# Supplementary material for: Two tris­(3,5-disubstituted phen­yl)phosphines and their isostructural PV oxides
Source: Acta Crystallogr E Crystallogr Commun. 2018 Jun 5;74(Pt 7):889–94. doi: 10.1107/S2056989018007831 (PMC6038625; doi:10.1107/S2056989018007831)
Supplement: Supplementary file 1 [file e-74-00889-sup1.cif]

##############################################################################
#                                                                            #
# This CIF contains the data in a paper accepted for publication in          #
# Acta Crystallographica Section E. It conforms to the requirements of       #
# Notes for Authors for Acta Crystallographica Section E, and has been       #
# peer reviewed under the auspices of the IUCr Commission on Journals.       #
#                                                                            #
# Full details of the Crystallographic Information File format               #
# are given in the paper "The Crystallographic Information File (CIF):       #
# a New Standard Archive File for Crystallography" by S. R. Hall, F. H.      #
# Allen and I. D. Brown [Acta Cryst. (1991), A47, 655-685].                  #
#                                                                            #
# The current version of the core CIF dictionary is obtainable from          #
# ftp://ftp.iucr.org/pub/cif_core.dic.                                       #
#                                                                            #
# Software is freely available for graphical display of the structure(s)     #
# in this CIF. For information consult the CIF software page                 #
# http://www.iucr.org/resources/cif/software.                                #
#                                                                            #
# This file may be used for bona fide research purposes within the           #
# scientific community so long as proper attribution is given to the journal # 
# article from which it was obtained.                                        #
#                                                                            #
##############################################################################
data_I
_database_code_depnum_ccdc_archive 'CCDC 1845426'
_audit_creation_method
;
OLEX2 1.2
(compiled 2018.04.26 svn.r3504 for OlexSys, GUI svn.r5492)
;
_journal_data_validation_number     ?
_journal_date_recd_electronic     2018-05-12
_journal_date_accepted     2018-05-25
_journal_name_full     'Acta Crystallographica, Section E'
_journal_year     2018
_journal_volume     74
_journal_issue      7
_journal_page_first     889
_journal_page_last     894
_journal_paper_category     GO
_journal_paper_doi     10.1107/S2056989018007831
_journal_coeditor_code     HB7751
_publ_contact_author_name     'Ren\'e T. Boer\'e'
_publ_contact_author_address
;
Chemistry and Biochemistry
University of Lethbridge
4401 University Drive West
Lethbridge
Alberta
T1K3M4
Canada
;
_publ_contact_author_email     'boere@uleth.ca'
_publ_contact_author_fax     '+14033292057'
_publ_contact_author_phone     '+14033292045'
_publ_section_title
;
Two tris(3,5-disubstituted phenyl)phosphines and their isostructural P^V^
oxides
;
_publ_section_title_footnote     .
loop_
    _publ_author_name
    _publ_author_footnote
    _publ_author_address
    'Hill, Nathan D. D.' .
;
Chemistry and Biochemistry
University of Lethbridge
4401 University Drive West
Lethbridge
Alberta
T1K3M4
Canada
;
    'Boer\'e, Ren\'e T.' .
;
Chemistry and Biochemistry
University of Lethbridge
4401 University Drive West
Lethbridge
Alberta
T1K3M4
Canada
;
_publ_section_synopsis
;
The crystal structures of two bulky triarylphosphines of emerging interest in
coordination chemistry and catalysis have been determined, and the syntheses
and crystal structures of their corresponding oxides are reported. Each oxide
is isostructural to its corresponding phosphine.
;
_chemical_name_systematic
;
Tris(3,5-dimethylphenyl)phosphane
;
_chemical_name_common
;
Tris(3,5-dimethylphenyl)phosphine
;
_chemical_formula_moiety     'C24 H27 P'
_chemical_formula_sum     'C24 H27 P'
_chemical_formula_iupac     'C24 H27 P'
_chemical_formula_weight     346.42
_chemical_melting_point     ?
_shelx_space_group_comment
;
The symmetry employed for this shelxl refinement is uniquely defined
by the following loop, which should always be used as a source of
symmetry information in preference to the above space-group names.
They are only intended as comments.
;
_space_group_crystal_system     monoclinic
_space_group_name_H-M_alt     'P 21/c'
_space_group_name_Hall     '-P 2ybc'
loop_
    _space_group_symop_operation_xyz
    'x, y, z'
    '-x, y+1/2, -z+1/2'
    '-x, -y, -z'
    'x, -y-1/2, z-1/2'
_cell_length_a     14.38617(9)
_cell_length_b     9.00514(5)
_cell_length_c     17.22745(12)
_cell_angle_alpha     90
_cell_angle_beta     112.6169(7)
_cell_angle_gamma     90
_cell_volume     2060.17(2)
_cell_formula_units_Z     4
_cell_measurement_reflns_used     33406
_cell_measurement_theta_min     4.9200
_cell_measurement_theta_max     76.0710
_cell_measurement_temperature     108.3(2)
_exptl_crystal_description     prism
_exptl_crystal_colour     'clear colourless'
_exptl_crystal_size_max     0.24
_exptl_crystal_size_mid     0.2
_exptl_crystal_size_min     0.2
_exptl_crystal_density_diffrn     1.117
_exptl_crystal_density_meas     ?
_exptl_crystal_density_method     ?
_exptl_crystal_F_000     744
_exptl_absorpt_coefficient_mu     1.176
_exptl_absorpt_correction_type     multi-scan
_exptl_absorpt_process_details
;
(CrysAlis PRO; Rigaku OD, 2015)
;
_shelx_estimated_absorpt_T_min     ?
_shelx_estimated_absorpt_T_max     ?
_exptl_absorpt_correction_T_min     0.90655
_exptl_absorpt_correction_T_max     1.00000
_diffrn_ambient_temperature     108.3(2)
_diffrn_radiation_type     CuK\a
_diffrn_radiation_wavelength     1.54184
_diffrn_radiation_monochromator     mirror
_diffrn_measurement_device_type
       'Rigaku Oxford Diffraction SuperNova, Dual, Cu at zero, Pilatus 200/300K'
_diffrn_measurement_device     'four-circle diffractometer'
_diffrn_measurement_method     '\w scans'
_diffrn_detector_area_resol_mean     ?
_diffrn_reflns_number     42680
_diffrn_reflns_av_R_equivalents     0.0247
_diffrn_reflns_theta_min     3.328
_diffrn_reflns_theta_max     76.284
_diffrn_reflns_theta_full     67.684
_diffrn_measured_fraction_theta_max     0.994
_diffrn_measured_fraction_theta_full     0.998
_diffrn_reflns_limit_h_min     -18
_diffrn_reflns_limit_h_max     18
_diffrn_reflns_limit_k_min     -11
_diffrn_reflns_limit_k_max     11
_diffrn_reflns_limit_l_min     -21
_diffrn_reflns_limit_l_max     21
_refine_special_details     ?
_reflns_number_total     4296
_reflns_number_gt     4220
_reflns_threshold_expression     'I > 2\s(I)'
_refine_ls_structure_factor_coef     Fsqd
_refine_ls_matrix_type     full
_refine_ls_R_factor_all     0.0359
_refine_ls_R_factor_gt     0.0355
_refine_ls_wR_factor_gt     0.0990
_refine_ls_wR_factor_ref     0.0993
_refine_ls_goodness_of_fit_ref     1.054
_refine_ls_restrained_S_all     1.054
_refine_ls_number_reflns     4296
_refine_ls_number_parameters     233
_refine_ls_number_restraints     0
_refine_ls_hydrogen_treatment     constr
_refine_ls_weighting_scheme     calc
_refine_ls_weighting_details
              'w=1/[\s^2^(Fo^2^)+(0.0521P)^2^+1.0098P] where P=(Fo^2^+2Fc^2^)/3'
_atom_sites_solution_hydrogens     geom
_atom_sites_solution_primary     iterative
_atom_sites_solution_secondary     ?
_refine_ls_shift/su_max     0.000
_refine_ls_shift/su_mean     0.000
_refine_diff_density_max     0.284
_refine_diff_density_min     -0.295
_refine_ls_extinction_method
;
SHELXL2016 (Sheldrick, 2015b)
;
_refine_ls_extinction_coef     0.0008(2)
_refine_ls_extinction_expression
                                  'Fc^*^=kFc[1+0.001xFc^2^\l^3^/sin(2\q)]^-1/4^'
loop_
    _atom_type_symbol
    _atom_type_description
    _atom_type_scat_dispersion_real
    _atom_type_scat_dispersion_imag
    _atom_type_scat_source
    'C' 'C' 0.0181 0.0091
                         'International Tables Vol C Tables 4.2.6.8 and 6.1.1.4'
    'H' 'H' 0.0000 0.0000
                         'International Tables Vol C Tables 4.2.6.8 and 6.1.1.4'
    'P' 'P' 0.2955 0.4335
                         'International Tables Vol C Tables 4.2.6.8 and 6.1.1.4'
_computing_data_collection
;
CrysAlis PRO (Rigaku OD, 2015)
;
_computing_cell_refinement
;
CrysAlis PRO (Rigaku OD, 2015)
;
_computing_data_reduction
;
CrysAlis PRO (Rigaku OD, 2015)
;
_computing_structure_solution
;
<i>olex2.solve</i> (Bourhis et al., 2015)
;
_computing_structure_refinement
;
SHELXL2016 (Sheldrick, 2015b)
;
_computing_molecular_graphics
;
<i>OLEX2</i> (Dolomanov <i>et al.</i>,  2009)
;
_computing_publication_material
;
<i>OLEX2</i> (Dolomanov <i>et al.</i>,  2009)
;
loop_
    _atom_site_type_symbol
    _atom_site_label
    _atom_site_fract_x
    _atom_site_fract_y
    _atom_site_fract_z
    _atom_site_U_iso_or_equiv
    _atom_site_adp_type
    _atom_site_calc_flag
    _atom_site_occupancy
    _atom_site_disorder_assembly
    _atom_site_disorder_group
    P P1 0.24237(2) 0.22483(3) 0.19991(2) 0.01773(10) Uani d 1 . .
    C C1 0.13769(9) 0.35790(14) 0.17356(7) 0.0191(2) Uani d 1 . .
    C C2 0.13216(9) 0.48677(14) 0.12664(8) 0.0217(3) Uani d 1 . .
    H H2 0.185332 0.509281 0.108761 0.026 Uiso calc 1 . .
    C C3 0.05030(9) 0.58256(14) 0.10568(8) 0.0230(3) Uani d 1 . .
    C C4 -0.02748(9) 0.54669(15) 0.13197(8) 0.0244(3) Uani d 1 . .
    H H4 -0.084271 0.610509 0.117124 0.029 Uiso calc 1 . .
    C C5 -0.02410(9) 0.41981(14) 0.17940(8) 0.0236(3) Uani d 1 . .
    C C6 0.05937(9) 0.32556(14) 0.19978(7) 0.0207(2) Uani d 1 . .
    H H6 0.062758 0.238468 0.231871 0.025 Uiso calc 1 . .
    C C7 0.04651(11) 0.72101(15) 0.05519(9) 0.0301(3) Uani d 1 . .
    H H7A 0.113295 0.740191 0.054603 0.045 Uiso calc 1 . .
    H H7B 0.026011 0.805557 0.080747 0.045 Uiso calc 1 . .
    H H7C -0.002220 0.707187 -0.002560 0.045 Uiso calc 1 . .
    C C8 -0.10812(10) 0.38474(17) 0.20867(10) 0.0335(3) Uani d 1 . .
    H H8A -0.114279 0.465469 0.244548 0.050 Uiso calc 1 . .
    H H8B -0.092999 0.291750 0.240681 0.050 Uiso calc 1 . .
    H H8C -0.171574 0.374269 0.159769 0.050 Uiso calc 1 . .
    C C11 0.25424(9) 0.21396(13) 0.09776(7) 0.0188(2) Uani d 1 . .
    C C12 0.30867(9) 0.31418(14) 0.06972(8) 0.0205(2) Uani d 1 . .
    H H12 0.346853 0.390234 0.106351 0.025 Uiso calc 1 . .
    C C13 0.30765(9) 0.30395(14) -0.01141(8) 0.0228(3) Uani d 1 . .
    C C14 0.25218(10) 0.18977(15) -0.06370(8) 0.0250(3) Uani d 1 . .
    H H14 0.250737 0.182438 -0.119163 0.030 Uiso calc 1 . .
    C C15 0.19901(10) 0.08650(14) -0.03684(8) 0.0246(3) Uani d 1 . .
    C C16 0.20062(9) 0.10030(14) 0.04441(8) 0.0209(2) Uani d 1 . .
    H H16 0.164506 0.030941 0.063658 0.025 Uiso calc 1 . .
    C C17 0.36423(11) 0.41385(17) -0.04288(9) 0.0323(3) Uani d 1 . .
    H H17A 0.395402 0.489222 0.000397 0.048 Uiso calc 1 . .
    H H17B 0.317411 0.461883 -0.094009 0.048 Uiso calc 1 . .
    H H17C 0.416634 0.361845 -0.055460 0.048 Uiso calc 1 . .
    C C18 0.14109(13) -0.03762(17) -0.09353(9) 0.0374(3) Uani d 1 . .
    H H18A 0.131846 -0.015172 -0.151700 0.056 Uiso calc 1 . .
    H H18B 0.075139 -0.047668 -0.089723 0.056 Uiso calc 1 . .
    H H18C 0.178614 -0.130746 -0.076018 0.056 Uiso calc 1 . .
    C C21 0.35253(9) 0.33617(13) 0.26264(7) 0.0192(2) Uani d 1 . .
    C C22 0.34586(9) 0.47403(14) 0.29659(8) 0.0221(3) Uani d 1 . .
    H H22 0.282059 0.520911 0.280729 0.027 Uiso calc 1 . .
    C C23 0.43125(10) 0.54477(15) 0.35355(8) 0.0256(3) Uani d 1 . .
    C C24 0.52445(9) 0.47645(15) 0.37487(8) 0.0254(3) Uani d 1 . .
    H H24 0.582867 0.523752 0.413673 0.031 Uiso calc 1 . .
    C C25 0.53395(9) 0.33965(15) 0.34040(8) 0.0255(3) Uani d 1 . .
    C C26 0.44748(9) 0.26980(14) 0.28504(8) 0.0233(3) Uani d 1 . .
    H H26 0.452905 0.175786 0.262120 0.028 Uiso calc 1 . .
    C C27 0.42188(12) 0.69326(18) 0.39067(12) 0.0417(4) Uani d 1 . .
    H H27A 0.453772 0.770149 0.369034 0.063 Uiso calc 1 . .
    H H27B 0.455274 0.688699 0.452071 0.063 Uiso calc 1 . .
    H H27C 0.350522 0.717280 0.375004 0.063 Uiso calc 1 . .
    C C28 0.63625(11) 0.26868(18) 0.36317(11) 0.0396(4) Uani d 1 . .
    H H28A 0.678464 0.332243 0.343964 0.059 Uiso calc 1 . .
    H H28B 0.628465 0.171292 0.336009 0.059 Uiso calc 1 . .
    H H28C 0.668170 0.256499 0.424317 0.059 Uiso calc 1 . .
loop_
    _atom_site_aniso_label
    _atom_site_aniso_U_11
    _atom_site_aniso_U_22
    _atom_site_aniso_U_33
    _atom_site_aniso_U_12
    _atom_site_aniso_U_13
    _atom_site_aniso_U_23
    P1 0.01727(16) 0.01831(17) 0.01719(16) -0.00102(10) 0.00616(12) 0.00027(10)
    C1 0.0182(5) 0.0207(6) 0.0169(5) -0.0014(4) 0.0050(4) -0.0030(4)
    C2 0.0201(5) 0.0239(6) 0.0208(6) -0.0007(5) 0.0074(5) -0.0003(5)
    C3 0.0233(6) 0.0216(6) 0.0205(6) 0.0004(5) 0.0045(5) -0.0021(5)
    C4 0.0198(6) 0.0242(6) 0.0265(6) 0.0028(5) 0.0058(5) -0.0052(5)
    C5 0.0208(6) 0.0247(6) 0.0260(6) -0.0023(5) 0.0097(5) -0.0071(5)
    C6 0.0215(6) 0.0209(6) 0.0197(6) -0.0022(5) 0.0081(5) -0.0031(4)
    C7 0.0308(7) 0.0251(7) 0.0318(7) 0.0049(5) 0.0090(6) 0.0050(5)
    C8 0.0281(7) 0.0311(7) 0.0486(9) 0.0004(6) 0.0229(6) -0.0040(6)
    C11 0.0172(5) 0.0195(6) 0.0187(6) 0.0030(4) 0.0058(4) 0.0007(4)
    C12 0.0191(5) 0.0199(6) 0.0218(6) 0.0002(5) 0.0071(5) -0.0005(5)
    C13 0.0215(6) 0.0247(6) 0.0234(6) 0.0054(5) 0.0098(5) 0.0049(5)
    C14 0.0286(6) 0.0283(6) 0.0185(6) 0.0074(5) 0.0094(5) 0.0010(5)
    C15 0.0263(6) 0.0226(6) 0.0213(6) 0.0042(5) 0.0052(5) -0.0021(5)
    C16 0.0200(5) 0.0194(6) 0.0218(6) 0.0009(4) 0.0064(5) 0.0000(4)
    C17 0.0318(7) 0.0382(8) 0.0305(7) -0.0001(6) 0.0160(6) 0.0084(6)
    C18 0.0504(9) 0.0310(8) 0.0254(7) -0.0049(7) 0.0086(6) -0.0081(6)
    C21 0.0196(5) 0.0214(6) 0.0165(5) -0.0021(4) 0.0069(4) 0.0007(4)
    C22 0.0201(6) 0.0236(6) 0.0235(6) -0.0008(5) 0.0091(5) -0.0014(5)
    C23 0.0242(6) 0.0246(6) 0.0283(6) -0.0037(5) 0.0106(5) -0.0056(5)
    C24 0.0210(6) 0.0271(7) 0.0257(6) -0.0059(5) 0.0062(5) -0.0039(5)
    C25 0.0205(6) 0.0271(7) 0.0259(6) 0.0001(5) 0.0057(5) 0.0000(5)
    C26 0.0218(6) 0.0230(6) 0.0230(6) 0.0001(5) 0.0064(5) -0.0023(5)
    C27 0.0296(7) 0.0347(8) 0.0567(10) -0.0047(6) 0.0119(7) -0.0227(7)
    C28 0.0217(7) 0.0366(8) 0.0501(9) 0.0032(6) 0.0022(6) -0.0104(7)
_geom_special_details
;
 All esds (except the esd in the dihedral angle between two l.s. planes)
 are estimated using the full covariance matrix.  The cell esds are taken
 into account individually in the estimation of esds in distances, angles
 and torsion angles; correlations between esds in cell parameters are only
 used when they are defined by crystal symmetry.  An approximate (isotropic)
 treatment of cell esds is used for estimating esds involving l.s. planes.
;
loop_
    _geom_bond_atom_site_label_1
    _geom_bond_atom_site_label_2
    _geom_bond_site_symmetry_2
    _geom_bond_distance
    _geom_bond_publ_flag
    P1 C1 . 1.8396(12) ?
    P1 C11 . 1.8350(12) ?
    P1 C21 . 1.8350(12) ?
    C1 C2 . 1.3988(17) ?
    C1 C6 . 1.3963(16) ?
    C2 H2 . 0.9500 ?
    C2 C3 . 1.3908(17) ?
    C3 C4 . 1.3970(18) ?
    C3 C7 . 1.5091(18) ?
    C4 H4 . 0.9500 ?
    C4 C5 . 1.3946(19) ?
    C5 C6 . 1.4005(17) ?
    C5 C8 . 1.5113(17) ?
    C6 H6 . 0.9500 ?
    C7 H7A . 0.9800 ?
    C7 H7B . 0.9800 ?
    C7 H7C . 0.9800 ?
    C8 H8A . 0.9800 ?
    C8 H8B . 0.9800 ?
    C8 H8C . 0.9800 ?
    C11 C12 . 1.3971(17) ?
    C11 C16 . 1.3936(17) ?
    C12 H12 . 0.9500 ?
    C12 C13 . 1.3950(17) ?
    C13 C14 . 1.3974(19) ?
    C13 C17 . 1.5083(18) ?
    C14 H14 . 0.9500 ?
    C14 C15 . 1.3915(19) ?
    C15 C16 . 1.3965(17) ?
    C15 C18 . 1.5071(18) ?
    C16 H16 . 0.9500 ?
    C17 H17A . 0.9800 ?
    C17 H17B . 0.9800 ?
    C17 H17C . 0.9800 ?
    C18 H18A . 0.9800 ?
    C18 H18B . 0.9800 ?
    C18 H18C . 0.9800 ?
    C21 C22 . 1.3912(17) ?
    C21 C26 . 1.4023(17) ?
    C22 H22 . 0.9500 ?
    C22 C23 . 1.3967(18) ?
    C23 C24 . 1.3900(18) ?
    C23 C27 . 1.5105(19) ?
    C24 H24 . 0.9500 ?
    C24 C25 . 1.3969(19) ?
    C25 C26 . 1.3929(18) ?
    C25 C28 . 1.5114(18) ?
    C26 H26 . 0.9500 ?
    C27 H27A . 0.9800 ?
    C27 H27B . 0.9800 ?
    C27 H27C . 0.9800 ?
    C28 H28A . 0.9800 ?
    C28 H28B . 0.9800 ?
    C28 H28C . 0.9800 ?
loop_
    _geom_angle_atom_site_label_1
    _geom_angle_atom_site_label_2
    _geom_angle_atom_site_label_3
    _geom_angle_site_symmetry_1
    _geom_angle_site_symmetry_3
    _geom_angle
    _geom_angle_publ_flag
    C11 P1 C1 . . 99.63(5) ?
    C11 P1 C21 . . 102.48(5) ?
    C21 P1 C1 . . 103.24(5) ?
    C2 C1 P1 . . 122.84(9) ?
    C6 C1 P1 . . 118.04(9) ?
    C6 C1 C2 . . 119.09(11) ?
    C1 C2 H2 . . 119.4 ?
    C3 C2 C1 . . 121.27(11) ?
    C3 C2 H2 . . 119.4 ?
    C2 C3 C4 . . 118.43(12) ?
    C2 C3 C7 . . 120.09(12) ?
    C4 C3 C7 . . 121.47(12) ?
    C3 C4 H4 . . 119.1 ?
    C5 C4 C3 . . 121.85(11) ?
    C5 C4 H4 . . 119.1 ?
    C4 C5 C6 . . 118.47(11) ?
    C4 C5 C8 . . 120.97(12) ?
    C6 C5 C8 . . 120.56(12) ?
    C1 C6 C5 . . 120.89(12) ?
    C1 C6 H6 . . 119.6 ?
    C5 C6 H6 . . 119.6 ?
    C3 C7 H7A . . 109.5 ?
    C3 C7 H7B . . 109.5 ?
    C3 C7 H7C . . 109.5 ?
    H7A C7 H7B . . 109.5 ?
    H7A C7 H7C . . 109.5 ?
    H7B C7 H7C . . 109.5 ?
    C5 C8 H8A . . 109.5 ?
    C5 C8 H8B . . 109.5 ?
    C5 C8 H8C . . 109.5 ?
    H8A C8 H8B . . 109.5 ?
    H8A C8 H8C . . 109.5 ?
    H8B C8 H8C . . 109.5 ?
    C12 C11 P1 . . 124.64(9) ?
    C16 C11 P1 . . 116.08(9) ?
    C16 C11 C12 . . 119.22(11) ?
    C11 C12 H12 . . 119.6 ?
    C13 C12 C11 . . 120.82(11) ?
    C13 C12 H12 . . 119.6 ?
    C12 C13 C14 . . 118.54(12) ?
    C12 C13 C17 . . 121.17(12) ?
    C14 C13 C17 . . 120.29(12) ?
    C13 C14 H14 . . 119.1 ?
    C15 C14 C13 . . 121.88(12) ?
    C15 C14 H14 . . 119.1 ?
    C14 C15 C16 . . 118.32(12) ?
    C14 C15 C18 . . 121.19(12) ?
    C16 C15 C18 . . 120.49(12) ?
    C11 C16 C15 . . 121.20(12) ?
    C11 C16 H16 . . 119.4 ?
    C15 C16 H16 . . 119.4 ?
    C13 C17 H17A . . 109.5 ?
    C13 C17 H17B . . 109.5 ?
    C13 C17 H17C . . 109.5 ?
    H17A C17 H17B . . 109.5 ?
    H17A C17 H17C . . 109.5 ?
    H17B C17 H17C . . 109.5 ?
    C15 C18 H18A . . 109.5 ?
    C15 C18 H18B . . 109.5 ?
    C15 C18 H18C . . 109.5 ?
    H18A C18 H18B . . 109.5 ?
    H18A C18 H18C . . 109.5 ?
    H18B C18 H18C . . 109.5 ?
    C22 C21 P1 . . 123.48(9) ?
    C22 C21 C26 . . 118.81(11) ?
    C26 C21 P1 . . 117.28(9) ?
    C21 C22 H22 . . 119.4 ?
    C21 C22 C23 . . 121.21(11) ?
    C23 C22 H22 . . 119.4 ?
    C22 C23 C27 . . 120.24(12) ?
    C24 C23 C22 . . 118.83(12) ?
    C24 C23 C27 . . 120.93(12) ?
    C23 C24 H24 . . 119.3 ?
    C23 C24 C25 . . 121.34(12) ?
    C25 C24 H24 . . 119.3 ?
    C24 C25 C28 . . 120.48(12) ?
    C26 C25 C24 . . 118.79(12) ?
    C26 C25 C28 . . 120.72(12) ?
    C21 C26 H26 . . 119.5 ?
    C25 C26 C21 . . 120.99(12) ?
    C25 C26 H26 . . 119.5 ?
    C23 C27 H27A . . 109.5 ?
    C23 C27 H27B . . 109.5 ?
    C23 C27 H27C . . 109.5 ?
    H27A C27 H27B . . 109.5 ?
    H27A C27 H27C . . 109.5 ?
    H27B C27 H27C . . 109.5 ?
    C25 C28 H28A . . 109.5 ?
    C25 C28 H28B . . 109.5 ?
    C25 C28 H28C . . 109.5 ?
    H28A C28 H28B . . 109.5 ?
    H28A C28 H28C . . 109.5 ?
    H28B C28 H28C . . 109.5 ?
_shelx_res_file
;
TITL
    rb18006.res
    created by SHELXL-2016/6 at 04:40:24 on 13-May-2018
CELL 1.54184 14.38617 9.005141 17.22745 90 112.6169 90
ZERR 4 0.000085 0.000047 0.000115 0 0.0007 0
LATT 1
SYMM -X,0.5+Y,0.5-Z
SFAC C H P
UNIT 96 108 4
L.S. 20
PLAN  6
TEMP -164.35
BOND $H
fmap 2
acta
OMIT 1 0 6
OMIT -2 5 5
OMIT -5 2 12
OMIT -3 4 5
OMIT -6 0 8
OMIT -5 3 4
OMIT -8 0 4
REM <olex2.extras>
REM <HklSrc "%.\\RB18006.hkl">
REM </olex2.extras>
WGHT    0.052100    1.009800
EXTI    0.000823
FVAR       6.17662
P1    3    0.242374    0.224834    0.199913    11.00000    0.01727    0.01831 =
         0.01719    0.00027    0.00616   -0.00102
C1    1    0.137694    0.357902    0.173559    11.00000    0.01819    0.02068 =
         0.01687   -0.00301    0.00503   -0.00142
C2    1    0.132156    0.486767    0.126643    11.00000    0.02009    0.02392 =
         0.02077   -0.00032    0.00742   -0.00069
AFIX  43
H2    2    0.185332    0.509281    0.108761    11.00000   -1.20000
AFIX   0
C3    1    0.050300    0.582563    0.105675    11.00000    0.02334    0.02164 =
         0.02047   -0.00211    0.00455    0.00039
C4    1   -0.027481    0.546686    0.131968    11.00000    0.01984    0.02421 =
         0.02650   -0.00518    0.00583    0.00279
AFIX  43
H4    2   -0.084271    0.610509    0.117124    11.00000   -1.20000
AFIX   0
C5    1   -0.024103    0.419807    0.179397    11.00000    0.02083    0.02475 =
         0.02596   -0.00710    0.00968   -0.00231
C6    1    0.059373    0.325564    0.199777    11.00000    0.02152    0.02090 =
         0.01970   -0.00307    0.00811   -0.00218
AFIX  43
H6    2    0.062758    0.238468    0.231871    11.00000   -1.20000
AFIX   0
C7    1    0.046515    0.721009    0.055191    11.00000    0.03076    0.02506 =
         0.03176    0.00503    0.00901    0.00495
AFIX 137
H7A   2    0.113295    0.740191    0.054603    11.00000   -1.50000
H7B   2    0.026011    0.805557    0.080747    11.00000   -1.50000
H7C   2   -0.002220    0.707187   -0.002560    11.00000   -1.50000
AFIX   0
C8    1   -0.108123    0.384742    0.208671    11.00000    0.02812    0.03115 =
         0.04865   -0.00404    0.02290    0.00041
AFIX 137
H8A   2   -0.114279    0.465469    0.244548    11.00000   -1.50000
H8B   2   -0.092999    0.291750    0.240681    11.00000   -1.50000
H8C   2   -0.171574    0.374269    0.159769    11.00000   -1.50000
AFIX   0
C11   1    0.254238    0.213962    0.097755    11.00000    0.01720    0.01950 =
         0.01869    0.00071    0.00583    0.00297
C12   1    0.308671    0.314177    0.069715    11.00000    0.01912    0.01991 =
         0.02185   -0.00049    0.00710    0.00023
AFIX  43
H12   2    0.346853    0.390234    0.106351    11.00000   -1.20000
AFIX   0
C13   1    0.307654    0.303953   -0.011407    11.00000    0.02147    0.02471 =
         0.02338    0.00493    0.00977    0.00539
C14   1    0.252184    0.189770   -0.063698    11.00000    0.02856    0.02827 =
         0.01854    0.00105    0.00943    0.00740
AFIX  43
H14   2    0.250737    0.182438   -0.119163    11.00000   -1.20000
AFIX   0
C15   1    0.199006    0.086500   -0.036845    11.00000    0.02633    0.02264 =
         0.02129   -0.00210    0.00518    0.00423
C16   1    0.200617    0.100297    0.044405    11.00000    0.01999    0.01940 =
         0.02177    0.00004    0.00640    0.00090
AFIX  43
H16   2    0.164506    0.030941    0.063658    11.00000   -1.20000
AFIX   0
C17   1    0.364230    0.413850   -0.042875    11.00000    0.03175    0.03819 =
         0.03050    0.00837    0.01602   -0.00007
AFIX 137
H17A  2    0.395402    0.489222    0.000397    11.00000   -1.50000
H17B  2    0.317411    0.461883   -0.094009    11.00000   -1.50000
H17C  2    0.416634    0.361845   -0.055460    11.00000   -1.50000
AFIX   0
C18   1    0.141087   -0.037625   -0.093527    11.00000    0.05040    0.03101 =
         0.02542   -0.00806    0.00865   -0.00486
AFIX 137
H18A  2    0.131846   -0.015172   -0.151700    11.00000   -1.50000
H18B  2    0.075139   -0.047668   -0.089723    11.00000   -1.50000
H18C  2    0.178614   -0.130746   -0.076018    11.00000   -1.50000
AFIX   0
C21   1    0.352529    0.336174    0.262642    11.00000    0.01957    0.02137 =
         0.01655    0.00075    0.00692   -0.00211
C22   1    0.345862    0.474030    0.296586    11.00000    0.02007    0.02357 =
         0.02349   -0.00144    0.00912   -0.00081
AFIX  43
H22   2    0.282059    0.520911    0.280729    11.00000   -1.20000
AFIX   0
C23   1    0.431252    0.544766    0.353550    11.00000    0.02424    0.02455 =
         0.02834   -0.00563    0.01064   -0.00375
C24   1    0.524449    0.476450    0.374870    11.00000    0.02102    0.02711 =
         0.02567   -0.00390    0.00620   -0.00588
AFIX  43
H24   2    0.582867    0.523752    0.413673    11.00000   -1.20000
AFIX   0
C25   1    0.533950    0.339654    0.340396    11.00000    0.02055    0.02712 =
         0.02589   -0.00003    0.00574    0.00008
C26   1    0.447478    0.269801    0.285042    11.00000    0.02183    0.02305 =
         0.02299   -0.00228    0.00636    0.00012
AFIX  43
H26   2    0.452905    0.175786    0.262120    11.00000   -1.20000
AFIX   0
C27   1    0.421882    0.693262    0.390675    11.00000    0.02956    0.03468 =
         0.05671   -0.02268    0.01186   -0.00474
AFIX 137
H27A  2    0.453772    0.770149    0.369034    11.00000   -1.50000
H27B  2    0.455274    0.688699    0.452071    11.00000   -1.50000
H27C  2    0.350522    0.717280    0.375004    11.00000   -1.50000
AFIX   0
C28   1    0.636255    0.268684    0.363174    11.00000    0.02167    0.03663 =
         0.05011   -0.01037    0.00216    0.00317
AFIX 137
H28A  2    0.678464    0.332243    0.343964    11.00000   -1.50000
H28B  2    0.628465    0.171292    0.336009    11.00000   -1.50000
H28C  2    0.668170    0.256499    0.424317    11.00000   -1.50000
AFIX   0
HKLF 4
REM
REM R1 =  0.0355 for    4220 Fo > 4sig(Fo)  and  0.0359 for all    4296 data
REM    233 parameters refined using      0 restraints
END
WGHT      0.0521      1.0098
REM Highest difference peak  0.284,  deepest hole -0.295,  1-sigma level  0.043
Q1    1   0.0943  0.7913  0.0908  11.00000  0.05    0.28
Q2    1   0.3058  0.2985  0.2321  11.00000  0.05    0.28
Q3    1   0.0578  0.6948  0.0037  11.00000  0.05    0.27
Q4    1   0.1183 -0.1255 -0.0688  11.00000  0.05    0.27
Q5    1   0.2517  0.2253  0.1430  11.00000  0.05    0.26
Q6    1  -0.0245  0.7627  0.0277  11.00000  0.05    0.25
;
_shelx_res_checksum     9753
data_II
_database_code_depnum_ccdc_archive 'CCDC 1845427'
_audit_creation_method
;
OLEX2 1.2
(compiled 2018.04.26 svn.r3504 for OlexSys, GUI svn.r5492)
;
_chemical_name_systematic
;
Tris(3,5-dimethylphenyl)(oxo)-\l^5^-phosphane
;
_chemical_name_common
;
Tris(3,5-dimethylphenyl)phosphine oxide
;
_chemical_formula_moiety     'C24 H27 O P'
_chemical_formula_sum     'C24 H27 O P'
_chemical_formula_iupac     'C24 H27 O P'
_chemical_formula_weight     362.42
_chemical_melting_point     ?
_shelx_space_group_comment
;
The symmetry employed for this shelxl refinement is uniquely defined
by the following loop, which should always be used as a source of
symmetry information in preference to the above space-group names.
They are only intended as comments.
;
_space_group_crystal_system     monoclinic
_space_group_name_H-M_alt     'P 21/c'
_space_group_name_Hall     '-P 2ybc'
loop_
    _space_group_symop_operation_xyz
    'x, y, z'
    '-x, y+1/2, -z+1/2'
    '-x, -y, -z'
    'x, -y-1/2, z-1/2'
_cell_length_a     14.65624(11)
_cell_length_b     8.97960(5)
_cell_length_c     17.27940(13)
_cell_angle_alpha     90
_cell_angle_beta     114.2052(9)
_cell_angle_gamma     90
_cell_volume     2074.16(3)
_cell_formula_units_Z     4
_cell_measurement_reflns_used     35213
_cell_measurement_theta_min     5.1930
_cell_measurement_theta_max     80.2950
_cell_measurement_temperature     108.4(3)
_exptl_crystal_description     prism
_exptl_crystal_colour     'clear colourless'
_exptl_crystal_size_max     0.3
_exptl_crystal_size_mid     0.2
_exptl_crystal_size_min     0.16
_exptl_crystal_density_diffrn     1.161
_exptl_crystal_density_meas     ?
_exptl_crystal_density_method     ?
_exptl_crystal_F_000     776
_exptl_absorpt_coefficient_mu     1.226
_exptl_absorpt_correction_type     multi-scan
_exptl_absorpt_process_details
;
(CrysAlis PRO; Rigaku OD, 2015)
;
_shelx_estimated_absorpt_T_min     ?
_shelx_estimated_absorpt_T_max     ?
_exptl_absorpt_correction_T_min     0.79609
_exptl_absorpt_correction_T_max     1.00000
_diffrn_ambient_temperature     108.4(3)
_diffrn_radiation_type     CuK\a
_diffrn_radiation_wavelength     1.54184
_diffrn_radiation_monochromator     mirror
_diffrn_measurement_device_type
       'Rigaku Oxford Diffraction SuperNova, Dual, Cu at zero, Pilatus 200/300K'
_diffrn_measurement_device     'four-circle diffractometer'
_diffrn_measurement_method     '\w scans'
_diffrn_detector_area_resol_mean     ?
_diffrn_reflns_number     48104
_diffrn_reflns_av_R_equivalents     0.0273
_diffrn_reflns_theta_min     3.306
_diffrn_reflns_theta_max     81.088
_diffrn_reflns_theta_full     67.684
_diffrn_measured_fraction_theta_max     0.994
_diffrn_measured_fraction_theta_full     0.997
_diffrn_reflns_limit_h_min     -18
_diffrn_reflns_limit_h_max     18
_diffrn_reflns_limit_k_min     -11
_diffrn_reflns_limit_k_max     11
_diffrn_reflns_limit_l_min     -22
_diffrn_reflns_limit_l_max     22
_refine_special_details     ?
_reflns_number_total     4542
_reflns_number_gt     4390
_reflns_threshold_expression     'I > 2\s(I)'
_refine_ls_structure_factor_coef     Fsqd
_refine_ls_matrix_type     full
_refine_ls_R_factor_all     0.0376
_refine_ls_R_factor_gt     0.0368
_refine_ls_wR_factor_gt     0.1018
_refine_ls_wR_factor_ref     0.1024
_refine_ls_goodness_of_fit_ref     1.088
_refine_ls_restrained_S_all     1.088
_refine_ls_number_reflns     4542
_refine_ls_number_parameters     242
_refine_ls_number_restraints     0
_refine_ls_hydrogen_treatment     constr
_refine_ls_weighting_scheme     calc
_refine_ls_weighting_details
              'w=1/[\s^2^(Fo^2^)+(0.0539P)^2^+0.8817P] where P=(Fo^2^+2Fc^2^)/3'
_atom_sites_solution_hydrogens     geom
_atom_sites_solution_primary     iterative
_atom_sites_solution_secondary     ?
_refine_ls_shift/su_max     0.000
_refine_ls_shift/su_mean     0.000
_refine_diff_density_max     0.306
_refine_diff_density_min     -0.295
_refine_ls_extinction_method
;
SHELXL2016 (Sheldrick, 2015b)
;
_refine_ls_extinction_coef     0.0012(2)
_refine_ls_extinction_expression
                                  'Fc^*^=kFc[1+0.001xFc^2^\l^3^/sin(2\q)]^-1/4^'
loop_
    _atom_type_symbol
    _atom_type_description
    _atom_type_scat_dispersion_real
    _atom_type_scat_dispersion_imag
    _atom_type_scat_source
    'C' 'C' 0.0181 0.0091
                         'International Tables Vol C Tables 4.2.6.8 and 6.1.1.4'
    'H' 'H' 0.0000 0.0000
                         'International Tables Vol C Tables 4.2.6.8 and 6.1.1.4'
    'O' 'O' 0.0492 0.0322
                         'International Tables Vol C Tables 4.2.6.8 and 6.1.1.4'
    'P' 'P' 0.2955 0.4335
                         'International Tables Vol C Tables 4.2.6.8 and 6.1.1.4'
_computing_data_collection
;
CrysAlis PRO (Rigaku OD, 2015)
;
_computing_cell_refinement
;
CrysAlis PRO (Rigaku OD, 2015)
;
_computing_data_reduction
;
CrysAlis PRO (Rigaku OD, 2015)
;
_computing_structure_solution
;
<i>olex2.solve</i> (Bourhis et al., 2015)
;
_computing_structure_refinement
;
SHELXL2016 (Sheldrick, 2015b)
;
_computing_molecular_graphics
;
<i>OLEX2</i> (Dolomanov <i>et al.</i>,  2009)
;
_computing_publication_material
;
<i>OLEX2</i> (Dolomanov <i>et al.</i>,  2009)
;
loop_
    _atom_site_type_symbol
    _atom_site_label
    _atom_site_fract_x
    _atom_site_fract_y
    _atom_site_fract_z
    _atom_site_U_iso_or_equiv
    _atom_site_adp_type
    _atom_site_calc_flag
    _atom_site_occupancy
    _atom_site_disorder_assembly
    _atom_site_disorder_group
    P P1 0.24572(2) 0.24916(3) 0.18639(2) 0.01699(10) Uani d 1 . .
    O O1 0.23144(6) 0.10379(10) 0.22115(5) 0.02266(19) Uani d 1 . .
    C C1 0.14094(8) 0.37373(13) 0.16344(7) 0.0196(2) Uani d 1 . .
    C C2 0.13398(9) 0.50699(14) 0.11963(7) 0.0228(2) Uani d 1 . .
    H H2 0.184870 0.532338 0.101282 0.027 Uiso calc 1 . .
    C C3 0.05362(9) 0.60297(14) 0.10254(8) 0.0246(3) Uani d 1 . .
    C C4 -0.02072(9) 0.56194(15) 0.12945(8) 0.0259(3) Uani d 1 . .
    H H4 -0.076327 0.626245 0.117578 0.031 Uiso calc 1 . .
    C C5 -0.01577(9) 0.42953(14) 0.17318(8) 0.0244(3) Uani d 1 . .
    C C6 0.06620(9) 0.33548(13) 0.19023(7) 0.0214(2) Uani d 1 . .
    H H6 0.071067 0.245050 0.220211 0.026 Uiso calc 1 . .
    C C7 0.04832(12) 0.74754(16) 0.05675(10) 0.0339(3) Uani d 1 . .
    H H7A 0.084944 0.824684 0.097889 0.051 Uiso calc 1 . .
    H H7B -0.021764 0.777612 0.026657 0.051 Uiso calc 1 . .
    H H7C 0.078336 0.734439 0.015891 0.051 Uiso calc 1 . .
    C C8 -0.09711(11) 0.38991(16) 0.20202(10) 0.0338(3) Uani d 1 . .
    H H8A -0.106203 0.472170 0.235453 0.051 Uiso calc 1 . .
    H H8B -0.078025 0.299696 0.236953 0.051 Uiso calc 1 . .
    H H8C -0.159846 0.372154 0.152347 0.051 Uiso calc 1 . .
    C C11 0.25717(8) 0.22998(13) 0.08669(7) 0.0181(2) Uani d 1 . .
    C C12 0.30739(8) 0.33312(13) 0.05762(7) 0.0198(2) Uani d 1 . .
    H H12 0.342407 0.413590 0.093035 0.024 Uiso calc 1 . .
    C C13 0.30635(9) 0.31846(13) -0.02321(7) 0.0208(2) Uani d 1 . .
    C C14 0.25486(9) 0.19849(14) -0.07324(7) 0.0226(2) Uani d 1 . .
    H H14 0.253070 0.188474 -0.128577 0.027 Uiso calc 1 . .
    C C15 0.20594(9) 0.09278(13) -0.04505(7) 0.0224(2) Uani d 1 . .
    C C16 0.20744(8) 0.11037(13) 0.03577(7) 0.0195(2) Uani d 1 . .
    H H16 0.174160 0.039944 0.056146 0.023 Uiso calc 1 . .
    C C17 0.35972(10) 0.42842(16) -0.05602(8) 0.0283(3) Uani d 1 . .
    H H17A 0.370845 0.521303 -0.023642 0.043 Uiso calc 1 . .
    H H17B 0.318780 0.448660 -0.116113 0.043 Uiso calc 1 . .
    H H17C 0.424234 0.386794 -0.049635 0.043 Uiso calc 1 . .
    C C18 0.15251(12) -0.03725(16) -0.09981(9) 0.0347(3) Uani d 1 . .
    H H18A 0.149360 -0.023358 -0.157102 0.052 Uiso calc 1 . .
    H H18B 0.084510 -0.043764 -0.102530 0.052 Uiso calc 1 . .
    H H18C 0.188859 -0.129304 -0.075450 0.052 Uiso calc 1 . .
    C C21 0.35568(9) 0.34982(13) 0.25651(7) 0.0193(2) Uani d 1 . .
    C C22 0.34906(9) 0.48414(14) 0.29400(8) 0.0223(2) Uani d 1 . .
    H H22 0.285703 0.530544 0.278167 0.027 Uiso calc 1 . .
    C C23 0.43410(9) 0.55168(15) 0.35450(8) 0.0256(3) Uani d 1 . .
    C C24 0.52640(9) 0.48300(15) 0.37547(8) 0.0255(3) Uani d 1 . .
    H H24 0.584722 0.527923 0.416774 0.031 Uiso calc 1 . .
    C C25 0.53559(9) 0.34976(15) 0.33741(8) 0.0258(3) Uani d 1 . .
    C C26 0.44935(9) 0.28327(14) 0.27831(8) 0.0234(2) Uani d 1 . .
    H H26 0.454120 0.191864 0.252540 0.028 Uiso calc 1 . .
    C C27 0.42575(11) 0.69639(18) 0.39538(11) 0.0417(4) Uani d 1 . .
    H H27A 0.455221 0.776861 0.374843 0.063 Uiso calc 1 . .
    H H27B 0.461488 0.687914 0.457132 0.063 Uiso calc 1 . .
    H H27C 0.355104 0.718447 0.380735 0.063 Uiso calc 1 . .
    C C28 0.63753(11) 0.28224(18) 0.35922(11) 0.0401(4) Uani d 1 . .
    H H28A 0.676833 0.348165 0.339455 0.060 Uiso calc 1 . .
    H H28B 0.629938 0.184983 0.331532 0.060 Uiso calc 1 . .
    H H28C 0.671967 0.269752 0.420846 0.060 Uiso calc 1 . .
loop_
    _atom_site_aniso_label
    _atom_site_aniso_U_11
    _atom_site_aniso_U_22
    _atom_site_aniso_U_33
    _atom_site_aniso_U_12
    _atom_site_aniso_U_13
    _atom_site_aniso_U_23
    P1 0.01757(16) 0.01839(16) 0.01570(16) -0.00143(10) 0.00751(12) -0.00066(9)
    O1 0.0256(4) 0.0219(4) 0.0222(4) -0.0026(3) 0.0116(3) 0.0018(3)
    C1 0.0188(5) 0.0227(6) 0.0170(5) -0.0005(4) 0.0070(4) -0.0031(4)
    C2 0.0209(5) 0.0264(6) 0.0214(5) 0.0002(5) 0.0090(4) 0.0008(5)
    C3 0.0236(6) 0.0258(6) 0.0214(6) 0.0016(5) 0.0062(5) -0.0006(5)
    C4 0.0213(6) 0.0262(6) 0.0282(6) 0.0028(5) 0.0082(5) -0.0044(5)
    C5 0.0218(6) 0.0257(6) 0.0272(6) -0.0033(5) 0.0115(5) -0.0085(5)
    C6 0.0226(6) 0.0212(6) 0.0215(5) -0.0023(4) 0.0103(4) -0.0047(4)
    C7 0.0321(7) 0.0320(7) 0.0362(8) 0.0079(5) 0.0126(6) 0.0096(5)
    C8 0.0313(7) 0.0284(7) 0.0517(9) -0.0016(5) 0.0271(6) -0.0074(6)
    C11 0.0169(5) 0.0198(5) 0.0176(5) 0.0014(4) 0.0071(4) -0.0001(4)
    C12 0.0194(5) 0.0201(5) 0.0195(5) -0.0006(4) 0.0074(4) -0.0005(4)
    C13 0.0194(5) 0.0231(6) 0.0200(5) 0.0027(4) 0.0084(4) 0.0033(4)
    C14 0.0251(6) 0.0265(6) 0.0172(5) 0.0038(5) 0.0095(4) 0.0001(5)
    C15 0.0243(6) 0.0211(6) 0.0194(5) 0.0015(4) 0.0066(4) -0.0017(4)
    C16 0.0193(5) 0.0188(5) 0.0198(5) 0.0005(4) 0.0072(4) 0.0006(4)
    C17 0.0286(6) 0.0343(7) 0.0244(6) -0.0028(5) 0.0131(5) 0.0059(5)
    C18 0.0493(8) 0.0285(7) 0.0238(6) -0.0088(6) 0.0124(6) -0.0073(5)
    C21 0.0211(5) 0.0208(5) 0.0163(5) -0.0023(4) 0.0080(4) 0.0000(4)
    C22 0.0209(5) 0.0230(6) 0.0241(6) -0.0013(4) 0.0104(5) -0.0023(5)
    C23 0.0253(6) 0.0253(6) 0.0276(6) -0.0044(5) 0.0121(5) -0.0071(5)
    C24 0.0223(6) 0.0268(6) 0.0245(6) -0.0060(5) 0.0068(5) -0.0048(5)
    C25 0.0214(6) 0.0261(6) 0.0258(6) -0.0003(5) 0.0056(5) -0.0010(5)
    C26 0.0233(6) 0.0221(5) 0.0227(6) 0.0000(5) 0.0072(5) -0.0039(5)
    C27 0.0298(7) 0.0370(8) 0.0556(10) -0.0064(6) 0.0148(7) -0.0250(7)
    C28 0.0233(7) 0.0365(8) 0.0482(9) 0.0045(6) 0.0023(6) -0.0119(7)
_geom_special_details
;
 All esds (except the esd in the dihedral angle between two l.s. planes)
 are estimated using the full covariance matrix.  The cell esds are taken
 into account individually in the estimation of esds in distances, angles
 and torsion angles; correlations between esds in cell parameters are only
 used when they are defined by crystal symmetry.  An approximate (isotropic)
 treatment of cell esds is used for estimating esds involving l.s. planes.
;
loop_
    _geom_bond_atom_site_label_1
    _geom_bond_atom_site_label_2
    _geom_bond_site_symmetry_2
    _geom_bond_distance
    _geom_bond_publ_flag
    P1 O1 . 1.4872(9) ?
    P1 C1 . 1.8077(12) ?
    P1 C11 . 1.8063(12) ?
    P1 C21 . 1.8113(12) ?
    C1 C2 . 1.3971(17) ?
    C1 C6 . 1.3957(16) ?
    C2 H2 . 0.9500 ?
    C2 C3 . 1.3900(17) ?
    C3 C4 . 1.3981(18) ?
    C3 C7 . 1.5057(18) ?
    C4 H4 . 0.9500 ?
    C4 C5 . 1.3947(19) ?
    C5 C6 . 1.3975(17) ?
    C5 C8 . 1.5109(17) ?
    C6 H6 . 0.9500 ?
    C7 H7A . 0.9800 ?
    C7 H7B . 0.9800 ?
    C7 H7C . 0.9800 ?
    C8 H8A . 0.9800 ?
    C8 H8B . 0.9800 ?
    C8 H8C . 0.9800 ?
    C11 C12 . 1.3982(16) ?
    C11 C16 . 1.3904(16) ?
    C12 H12 . 0.9500 ?
    C12 C13 . 1.3967(16) ?
    C13 C14 . 1.3938(17) ?
    C13 C17 . 1.5072(16) ?
    C14 H14 . 0.9500 ?
    C14 C15 . 1.3925(17) ?
    C15 C16 . 1.3966(16) ?
    C15 C18 . 1.5047(17) ?
    C16 H16 . 0.9500 ?
    C17 H17A . 0.9800 ?
    C17 H17B . 0.9800 ?
    C17 H17C . 0.9800 ?
    C18 H18A . 0.9800 ?
    C18 H18B . 0.9800 ?
    C18 H18C . 0.9800 ?
    C21 C22 . 1.3912(16) ?
    C21 C26 . 1.3999(17) ?
    C22 H22 . 0.9500 ?
    C22 C23 . 1.3949(17) ?
    C23 C24 . 1.3927(18) ?
    C23 C27 . 1.5077(18) ?
    C24 H24 . 0.9500 ?
    C24 C25 . 1.3982(18) ?
    C25 C26 . 1.3922(17) ?
    C25 C28 . 1.5100(18) ?
    C26 H26 . 0.9500 ?
    C27 H27A . 0.9800 ?
    C27 H27B . 0.9800 ?
    C27 H27C . 0.9800 ?
    C28 H28A . 0.9800 ?
    C28 H28B . 0.9800 ?
    C28 H28C . 0.9800 ?
loop_
    _geom_angle_atom_site_label_1
    _geom_angle_atom_site_label_2
    _geom_angle_atom_site_label_3
    _geom_angle_site_symmetry_1
    _geom_angle_site_symmetry_3
    _geom_angle
    _geom_angle_publ_flag
    O1 P1 C1 . . 112.59(5) ?
    O1 P1 C11 . . 112.64(5) ?
    O1 P1 C21 . . 113.69(5) ?
    C1 P1 C21 . . 106.31(5) ?
    C11 P1 C1 . . 104.63(5) ?
    C11 P1 C21 . . 106.29(5) ?
    C2 C1 P1 . . 121.03(9) ?
    C6 C1 P1 . . 119.12(9) ?
    C6 C1 C2 . . 119.85(11) ?
    C1 C2 H2 . . 119.6 ?
    C3 C2 C1 . . 120.89(11) ?
    C3 C2 H2 . . 119.6 ?
    C2 C3 C4 . . 118.29(12) ?
    C2 C3 C7 . . 120.19(12) ?
    C4 C3 C7 . . 121.51(12) ?
    C3 C4 H4 . . 119.0 ?
    C5 C4 C3 . . 122.03(11) ?
    C5 C4 H4 . . 119.0 ?
    C4 C5 C6 . . 118.60(11) ?
    C4 C5 C8 . . 120.44(12) ?
    C6 C5 C8 . . 120.96(12) ?
    C1 C6 C5 . . 120.34(11) ?
    C1 C6 H6 . . 119.8 ?
    C5 C6 H6 . . 119.8 ?
    C3 C7 H7A . . 109.5 ?
    C3 C7 H7B . . 109.5 ?
    C3 C7 H7C . . 109.5 ?
    H7A C7 H7B . . 109.5 ?
    H7A C7 H7C . . 109.5 ?
    H7B C7 H7C . . 109.5 ?
    C5 C8 H8A . . 109.5 ?
    C5 C8 H8B . . 109.5 ?
    C5 C8 H8C . . 109.5 ?
    H8A C8 H8B . . 109.5 ?
    H8A C8 H8C . . 109.5 ?
    H8B C8 H8C . . 109.5 ?
    C12 C11 P1 . . 123.22(9) ?
    C16 C11 P1 . . 116.59(9) ?
    C16 C11 C12 . . 120.06(11) ?
    C11 C12 H12 . . 119.8 ?
    C13 C12 C11 . . 120.35(11) ?
    C13 C12 H12 . . 119.8 ?
    C12 C13 C17 . . 121.32(11) ?
    C14 C13 C12 . . 118.31(11) ?
    C14 C13 C17 . . 120.37(11) ?
    C13 C14 H14 . . 118.8 ?
    C15 C14 C13 . . 122.38(11) ?
    C15 C14 H14 . . 118.8 ?
    C14 C15 C16 . . 118.26(11) ?
    C14 C15 C18 . . 121.25(11) ?
    C16 C15 C18 . . 120.49(11) ?
    C11 C16 C15 . . 120.62(11) ?
    C11 C16 H16 . . 119.7 ?
    C15 C16 H16 . . 119.7 ?
    C13 C17 H17A . . 109.5 ?
    C13 C17 H17B . . 109.5 ?
    C13 C17 H17C . . 109.5 ?
    H17A C17 H17B . . 109.5 ?
    H17A C17 H17C . . 109.5 ?
    H17B C17 H17C . . 109.5 ?
    C15 C18 H18A . . 109.5 ?
    C15 C18 H18B . . 109.5 ?
    C15 C18 H18C . . 109.5 ?
    H18A C18 H18B . . 109.5 ?
    H18A C18 H18C . . 109.5 ?
    H18B C18 H18C . . 109.5 ?
    C22 C21 P1 . . 122.10(9) ?
    C22 C21 C26 . . 119.52(11) ?
    C26 C21 P1 . . 118.19(9) ?
    C21 C22 H22 . . 119.5 ?
    C21 C22 C23 . . 120.97(11) ?
    C23 C22 H22 . . 119.5 ?
    C22 C23 C27 . . 120.44(12) ?
    C24 C23 C22 . . 118.46(12) ?
    C24 C23 C27 . . 121.10(12) ?
    C23 C24 H24 . . 119.1 ?
    C23 C24 C25 . . 121.82(11) ?
    C25 C24 H24 . . 119.1 ?
    C24 C25 C28 . . 120.16(12) ?
    C26 C25 C24 . . 118.58(11) ?
    C26 C25 C28 . . 121.25(12) ?
    C21 C26 H26 . . 119.7 ?
    C25 C26 C21 . . 120.64(12) ?
    C25 C26 H26 . . 119.7 ?
    C23 C27 H27A . . 109.5 ?
    C23 C27 H27B . . 109.5 ?
    C23 C27 H27C . . 109.5 ?
    H27A C27 H27B . . 109.5 ?
    H27A C27 H27C . . 109.5 ?
    H27B C27 H27C . . 109.5 ?
    C25 C28 H28A . . 109.5 ?
    C25 C28 H28B . . 109.5 ?
    C25 C28 H28C . . 109.5 ?
    H28A C28 H28B . . 109.5 ?
    H28A C28 H28C . . 109.5 ?
    H28B C28 H28C . . 109.5 ?
loop_
    _geom_hbond_atom_site_label_D
    _geom_hbond_atom_site_label_H
    _geom_hbond_atom_site_label_A
    _geom_hbond_site_symmetry_A
    _geom_hbond_distance_DH
    _geom_hbond_distance_HA
    _geom_hbond_distance_DA
    _geom_hbond_angle_DHA
    C8 H8A O1 2_555 0.98 2.54 3.3868(19) 144
_shelx_res_file
;
TITL
    rb18009rf2.res
    created by SHELXL-2016/6 at 04:45:49 on 13-May-2018
CELL 1.54184 14.656236 8.979597 17.279402 90 114.2052 90
ZERR 4 0.000113 0.000053 0.000127 0 0.0009 0
LATT 1
SYMM -X,0.5+Y,0.5-Z
SFAC C H O P
UNIT 96 108 4 4
L.S. 20 0 0
PLAN  6
TEMP -164.35
BOND $H
fmap 2 53
acta
OMIT 7 3 5
OMIT 0 2 6
OMIT -7 0 2
OMIT -1 5 2
OMIT 0 3 7
OMIT 7 3 1
OMIT -8 0 4
OMIT 5 4 5
OMIT 3 3 10
OMIT -6 2 12
OMIT -5 4 7
OMIT -1 4 4
OMIT 2 1 6
REM <olex2.extras>
REM <HklSrc "%.\\RB18009rf2.hkl">
REM </olex2.extras>
WGHT    0.053900    0.881700
EXTI    0.001217
FVAR       4.71070
P1    4    0.245721    0.249164    0.186390    11.00000    0.01757    0.01839 =
         0.01570   -0.00066    0.00751   -0.00143
O1    3    0.231436    0.103789    0.221148    11.00000    0.02564    0.02193 =
         0.02217    0.00183    0.01157   -0.00256
C1    1    0.140936    0.373731    0.163444    11.00000    0.01880    0.02273 =
         0.01702   -0.00314    0.00698   -0.00054
C2    1    0.133985    0.506986    0.119633    11.00000    0.02091    0.02643 =
         0.02137    0.00082    0.00897    0.00019
AFIX  43
H2    2    0.184870    0.532338    0.101282    11.00000   -1.20000
AFIX   0
C3    1    0.053618    0.602967    0.102536    11.00000    0.02364    0.02576 =
         0.02141   -0.00055    0.00615    0.00159
C4    1   -0.020724    0.561944    0.129447    11.00000    0.02131    0.02617 =
         0.02819   -0.00444    0.00816    0.00282
AFIX  43
H4    2   -0.076327    0.626245    0.117578    11.00000   -1.20000
AFIX   0
C5    1   -0.015773    0.429532    0.173181    11.00000    0.02183    0.02565 =
         0.02720   -0.00847    0.01150   -0.00329
C6    1    0.066195    0.335481    0.190233    11.00000    0.02263    0.02123 =
         0.02146   -0.00471    0.01027   -0.00235
AFIX  43
H6    2    0.071067    0.245050    0.220211    11.00000   -1.20000
AFIX   0
C7    1    0.048321    0.747545    0.056746    11.00000    0.03213    0.03202 =
         0.03620    0.00964    0.01258    0.00792
AFIX 137
H7A   2    0.084944    0.824684    0.097889    11.00000   -1.50000
H7B   2   -0.021764    0.777612    0.026657    11.00000   -1.50000
H7C   2    0.078336    0.734439    0.015891    11.00000   -1.50000
AFIX   0
C8    1   -0.097106    0.389907    0.202016    11.00000    0.03130    0.02838 =
         0.05173   -0.00738    0.02705   -0.00163
AFIX 137
H8A   2   -0.106203    0.472170    0.235453    11.00000   -1.50000
H8B   2   -0.078025    0.299696    0.236953    11.00000   -1.50000
H8C   2   -0.159846    0.372154    0.152347    11.00000   -1.50000
AFIX   0
C11   1    0.257166    0.229982    0.086690    11.00000    0.01687    0.01983 =
         0.01760   -0.00014    0.00712    0.00138
C12   1    0.307390    0.333118    0.057619    11.00000    0.01937    0.02006 =
         0.01955   -0.00048    0.00742   -0.00062
AFIX  43
H12   2    0.342407    0.413590    0.093035    11.00000   -1.20000
AFIX   0
C13   1    0.306353    0.318465   -0.023209    11.00000    0.01941    0.02313 =
         0.02004    0.00335    0.00837    0.00274
C14   1    0.254858    0.198489   -0.073240    11.00000    0.02505    0.02654 =
         0.01717    0.00008    0.00951    0.00383
AFIX  43
H14   2    0.253070    0.188474   -0.128577    11.00000   -1.20000
AFIX   0
C15   1    0.205939    0.092776   -0.045046    11.00000    0.02427    0.02106 =
         0.01943   -0.00175    0.00658    0.00153
C16   1    0.207435    0.110369    0.035771    11.00000    0.01927    0.01876 =
         0.01980    0.00060    0.00719    0.00049
AFIX  43
H16   2    0.174160    0.039944    0.056146    11.00000   -1.20000
AFIX   0
C17   1    0.359720    0.428421   -0.056019    11.00000    0.02856    0.03429 =
         0.02438    0.00592    0.01308   -0.00275
AFIX 137
H17A  2    0.370845    0.521303   -0.023642    11.00000   -1.50000
H17B  2    0.318780    0.448660   -0.116113    11.00000   -1.50000
H17C  2    0.424234    0.386794   -0.049635    11.00000   -1.50000
AFIX   0
C18   1    0.152509   -0.037248   -0.099806    11.00000    0.04930    0.02846 =
         0.02376   -0.00732    0.01237   -0.00875
AFIX 137
H18A  2    0.149360   -0.023358   -0.157102    11.00000   -1.50000
H18B  2    0.084510   -0.043764   -0.102530    11.00000   -1.50000
H18C  2    0.188859   -0.129304   -0.075450    11.00000   -1.50000
AFIX   0
C21   1    0.355680    0.349821    0.256506    11.00000    0.02109    0.02080 =
         0.01625   -0.00005    0.00801   -0.00226
C22   1    0.349065    0.484142    0.294001    11.00000    0.02092    0.02302 =
         0.02411   -0.00233    0.01043   -0.00135
AFIX  43
H22   2    0.285703    0.530544    0.278167    11.00000   -1.20000
AFIX   0
C23   1    0.434100    0.551683    0.354504    11.00000    0.02525    0.02526 =
         0.02764   -0.00705    0.01206   -0.00441
C24   1    0.526399    0.483000    0.375472    11.00000    0.02232    0.02682 =
         0.02453   -0.00476    0.00684   -0.00601
AFIX  43
H24   2    0.584722    0.527923    0.416774    11.00000   -1.20000
AFIX   0
C25   1    0.535587    0.349756    0.337409    11.00000    0.02140    0.02607 =
         0.02584   -0.00101    0.00563   -0.00028
C26   1    0.449350    0.283273    0.278314    11.00000    0.02333    0.02209 =
         0.02272   -0.00394    0.00721   -0.00003
AFIX  43
H26   2    0.454120    0.191864    0.252540    11.00000   -1.20000
AFIX   0
C27   1    0.425748    0.696388    0.395380    11.00000    0.02978    0.03701 =
         0.05563   -0.02503    0.01481   -0.00637
AFIX 137
H27A  2    0.455221    0.776861    0.374843    11.00000   -1.50000
H27B  2    0.461488    0.687914    0.457132    11.00000   -1.50000
H27C  2    0.355104    0.718447    0.380735    11.00000   -1.50000
AFIX   0
C28   1    0.637526    0.282240    0.359225    11.00000    0.02334    0.03646 =
         0.04821   -0.01194    0.00232    0.00452
AFIX 137
H28A  2    0.676833    0.348165    0.339455    11.00000   -1.50000
H28B  2    0.629938    0.184983    0.331532    11.00000   -1.50000
H28C  2    0.671967    0.269752    0.420846    11.00000   -1.50000
AFIX   0
HKLF 4
REM
REM R1 =  0.0368 for    4390 Fo > 4sig(Fo)  and  0.0376 for all    4542 data
REM    242 parameters refined using      0 restraints
END
WGHT      0.0539      0.8817
REM Highest difference peak  0.306,  deepest hole -0.295,  1-sigma level  0.046
Q1    1   0.1915  0.3192  0.1810  11.00000  0.05    0.31
Q2    1   0.0038  0.8226  0.0651  11.00000  0.05    0.30
Q3    1   0.1176  0.7821  0.0657  11.00000  0.05    0.29
Q4    1   0.2638  0.2417  0.1311  11.00000  0.05    0.28
Q5    1   0.3067  0.3154  0.2230  11.00000  0.05    0.28
Q6    1   0.1368 -0.1071 -0.0669  11.00000  0.05    0.28
;
_shelx_res_checksum     35209
data_III
_database_code_depnum_ccdc_archive 'CCDC 1845428'
_audit_creation_method
;
OLEX2 1.2
(compiled 2018.04.26 svn.r3504 for OlexSys, GUI svn.r5492)
;
_chemical_name_systematic
;
Tris(4-methoxy-3,5-dimethylphenyl)phosphane
;
_chemical_name_common
;
Tris(4-methoxy-3,5-dimethylphenyl)phosphine
;
_chemical_formula_moiety     'C27 H33 O3 P'
_chemical_formula_sum     'C27 H33 O3 P'
_chemical_formula_iupac     'C27 H33 O3 P'
_chemical_formula_weight     436.50
_chemical_melting_point     ?
_shelx_space_group_comment
;
The symmetry employed for this shelxl refinement is uniquely defined
by the following loop, which should always be used as a source of
symmetry information in preference to the above space-group names.
They are only intended as comments.
;
_space_group_crystal_system     orthorhombic
_space_group_name_H-M_alt     'P b c a'
_space_group_name_Hall     '-P 2ac 2ab'
loop_
    _space_group_symop_operation_xyz
    'x, y, z'
    '-x+1/2, -y, z+1/2'
    '-x, y+1/2, -z+1/2'
    'x+1/2, -y+1/2, -z'
    '-x, -y, -z'
    'x-1/2, y, -z-1/2'
    'x, -y-1/2, z-1/2'
    '-x-1/2, y-1/2, z'
_cell_length_a     12.3031(6)
_cell_length_b     10.2629(5)
_cell_length_c     37.856(2)
_cell_angle_alpha     90
_cell_angle_beta     90
_cell_angle_gamma     90
_cell_volume     4780.0(4)
_cell_formula_units_Z     8
_cell_measurement_reflns_used     6866
_cell_measurement_theta_min     4.2940
_cell_measurement_theta_max     78.8130
_cell_measurement_temperature     108.8(4)
_exptl_crystal_description     plate
_exptl_crystal_colour     'clear colourless'
_exptl_crystal_size_max     0.314
_exptl_crystal_size_mid     0.066
_exptl_crystal_size_min     0.046
_exptl_crystal_density_diffrn     1.213
_exptl_crystal_density_meas     ?
_exptl_crystal_density_method     ?
_exptl_crystal_F_000     1872
loop_
    _exptl_crystal_face_index_h
    _exptl_crystal_face_index_k
    _exptl_crystal_face_index_l
    _exptl_crystal_face_perp_dist
    5 0 -3 0.0228
    -5 0 3 0.0228
    0 1 1 0.1442
    0 -1 -1 0.1442
    0 0 -1 0.0283
    0 0 1 0.0283
_exptl_absorpt_coefficient_mu     1.212
_exptl_absorpt_correction_type     gaussian
_exptl_absorpt_process_details
;
(CrysAlis PRO; Rigaku OD, 2015)
;
_shelx_estimated_absorpt_T_min     ?
_shelx_estimated_absorpt_T_max     ?
_exptl_absorpt_correction_T_min     0.792
_exptl_absorpt_correction_T_max     0.950
_diffrn_ambient_temperature     108.8(4)
_diffrn_radiation_type     CuK\a
_diffrn_radiation_wavelength     1.54184
_diffrn_radiation_monochromator     mirror
_diffrn_measurement_device_type
           'Rigaku Oxford Diffraction SuperNova, Dual, Cu at zero, Pilatus 200K'
_diffrn_measurement_device     'four-circle diffractometer'
_diffrn_measurement_method     '\w scans'
_diffrn_detector_area_resol_mean     ?
_diffrn_reflns_number     19900
_diffrn_reflns_av_R_equivalents     0.0658
_diffrn_reflns_theta_min     4.672
_diffrn_reflns_theta_max     80.636
_diffrn_reflns_theta_full     67.684
_diffrn_measured_fraction_theta_max     0.958
_diffrn_measured_fraction_theta_full     0.978
_diffrn_reflns_limit_h_min     -15
_diffrn_reflns_limit_h_max     12
_diffrn_reflns_limit_k_min     -13
_diffrn_reflns_limit_k_max     12
_diffrn_reflns_limit_l_min     -48
_diffrn_reflns_limit_l_max     46
_refine_special_details     ?
_reflns_number_total     5029
_reflns_number_gt     4084
_reflns_threshold_expression     'I > 2\s(I)'
_refine_ls_structure_factor_coef     Fsqd
_refine_ls_matrix_type     full
_refine_ls_R_factor_all     0.0864
_refine_ls_R_factor_gt     0.0731
_refine_ls_wR_factor_gt     0.1890
_refine_ls_wR_factor_ref     0.1980
_refine_ls_goodness_of_fit_ref     1.049
_refine_ls_restrained_S_all     1.049
_refine_ls_number_reflns     5029
_refine_ls_number_parameters     289
_refine_ls_number_restraints     0
_refine_ls_hydrogen_treatment     constr
_refine_ls_weighting_scheme     calc
_refine_ls_weighting_details
             'w=1/[\s^2^(Fo^2^)+(0.0756P)^2^+11.1312P] where P=(Fo^2^+2Fc^2^)/3'
_atom_sites_solution_hydrogens     geom
_atom_sites_solution_primary     dual
_atom_sites_solution_secondary     ?
_refine_ls_shift/su_max     0.001
_refine_ls_shift/su_mean     0.000
_refine_diff_density_max     0.537
_refine_diff_density_min     -0.669
_refine_ls_extinction_method     none
_refine_ls_extinction_coef     .
loop_
    _atom_type_symbol
    _atom_type_description
    _atom_type_scat_dispersion_real
    _atom_type_scat_dispersion_imag
    _atom_type_scat_source
    'C' 'C' 0.0181 0.0091
                         'International Tables Vol C Tables 4.2.6.8 and 6.1.1.4'
    'H' 'H' 0.0000 0.0000
                         'International Tables Vol C Tables 4.2.6.8 and 6.1.1.4'
    'O' 'O' 0.0492 0.0322
                         'International Tables Vol C Tables 4.2.6.8 and 6.1.1.4'
    'P' 'P' 0.2955 0.4335
                         'International Tables Vol C Tables 4.2.6.8 and 6.1.1.4'
_computing_data_collection
;
CrysAlis PRO (Rigaku OD, 2015)
;
_computing_cell_refinement
;
CrysAlis PRO (Rigaku OD, 2015)
;
_computing_data_reduction
;
CrysAlis PRO (Rigaku OD, 2015)
;
_computing_structure_solution
;
SHELXT (Sheldrick, 2015a)
;
_computing_structure_refinement
;
SHELXL2016 (Sheldrick, 2015b)
;
_computing_molecular_graphics
;
<i>OLEX2</i> (Dolomanov <i>et al.</i>,  2009)
;
_computing_publication_material
;
<i>OLEX2</i> (Dolomanov <i>et al.</i>,  2009)
;
loop_
    _atom_site_type_symbol
    _atom_site_label
    _atom_site_fract_x
    _atom_site_fract_y
    _atom_site_fract_z
    _atom_site_U_iso_or_equiv
    _atom_site_adp_type
    _atom_site_calc_flag
    _atom_site_occupancy
    _atom_site_disorder_assembly
    _atom_site_disorder_group
    P P1 0.76672(6) 0.54686(8) 0.62877(2) 0.0256(2) Uani d 1 . .
    O O1 0.29598(18) 0.6985(3) 0.63244(7) 0.0422(6) Uani d 1 . .
    O O2 0.92563(18) 0.7706(3) 0.49141(6) 0.0338(5) Uani d 1 . .
    O O3 0.96498(17) 0.8338(3) 0.75085(6) 0.0335(5) Uani d 1 . .
    C C1 0.6240(2) 0.5994(3) 0.62927(7) 0.0263(6) Uani d 1 . .
    C C2 0.5880(2) 0.7150(3) 0.61423(8) 0.0266(6) Uani d 1 . .
    H H2 0.638858 0.771017 0.603024 0.032 Uiso calc 1 . .
    C C3 0.4788(2) 0.7505(3) 0.61522(8) 0.0277(6) Uani d 1 . .
    C C4 0.4056(2) 0.6640(3) 0.63115(8) 0.0292(7) Uani d 1 . .
    C C5 0.4387(2) 0.5500(3) 0.64752(8) 0.0294(6) Uani d 1 . .
    C C6 0.5494(2) 0.5181(3) 0.64638(8) 0.0273(6) Uani d 1 . .
    H H6 0.574042 0.440235 0.657356 0.033 Uiso calc 1 . .
    C C7 0.4408(3) 0.8787(4) 0.60070(9) 0.0338(7) Uani d 1 . .
    H H7A 0.503947 0.933229 0.595125 0.051 Uiso calc 1 . .
    H H7B 0.395514 0.922845 0.618304 0.051 Uiso calc 1 . .
    H H7C 0.398309 0.863773 0.579192 0.051 Uiso calc 1 . .
    C C8 0.2388(3) 0.6623(5) 0.60101(12) 0.0579(12) Uani d 1 . .
    H H8A 0.269918 0.708578 0.580746 0.087 Uiso calc 1 . .
    H H8B 0.161910 0.685379 0.603448 0.087 Uiso calc 1 . .
    H H8C 0.245547 0.568119 0.597310 0.087 Uiso calc 1 . .
    C C9 0.3589(3) 0.4620(4) 0.66631(10) 0.0417(8) Uani d 1 . .
    H H9A 0.314595 0.415649 0.648830 0.062 Uiso calc 1 . .
    H H9B 0.311580 0.514465 0.681517 0.062 Uiso calc 1 . .
    H H9C 0.398694 0.398700 0.680751 0.062 Uiso calc 1 . .
    C C11 0.8173(2) 0.6251(3) 0.58820(8) 0.0270(6) Uani d 1 . .
    C C12 0.8840(2) 0.7339(3) 0.58696(8) 0.0283(6) Uani d 1 . .
    H H12 0.903538 0.775954 0.608390 0.034 Uiso calc 1 . .
    C C13 0.9232(2) 0.7836(3) 0.55488(8) 0.0286(6) Uani d 1 . .
    C C14 0.8920(2) 0.7209(3) 0.52394(8) 0.0297(7) Uani d 1 . .
    C C15 0.8245(2) 0.6114(4) 0.52399(8) 0.0310(7) Uani d 1 . .
    C C16 0.7885(2) 0.5642(3) 0.55636(8) 0.0291(6) Uani d 1 . .
    H H16 0.743434 0.489078 0.556934 0.035 Uiso calc 1 . .
    C C17 0.9947(3) 0.9028(4) 0.55430(9) 0.0379(8) Uani d 1 . .
    H H17A 1.071010 0.876368 0.556053 0.057 Uiso calc 1 . .
    H H17B 0.976211 0.959229 0.574308 0.057 Uiso calc 1 . .
    H H17C 0.983239 0.950390 0.532164 0.057 Uiso calc 1 . .
    C C18 1.0338(3) 0.7319(4) 0.48189(9) 0.0376(8) Uani d 1 . .
    H H18A 1.055911 0.777853 0.460361 0.056 Uiso calc 1 . .
    H H18B 1.035495 0.637713 0.477671 0.056 Uiso calc 1 . .
    H H18C 1.083902 0.753749 0.501123 0.056 Uiso calc 1 . .
    C C19 0.7907(3) 0.5467(4) 0.48979(8) 0.0385(8) Uani d 1 . .
    H H19A 0.854690 0.508952 0.478277 0.058 Uiso calc 1 . .
    H H19B 0.757642 0.611649 0.474132 0.058 Uiso calc 1 . .
    H H19C 0.737842 0.477731 0.494810 0.058 Uiso calc 1 . .
    C C21 0.8248(2) 0.6460(3) 0.66423(8) 0.0264(6) Uani d 1 . .
    C C22 0.7673(2) 0.7393(3) 0.68323(7) 0.0261(6) Uani d 1 . .
    H H22 0.695207 0.760186 0.676218 0.031 Uiso calc 1 . .
    C C23 0.8124(2) 0.8032(3) 0.71231(8) 0.0266(6) Uani d 1 . .
    C C24 0.9190(2) 0.7691(3) 0.72226(8) 0.0269(6) Uani d 1 . .
    C C25 0.9801(2) 0.6791(3) 0.70352(8) 0.0296(7) Uani d 1 . .
    C C26 0.9313(2) 0.6163(3) 0.67470(8) 0.0292(7) Uani d 1 . .
    H H26 0.971283 0.552442 0.661997 0.035 Uiso calc 1 . .
    C C27 0.7505(3) 0.9075(4) 0.73180(8) 0.0315(7) Uani d 1 . .
    H H27A 0.777763 0.993395 0.724809 0.047 Uiso calc 1 . .
    H H27B 0.760265 0.895847 0.757295 0.047 Uiso calc 1 . .
    H H27C 0.673034 0.901011 0.725968 0.047 Uiso calc 1 . .
    C C28 0.9540(3) 0.7629(4) 0.78319(9) 0.0434(9) Uani d 1 . .
    H H28A 0.877062 0.743845 0.787437 0.065 Uiso calc 1 . .
    H H28B 0.982687 0.815264 0.802728 0.065 Uiso calc 1 . .
    H H28C 0.994753 0.681096 0.781545 0.065 Uiso calc 1 . .
    C C29 1.0948(3) 0.6435(4) 0.71393(10) 0.0392(8) Uani d 1 . .
    H H29A 1.094164 0.561385 0.727137 0.059 Uiso calc 1 . .
    H H29B 1.125434 0.712627 0.728759 0.059 Uiso calc 1 . .
    H H29C 1.139325 0.633387 0.692632 0.059 Uiso calc 1 . .
loop_
    _atom_site_aniso_label
    _atom_site_aniso_U_11
    _atom_site_aniso_U_22
    _atom_site_aniso_U_33
    _atom_site_aniso_U_12
    _atom_site_aniso_U_13
    _atom_site_aniso_U_23
    P1 0.0188(4) 0.0319(4) 0.0261(4) 0.0016(3) 0.0008(3) 0.0008(3)
    O1 0.0155(10) 0.0541(17) 0.0568(15) 0.0058(11) 0.0011(9) 0.0071(12)
    O2 0.0254(11) 0.0470(14) 0.0290(11) 0.0017(10) 0.0051(8) 0.0047(10)
    O3 0.0246(10) 0.0459(14) 0.0300(11) -0.0056(10) -0.0063(8) 0.0003(10)
    C1 0.0219(13) 0.0353(16) 0.0216(12) -0.0012(12) -0.0018(10) -0.0025(11)
    C2 0.0192(13) 0.0343(17) 0.0264(13) -0.0011(12) 0.0005(10) -0.0007(12)
    C3 0.0214(13) 0.0370(17) 0.0247(13) 0.0002(12) -0.0036(10) -0.0010(12)
    C4 0.0177(13) 0.0384(18) 0.0314(15) 0.0027(12) 0.0005(11) -0.0023(13)
    C5 0.0213(14) 0.0367(17) 0.0302(14) -0.0009(13) 0.0013(11) 0.0004(12)
    C6 0.0216(14) 0.0344(17) 0.0259(14) 0.0001(12) 0.0000(10) 0.0000(12)
    C7 0.0248(14) 0.0368(19) 0.0399(17) 0.0028(14) -0.0044(12) 0.0039(14)
    C8 0.0264(17) 0.066(3) 0.081(3) -0.0147(19) -0.0197(18) 0.019(2)
    C9 0.0253(16) 0.045(2) 0.054(2) -0.0017(16) 0.0080(14) 0.0120(17)
    C11 0.0175(12) 0.0344(17) 0.0290(14) 0.0053(12) 0.0005(10) 0.0010(12)
    C12 0.0201(13) 0.0359(18) 0.0289(14) 0.0036(12) 0.0032(11) -0.0004(12)
    C13 0.0209(13) 0.0348(17) 0.0300(14) 0.0043(12) 0.0036(11) -0.0001(12)
    C14 0.0220(14) 0.0405(18) 0.0266(14) 0.0075(13) 0.0028(11) 0.0037(12)
    C15 0.0221(13) 0.0428(19) 0.0281(14) 0.0047(14) 0.0005(11) -0.0003(13)
    C16 0.0196(13) 0.0340(18) 0.0336(15) -0.0009(12) 0.0006(11) 0.0000(12)
    C17 0.0372(17) 0.044(2) 0.0320(16) -0.0053(16) 0.0097(13) -0.0028(14)
    C18 0.0281(16) 0.051(2) 0.0337(16) -0.0012(15) 0.0088(13) -0.0014(15)
    C19 0.0308(16) 0.056(2) 0.0284(15) -0.0071(16) -0.0001(12) -0.0009(15)
    C21 0.0191(13) 0.0341(17) 0.0260(13) -0.0004(12) -0.0005(10) 0.0043(11)
    C22 0.0172(13) 0.0357(17) 0.0255(13) -0.0010(12) -0.0016(10) 0.0037(12)
    C23 0.0177(13) 0.0347(17) 0.0275(14) -0.0025(12) -0.0002(10) 0.0045(12)
    C24 0.0190(13) 0.0348(17) 0.0268(14) -0.0039(12) -0.0043(10) 0.0039(12)
    C25 0.0178(13) 0.0372(18) 0.0337(15) -0.0013(12) -0.0028(11) 0.0061(13)
    C26 0.0188(13) 0.0357(18) 0.0330(15) 0.0055(13) 0.0009(11) 0.0028(12)
    C27 0.0211(13) 0.0410(19) 0.0324(15) -0.0009(13) -0.0031(12) -0.0031(13)
    C28 0.0354(17) 0.068(3) 0.0267(15) -0.0023(18) -0.0078(13) 0.0063(16)
    C29 0.0213(15) 0.048(2) 0.048(2) 0.0043(15) -0.0091(13) 0.0041(16)
_geom_special_details
;
 All esds (except the esd in the dihedral angle between two l.s. planes)
 are estimated using the full covariance matrix.  The cell esds are taken
 into account individually in the estimation of esds in distances, angles
 and torsion angles; correlations between esds in cell parameters are only
 used when they are defined by crystal symmetry.  An approximate (isotropic)
 treatment of cell esds is used for estimating esds involving l.s. planes.
;
loop_
    _geom_bond_atom_site_label_1
    _geom_bond_atom_site_label_2
    _geom_bond_site_symmetry_2
    _geom_bond_distance
    _geom_bond_publ_flag
    P1 C1 . 1.836(3) ?
    P1 C11 . 1.841(3) ?
    P1 C21 . 1.829(3) ?
    O1 C4 . 1.396(4) ?
    O1 C8 . 1.431(5) ?
    O2 C14 . 1.395(4) ?
    O2 C18 . 1.435(4) ?
    O3 C24 . 1.390(4) ?
    O3 C28 . 1.431(4) ?
    C1 C2 . 1.389(4) ?
    C1 C6 . 1.400(4) ?
    C2 H2 . 0.9500 ?
    C2 C3 . 1.393(4) ?
    C3 C4 . 1.400(5) ?
    C3 C7 . 1.500(5) ?
    C4 C5 . 1.385(5) ?
    C5 C6 . 1.401(4) ?
    C5 C9 . 1.513(5) ?
    C6 H6 . 0.9500 ?
    C7 H7A . 0.9800 ?
    C7 H7B . 0.9800 ?
    C7 H7C . 0.9800 ?
    C8 H8A . 0.9800 ?
    C8 H8B . 0.9800 ?
    C8 H8C . 0.9800 ?
    C9 H9A . 0.9800 ?
    C9 H9B . 0.9800 ?
    C9 H9C . 0.9800 ?
    C11 C12 . 1.386(5) ?
    C11 C16 . 1.403(4) ?
    C12 H12 . 0.9500 ?
    C12 C13 . 1.403(4) ?
    C13 C14 . 1.390(4) ?
    C13 C17 . 1.507(5) ?
    C14 C15 . 1.398(5) ?
    C15 C16 . 1.390(4) ?
    C15 C19 . 1.513(4) ?
    C16 H16 . 0.9500 ?
    C17 H17A . 0.9800 ?
    C17 H17B . 0.9800 ?
    C17 H17C . 0.9800 ?
    C18 H18A . 0.9800 ?
    C18 H18B . 0.9800 ?
    C18 H18C . 0.9800 ?
    C19 H19A . 0.9800 ?
    C19 H19B . 0.9800 ?
    C19 H19C . 0.9800 ?
    C21 C22 . 1.391(4) ?
    C21 C26 . 1.403(4) ?
    C22 H22 . 0.9500 ?
    C22 C23 . 1.397(4) ?
    C23 C24 . 1.408(4) ?
    C23 C27 . 1.507(5) ?
    C24 C25 . 1.386(5) ?
    C25 C26 . 1.402(4) ?
    C25 C29 . 1.511(4) ?
    C26 H26 . 0.9500 ?
    C27 H27A . 0.9800 ?
    C27 H27B . 0.9800 ?
    C27 H27C . 0.9800 ?
    C28 H28A . 0.9800 ?
    C28 H28B . 0.9800 ?
    C28 H28C . 0.9800 ?
    C29 H29A . 0.9800 ?
    C29 H29B . 0.9800 ?
    C29 H29C . 0.9800 ?
loop_
    _geom_angle_atom_site_label_1
    _geom_angle_atom_site_label_2
    _geom_angle_atom_site_label_3
    _geom_angle_site_symmetry_1
    _geom_angle_site_symmetry_3
    _geom_angle
    _geom_angle_publ_flag
    C1 P1 C11 . . 101.77(13) ?
    C21 P1 C1 . . 101.66(14) ?
    C21 P1 C11 . . 103.75(14) ?
    C4 O1 C8 . . 112.3(3) ?
    C14 O2 C18 . . 113.3(2) ?
    C24 O3 C28 . . 112.6(3) ?
    C2 C1 P1 . . 123.5(2) ?
    C2 C1 C6 . . 119.3(3) ?
    C6 C1 P1 . . 117.2(2) ?
    C1 C2 H2 . . 119.3 ?
    C1 C2 C3 . . 121.4(3) ?
    C3 C2 H2 . . 119.3 ?
    C2 C3 C4 . . 117.7(3) ?
    C2 C3 C7 . . 121.3(3) ?
    C4 C3 C7 . . 120.9(3) ?
    O1 C4 C3 . . 118.4(3) ?
    C5 C4 O1 . . 118.8(3) ?
    C5 C4 C3 . . 122.6(3) ?
    C4 C5 C6 . . 118.0(3) ?
    C4 C5 C9 . . 121.6(3) ?
    C6 C5 C9 . . 120.4(3) ?
    C1 C6 C5 . . 120.8(3) ?
    C1 C6 H6 . . 119.6 ?
    C5 C6 H6 . . 119.6 ?
    C3 C7 H7A . . 109.5 ?
    C3 C7 H7B . . 109.5 ?
    C3 C7 H7C . . 109.5 ?
    H7A C7 H7B . . 109.5 ?
    H7A C7 H7C . . 109.5 ?
    H7B C7 H7C . . 109.5 ?
    O1 C8 H8A . . 109.5 ?
    O1 C8 H8B . . 109.5 ?
    O1 C8 H8C . . 109.5 ?
    H8A C8 H8B . . 109.5 ?
    H8A C8 H8C . . 109.5 ?
    H8B C8 H8C . . 109.5 ?
    C5 C9 H9A . . 109.5 ?
    C5 C9 H9B . . 109.5 ?
    C5 C9 H9C . . 109.5 ?
    H9A C9 H9B . . 109.5 ?
    H9A C9 H9C . . 109.5 ?
    H9B C9 H9C . . 109.5 ?
    C12 C11 P1 . . 125.4(2) ?
    C12 C11 C16 . . 118.6(3) ?
    C16 C11 P1 . . 115.9(2) ?
    C11 C12 H12 . . 119.1 ?
    C11 C12 C13 . . 121.7(3) ?
    C13 C12 H12 . . 119.1 ?
    C12 C13 C17 . . 120.6(3) ?
    C14 C13 C12 . . 117.8(3) ?
    C14 C13 C17 . . 121.6(3) ?
    O2 C14 C15 . . 118.1(3) ?
    C13 C14 O2 . . 119.5(3) ?
    C13 C14 C15 . . 122.3(3) ?
    C14 C15 C19 . . 121.0(3) ?
    C16 C15 C14 . . 118.1(3) ?
    C16 C15 C19 . . 120.9(3) ?
    C11 C16 H16 . . 119.3 ?
    C15 C16 C11 . . 121.4(3) ?
    C15 C16 H16 . . 119.3 ?
    C13 C17 H17A . . 109.5 ?
    C13 C17 H17B . . 109.5 ?
    C13 C17 H17C . . 109.5 ?
    H17A C17 H17B . . 109.5 ?
    H17A C17 H17C . . 109.5 ?
    H17B C17 H17C . . 109.5 ?
    O2 C18 H18A . . 109.5 ?
    O2 C18 H18B . . 109.5 ?
    O2 C18 H18C . . 109.5 ?
    H18A C18 H18B . . 109.5 ?
    H18A C18 H18C . . 109.5 ?
    H18B C18 H18C . . 109.5 ?
    C15 C19 H19A . . 109.5 ?
    C15 C19 H19B . . 109.5 ?
    C15 C19 H19C . . 109.5 ?
    H19A C19 H19B . . 109.5 ?
    H19A C19 H19C . . 109.5 ?
    H19B C19 H19C . . 109.5 ?
    C22 C21 P1 . . 124.3(2) ?
    C22 C21 C26 . . 118.6(3) ?
    C26 C21 P1 . . 116.8(2) ?
    C21 C22 H22 . . 119.0 ?
    C21 C22 C23 . . 121.9(3) ?
    C23 C22 H22 . . 119.0 ?
    C22 C23 C24 . . 117.7(3) ?
    C22 C23 C27 . . 121.2(3) ?
    C24 C23 C27 . . 121.1(3) ?
    O3 C24 C23 . . 117.9(3) ?
    C25 C24 O3 . . 119.7(3) ?
    C25 C24 C23 . . 122.2(3) ?
    C24 C25 C26 . . 118.2(3) ?
    C24 C25 C29 . . 122.3(3) ?
    C26 C25 C29 . . 119.4(3) ?
    C21 C26 H26 . . 119.3 ?
    C25 C26 C21 . . 121.3(3) ?
    C25 C26 H26 . . 119.3 ?
    C23 C27 H27A . . 109.5 ?
    C23 C27 H27B . . 109.5 ?
    C23 C27 H27C . . 109.5 ?
    H27A C27 H27B . . 109.5 ?
    H27A C27 H27C . . 109.5 ?
    H27B C27 H27C . . 109.5 ?
    O3 C28 H28A . . 109.5 ?
    O3 C28 H28B . . 109.5 ?
    O3 C28 H28C . . 109.5 ?
    H28A C28 H28B . . 109.5 ?
    H28A C28 H28C . . 109.5 ?
    H28B C28 H28C . . 109.5 ?
    C25 C29 H29A . . 109.5 ?
    C25 C29 H29B . . 109.5 ?
    C25 C29 H29C . . 109.5 ?
    H29A C29 H29B . . 109.5 ?
    H29A C29 H29C . . 109.5 ?
    H29B C29 H29C . . 109.5 ?
loop_
    _geom_hbond_atom_site_label_D
    _geom_hbond_atom_site_label_H
    _geom_hbond_atom_site_label_A
    _geom_hbond_site_symmetry_A
    _geom_hbond_distance_DH
    _geom_hbond_distance_HA
    _geom_hbond_distance_DA
    _geom_hbond_angle_DHA
    C29 H29A O3 3_746 0.98 2.58 3.524(5) 161
_shelx_res_file
;
TITL rb18011rirf_a.res in Pbca
    rb18011rirf.res
    created by SHELXL-2016/6 at 03:08:08 on 10-May-2018
REM Old TITL RB18011riRf in Pbcm
REM SHELXT solution in Pbca
REM R1 0.154, Rweak 0.079, Alpha 0.036, Orientation as input
REM Formula found by SHELXT: C27 O3 P
CELL 1.54184 12.3031 10.2629 37.8565 90 90 90
ZERR 8 0.0006 0.0005 0.0022 0 0 0
LATT 1
SYMM 0.5-X,-Y,0.5+Z
SYMM -X,0.5+Y,0.5-Z
SYMM 0.5+X,0.5-Y,-Z
SFAC C H O P
UNIT 216 264 24 8
L.S. 20
PLAN  6
TEMP -164.35
BOND $H
list 4
fmap 2 53
acta
OMIT 1 6 1
OMIT 3 10 3
OMIT 8 7 3
OMIT 10 7 2
OMIT 0 6 1
OMIT 0 6 6
OMIT 3 10 1
OMIT 6 8 3
OMIT 3 9 1
OMIT 6 8 0
OMIT 14 2 2
OMIT 6 10 1
OMIT 4 6 2
OMIT 3 8 4
OMIT 2 8 3
OMIT 8 5 1
OMIT 10 5 5
OMIT 12 7 0
OMIT 2 8 1
OMIT 4 8 2
OMIT 9 9 2
OMIT 4 10 7
OMIT 2 10 3
OMIT 8 9 8
OMIT 9 6 2
OMIT 8 7 5
OMIT 6 8 5
OMIT 8 10 3
OMIT 15 0 14
OMIT 14 2 1
OMIT 4 11 0
OMIT 3 10 7
OMIT 11 8 5
OMIT 7 9 2
OMIT 14 5 1
OMIT 12 7 3
OMIT 12 8 2
OMIT 0 10 1
OMIT 0 10 3
OMIT 3 12 4
OMIT 10 7 7
OMIT 5 9 4
OMIT 7 7 3
OMIT 2 6 0
OMIT 2 10 5
OMIT 9 7 5
OMIT 13 6 2
OMIT 13 7 5
OMIT 5 8 5
OMIT 2 8 6
REM <olex2.extras>
REM <HklSrc "%.\\RB18011riRf.hkl">
REM </olex2.extras>
WGHT    0.075600   11.131201
FVAR       0.29425
P1    4    0.766724    0.546864    0.628767    11.00000    0.01875    0.03192 =
         0.02609    0.00084    0.00075    0.00163
O1    3    0.295981    0.698472    0.632443    11.00000    0.01551    0.05410 =
         0.05685    0.00706    0.00107    0.00582
O2    3    0.925627    0.770567    0.491413    11.00000    0.02542    0.04696 =
         0.02896    0.00474    0.00510    0.00166
O3    3    0.964978    0.833813    0.750845    11.00000    0.02462    0.04591 =
         0.03005    0.00030   -0.00630   -0.00559
C1    1    0.624049    0.599406    0.629274    11.00000    0.02192    0.03532 =
         0.02160   -0.00245   -0.00177   -0.00120
C2    1    0.587966    0.714994    0.614228    11.00000    0.01922    0.03434 =
         0.02637   -0.00066    0.00048   -0.00108
AFIX  43
H2    2    0.638858    0.771017    0.603024    11.00000   -1.20000
AFIX   0
C3    1    0.478767    0.750516    0.615216    11.00000    0.02142    0.03701 =
         0.02468   -0.00096   -0.00364    0.00017
C4    1    0.405648    0.664033    0.631154    11.00000    0.01775    0.03845 =
         0.03144   -0.00227    0.00052    0.00267
C5    1    0.438745    0.550026    0.647519    11.00000    0.02126    0.03672 =
         0.03019    0.00040    0.00133   -0.00088
C6    1    0.549375    0.518055    0.646384    11.00000    0.02159    0.03436 =
         0.02593   -0.00004   -0.00004    0.00013
AFIX  43
H6    2    0.574042    0.440235    0.657356    11.00000   -1.20000
AFIX   0
C7    1    0.440848    0.878702    0.600701    11.00000    0.02479    0.03680 =
         0.03985    0.00386   -0.00444    0.00280
AFIX 137
H7A   2    0.503947    0.933229    0.595125    11.00000   -1.50000
H7B   2    0.395514    0.922845    0.618304    11.00000   -1.50000
H7C   2    0.398309    0.863773    0.579192    11.00000   -1.50000
AFIX   0
C8    1    0.238835    0.662285    0.601009    11.00000    0.02644    0.06585 =
         0.08141    0.01869   -0.01971   -0.01468
AFIX 137
H8A   2    0.269918    0.708578    0.580746    11.00000   -1.50000
H8B   2    0.161910    0.685379    0.603448    11.00000   -1.50000
H8C   2    0.245547    0.568119    0.597310    11.00000   -1.50000
AFIX   0
C9    1    0.358871    0.461955    0.666309    11.00000    0.02529    0.04537 =
         0.05434    0.01203    0.00799   -0.00167
AFIX 137
H9A   2    0.314595    0.415649    0.648830    11.00000   -1.50000
H9B   2    0.311580    0.514465    0.681517    11.00000   -1.50000
H9C   2    0.398694    0.398700    0.680751    11.00000   -1.50000
AFIX   0
C11   1    0.817344    0.625077    0.588202    11.00000    0.01754    0.03439 =
         0.02899    0.00103    0.00053    0.00532
C12   1    0.883954    0.733909    0.586958    11.00000    0.02013    0.03591 =
         0.02894   -0.00045    0.00319    0.00355
AFIX  43
H12   2    0.903538    0.775954    0.608390    11.00000   -1.20000
AFIX   0
C13   1    0.923200    0.783586    0.554879    11.00000    0.02093    0.03483 =
         0.02995   -0.00007    0.00362    0.00428
C14   1    0.892002    0.720939    0.523935    11.00000    0.02202    0.04046 =
         0.02660    0.00367    0.00276    0.00745
C15   1    0.824482    0.611418    0.523992    11.00000    0.02214    0.04282 =
         0.02815   -0.00027    0.00046    0.00472
C16   1    0.788515    0.564200    0.556357    11.00000    0.01959    0.03405 =
         0.03357   -0.00002    0.00064   -0.00087
AFIX  43
H16   2    0.743434    0.489078    0.556934    11.00000   -1.20000
AFIX   0
C17   1    0.994662    0.902816    0.554300    11.00000    0.03716    0.04442 =
         0.03205   -0.00275    0.00973   -0.00534
AFIX 137
H17A  2    1.071010    0.876368    0.556053    11.00000   -1.50000
H17B  2    0.976211    0.959229    0.574308    11.00000   -1.50000
H17C  2    0.983239    0.950390    0.532164    11.00000   -1.50000
AFIX   0
C18   1    1.033808    0.731906    0.481887    11.00000    0.02814    0.05102 =
         0.03372   -0.00142    0.00885   -0.00119
AFIX 137
H18A  2    1.055911    0.777853    0.460361    11.00000   -1.50000
H18B  2    1.035495    0.637713    0.477671    11.00000   -1.50000
H18C  2    1.083902    0.753749    0.501123    11.00000   -1.50000
AFIX   0
C19   1    0.790687    0.546739    0.489789    11.00000    0.03075    0.05639 =
         0.02842   -0.00088   -0.00010   -0.00714
AFIX 137
H19A  2    0.854690    0.508952    0.478277    11.00000   -1.50000
H19B  2    0.757642    0.611649    0.474132    11.00000   -1.50000
H19C  2    0.737842    0.477731    0.494810    11.00000   -1.50000
AFIX   0
C21   1    0.824760    0.645981    0.664231    11.00000    0.01915    0.03409 =
         0.02604    0.00430   -0.00052   -0.00041
C22   1    0.767273    0.739304    0.683229    11.00000    0.01722    0.03568 =
         0.02547    0.00372   -0.00158   -0.00101
AFIX  43
H22   2    0.695207    0.760186    0.676218    11.00000   -1.20000
AFIX   0
C23   1    0.812417    0.803204    0.712313    11.00000    0.01771    0.03469 =
         0.02753    0.00450   -0.00022   -0.00246
C24   1    0.918977    0.769125    0.722262    11.00000    0.01898    0.03482 =
         0.02684    0.00391   -0.00428   -0.00388
C25   1    0.980056    0.679121    0.703524    11.00000    0.01783    0.03716 =
         0.03366    0.00610   -0.00280   -0.00126
C26   1    0.931345    0.616329    0.674697    11.00000    0.01879    0.03574 =
         0.03298    0.00282    0.00090    0.00553
AFIX  43
H26   2    0.971283    0.552442    0.661997    11.00000   -1.20000
AFIX   0
C27   1    0.750454    0.907479    0.731799    11.00000    0.02113    0.04102 =
         0.03242   -0.00305   -0.00306   -0.00087
AFIX 137
H27A  2    0.777763    0.993395    0.724809    11.00000   -1.50000
H27B  2    0.760265    0.895847    0.757295    11.00000   -1.50000
H27C  2    0.673034    0.901011    0.725968    11.00000   -1.50000
AFIX   0
C28   1    0.954006    0.762923    0.783185    11.00000    0.03544    0.06823 =
         0.02666    0.00633   -0.00781   -0.00226
AFIX 137
H28A  2    0.877062    0.743845    0.787437    11.00000   -1.50000
H28B  2    0.982687    0.815264    0.802728    11.00000   -1.50000
H28C  2    0.994753    0.681096    0.781545    11.00000   -1.50000
AFIX   0
C29   1    1.094826    0.643501    0.713927    11.00000    0.02129    0.04805 =
         0.04822    0.00411   -0.00908    0.00430
AFIX 137
H29A  2    1.094164    0.561385    0.727137    11.00000   -1.50000
H29B  2    1.125434    0.712627    0.728759    11.00000   -1.50000
H29C  2    1.139325    0.633387    0.692632    11.00000   -1.50000
AFIX   0
HKLF 4
REM  rb18011rirf_a.res in Pbca
REM R1 =  0.0731 for    4084 Fo > 4sig(Fo)  and  0.0864 for all    5029 data
REM    289 parameters refined using      0 restraints
END
WGHT      0.0756     11.1176
REM Highest difference peak  0.537,  deepest hole -0.669,  1-sigma level  0.077
Q1    1   0.7693  0.5451  0.5988  11.00000  0.05    0.54
Q2    1   0.7738  0.5535  0.6616  11.00000  0.05    0.53
Q3    1   0.7813  0.4369  0.6332  11.00000  0.05    0.36
Q4    1   0.3593  0.3610  0.6584  11.00000  0.05    0.35
Q5    1   0.8062  0.6335  0.6344  11.00000  0.05    0.35
Q6    1   0.6947  0.8326  0.6283  11.00000  0.05    0.26
;
_shelx_res_checksum     24094
data_IV
_database_code_depnum_ccdc_archive 'CCDC 1845429'
_audit_creation_method
;
OLEX2 1.2
(compiled 2018.04.26 svn.r3504 for OlexSys, GUI svn.r5492)
;
_chemical_name_systematic
;
Tris(4-methoxy-3,5-dimethylphenyl(oxo)-\l^5^-phosphane
;
_chemical_name_common
;
Tris(4-methoxy-3,5-dimethylphenyl)phosphine oxide
;
_chemical_formula_moiety     'C27 H33 O4 P'
_chemical_formula_sum     'C27 H33 O4 P'
_chemical_formula_iupac     'C27 H33 O4 P'
_chemical_formula_weight     452.50
_chemical_melting_point     ?
_shelx_space_group_comment
;
The symmetry employed for this shelxl refinement is uniquely defined
by the following loop, which should always be used as a source of
symmetry information in preference to the above space-group names.
They are only intended as comments.
;
_space_group_crystal_system     orthorhombic
_space_group_name_H-M_alt     'P b c a'
_space_group_name_Hall     '-P 2ac 2ab'
loop_
    _space_group_symop_operation_xyz
    'x, y, z'
    '-x+1/2, -y, z+1/2'
    'x+1/2, -y+1/2, -z'
    '-x, y+1/2, -z+1/2'
    '-x, -y, -z'
    'x-1/2, y, -z-1/2'
    '-x-1/2, y-1/2, z'
    'x, -y-1/2, z-1/2'
_cell_length_a     11.28601(11)
_cell_length_b     11.90008(11)
_cell_length_c     36.3801(3)
_cell_angle_alpha     90
_cell_angle_beta     90
_cell_angle_gamma     90
_cell_volume     4886.01(8)
_cell_formula_units_Z     8
_cell_measurement_reflns_used     16756
_cell_measurement_theta_min     4.5910
_cell_measurement_theta_max     80.0240
_cell_measurement_temperature     108.3(4)
_exptl_crystal_description     plate
_exptl_crystal_colour     'clear colourless'
_exptl_crystal_size_max     0.2
_exptl_crystal_size_mid     0.2
_exptl_crystal_size_min     0.04
_exptl_crystal_density_diffrn     1.230
_exptl_crystal_density_meas     ?
_exptl_crystal_density_method     ?
_exptl_crystal_F_000     1936
_exptl_absorpt_coefficient_mu     1.235
_exptl_absorpt_correction_type     multi-scan
_exptl_absorpt_process_details
;
(CrysAlis PRO; Rigaku OD, 2015)
;
_shelx_estimated_absorpt_T_min     ?
_shelx_estimated_absorpt_T_max     ?
_exptl_absorpt_correction_T_min     0.75534
_exptl_absorpt_correction_T_max     1.00000
_diffrn_ambient_temperature     108.3(4)
_diffrn_radiation_type     CuK\a
_diffrn_radiation_wavelength     1.54184
_diffrn_radiation_monochromator     mirror
_diffrn_measurement_device_type
       'Rigaku Oxford Diffraction SuperNova, Dual, Cu at zero, Pilatus 200/300K'
_diffrn_measurement_device     'four-circle diffractometer'
_diffrn_measurement_method     '\w scans'
_diffrn_detector_area_resol_mean     ?
_diffrn_reflns_number     29719
_diffrn_reflns_av_R_equivalents     0.0332
_diffrn_reflns_theta_min     4.611
_diffrn_reflns_theta_max     80.256
_diffrn_reflns_theta_full     67.684
_diffrn_measured_fraction_theta_max     0.996
_diffrn_measured_fraction_theta_full     0.999
_diffrn_reflns_limit_h_min     -14
_diffrn_reflns_limit_h_max     13
_diffrn_reflns_limit_k_min     -10
_diffrn_reflns_limit_k_max     15
_diffrn_reflns_limit_l_min     -32
_diffrn_reflns_limit_l_max     46
_refine_special_details     ?
_reflns_number_total     5325
_reflns_number_gt     4821
_reflns_threshold_expression     'I > 2\s(I)'
_refine_ls_structure_factor_coef     Fsqd
_refine_ls_matrix_type     full
_refine_ls_R_factor_all     0.0424
_refine_ls_R_factor_gt     0.0386
_refine_ls_wR_factor_gt     0.0979
_refine_ls_wR_factor_ref     0.1003
_refine_ls_goodness_of_fit_ref     1.052
_refine_ls_restrained_S_all     1.052
_refine_ls_number_reflns     5325
_refine_ls_number_parameters     299
_refine_ls_number_restraints     0
_refine_ls_hydrogen_treatment     constr
_refine_ls_weighting_scheme     calc
_refine_ls_weighting_details
              'w=1/[\s^2^(Fo^2^)+(0.0444P)^2^+2.7320P] where P=(Fo^2^+2Fc^2^)/3'
_atom_sites_solution_hydrogens     geom
_atom_sites_solution_primary     iterative
_atom_sites_solution_secondary     ?
_refine_ls_shift/su_max     0.002
_refine_ls_shift/su_mean     0.000
_refine_diff_density_max     0.353
_refine_diff_density_min     -0.405
_refine_ls_extinction_method
;
SHELXL2016 (Sheldrick, 2015b)
;
_refine_ls_extinction_coef     0.00025(5)
_refine_ls_extinction_expression
                                  'Fc^*^=kFc[1+0.001xFc^2^\l^3^/sin(2\q)]^-1/4^'
loop_
    _atom_type_symbol
    _atom_type_description
    _atom_type_scat_dispersion_real
    _atom_type_scat_dispersion_imag
    _atom_type_scat_source
    'C' 'C' 0.0181 0.0091
                         'International Tables Vol C Tables 4.2.6.8 and 6.1.1.4'
    'H' 'H' 0.0000 0.0000
                         'International Tables Vol C Tables 4.2.6.8 and 6.1.1.4'
    'O' 'O' 0.0492 0.0322
                         'International Tables Vol C Tables 4.2.6.8 and 6.1.1.4'
    'P' 'P' 0.2955 0.4335
                         'International Tables Vol C Tables 4.2.6.8 and 6.1.1.4'
_computing_data_collection
;
CrysAlis PRO (Rigaku OD, 2015)
;
_computing_cell_refinement
;
CrysAlis PRO (Rigaku OD, 2015)
;
_computing_data_reduction
;
CrysAlis PRO (Rigaku OD, 2015)
;
_computing_structure_solution
;
<i>olex2.solve</i> (Bourhis et al., 2015)
;
_computing_structure_refinement
;
SHELXL2016 (Sheldrick, 2015b)
;
_computing_molecular_graphics
;
<i>OLEX2</i> (Dolomanov <i>et al.</i>,  2009)
;
_computing_publication_material
;
<i>OLEX2</i> (Dolomanov <i>et al.</i>,  2009)
;
loop_
    _atom_site_type_symbol
    _atom_site_label
    _atom_site_fract_x
    _atom_site_fract_y
    _atom_site_fract_z
    _atom_site_U_iso_or_equiv
    _atom_site_adp_type
    _atom_site_calc_flag
    _atom_site_occupancy
    _atom_site_disorder_assembly
    _atom_site_disorder_group
    P P1 0.79578(3) 0.57887(3) 0.63306(2) 0.01782(10) Uani d 1 . .
    O O1 0.82216(9) 0.45664(8) 0.63566(3) 0.0241(2) Uani d 1 . .
    O O2 0.27342(9) 0.65494(10) 0.63075(3) 0.0305(2) Uani d 1 . .
    O O3 0.93140(10) 0.76996(11) 0.48735(3) 0.0350(3) Uani d 1 . .
    O O4 1.03456(9) 0.84000(9) 0.75134(3) 0.0258(2) Uani d 1 . .
    C C1 0.63848(12) 0.60698(11) 0.63380(3) 0.0186(3) Uani d 1 . .
    C C2 0.59134(12) 0.70862(11) 0.62114(3) 0.0194(3) Uani d 1 . .
    H H2 0.643113 0.766482 0.613037 0.023 Uiso calc 1 . .
    C C3 0.46935(12) 0.72582(11) 0.62030(4) 0.0209(3) Uani d 1 . .
    C C4 0.39523(12) 0.63846(12) 0.63188(4) 0.0220(3) Uani d 1 . .
    C C5 0.43964(12) 0.53723(12) 0.64567(4) 0.0239(3) Uani d 1 . .
    C C6 0.56272(12) 0.52309(11) 0.64628(4) 0.0209(3) Uani d 1 . .
    H H6 0.595138 0.454888 0.655395 0.025 Uiso calc 1 . .
    C C7 0.41966(13) 0.83624(12) 0.60764(4) 0.0275(3) Uani d 1 . .
    H H7A 0.483170 0.892330 0.606736 0.041 Uiso calc 1 . .
    H H7B 0.358199 0.861138 0.624844 0.041 Uiso calc 1 . .
    H H7C 0.385164 0.827349 0.583095 0.041 Uiso calc 1 . .
    C C8 0.22242(15) 0.62574(16) 0.59606(5) 0.0385(4) Uani d 1 . .
    H H8A 0.260981 0.669074 0.576526 0.058 Uiso calc 1 . .
    H H8B 0.137480 0.642838 0.596364 0.058 Uiso calc 1 . .
    H H8C 0.233832 0.545291 0.591516 0.058 Uiso calc 1 . .
    C C9 0.35923(14) 0.44588(15) 0.65990(5) 0.0372(4) Uani d 1 . .
    H H9A 0.375698 0.432767 0.685999 0.056 Uiso calc 1 . .
    H H9B 0.373292 0.376517 0.646050 0.056 Uiso calc 1 . .
    H H9C 0.276449 0.468978 0.656900 0.056 Uiso calc 1 . .
    C C11 0.84536(12) 0.63908(12) 0.58997(4) 0.0207(3) Uani d 1 . .
    C C12 0.89015(12) 0.74785(12) 0.58695(4) 0.0233(3) Uani d 1 . .
    H H12 0.899650 0.792197 0.608462 0.028 Uiso calc 1 . .
    C C13 0.92131(13) 0.79276(13) 0.55278(4) 0.0267(3) Uani d 1 . .
    C C14 0.90563(13) 0.72557(13) 0.52171(4) 0.0267(3) Uani d 1 . .
    C C15 0.85914(13) 0.61662(13) 0.52372(4) 0.0267(3) Uani d 1 . .
    C C16 0.83036(13) 0.57450(12) 0.55830(4) 0.0241(3) Uani d 1 . .
    H H16 0.799917 0.500336 0.560367 0.029 Uiso calc 1 . .
    C C17 0.96890(17) 0.91105(14) 0.54979(4) 0.0359(4) Uani d 1 . .
    H H17A 1.055600 0.908816 0.548469 0.054 Uiso calc 1 . .
    H H17B 0.944584 0.954406 0.571416 0.054 Uiso calc 1 . .
    H H17C 0.937404 0.946656 0.527556 0.054 Uiso calc 1 . .
    C C18 1.05371(17) 0.75999(18) 0.47752(5) 0.0439(4) Uani d 1 . .
    H H18A 1.069584 0.805621 0.455644 0.066 Uiso calc 1 . .
    H H18B 1.072181 0.681140 0.472270 0.066 Uiso calc 1 . .
    H H18C 1.103135 0.786379 0.497918 0.066 Uiso calc 1 . .
    C C19 0.83794(16) 0.54874(16) 0.48934(4) 0.0367(4) Uani d 1 . .
    H H19A 0.789789 0.592591 0.472108 0.055 Uiso calc 1 . .
    H H19B 0.796155 0.479203 0.495677 0.055 Uiso calc 1 . .
    H H19C 0.914092 0.530334 0.477881 0.055 Uiso calc 1 . .
    C C21 0.86395(12) 0.66018(11) 0.66909(3) 0.0192(3) Uani d 1 . .
    C C22 0.80829(11) 0.75201(11) 0.68533(4) 0.0198(3) Uani d 1 . .
    H H22 0.731414 0.773357 0.677308 0.024 Uiso calc 1 . .
    C C23 0.86343(12) 0.81313(11) 0.71315(4) 0.0210(3) Uani d 1 . .
    C C24 0.97618(12) 0.77906(12) 0.72445(4) 0.0213(3) Uani d 1 . .
    C C25 1.03682(12) 0.69022(12) 0.70769(4) 0.0218(3) Uani d 1 . .
    C C26 0.97866(12) 0.63058(11) 0.68014(4) 0.0214(3) Uani d 1 . .
    H H26 1.017338 0.568957 0.668667 0.026 Uiso calc 1 . .
    C C27 0.80642(13) 0.91664(12) 0.72900(4) 0.0259(3) Uani d 1 . .
    H H27A 0.765918 0.897242 0.751965 0.039 Uiso calc 1 . .
    H H27B 0.748824 0.946793 0.711416 0.039 Uiso calc 1 . .
    H H27C 0.867385 0.973307 0.733934 0.039 Uiso calc 1 . .
    C C28 0.99864(14) 0.81185(15) 0.78793(4) 0.0311(3) Uani d 1 . .
    H H28A 0.913403 0.825199 0.790633 0.047 Uiso calc 1 . .
    H H28B 1.042074 0.858623 0.805539 0.047 Uiso calc 1 . .
    H H28C 1.015864 0.732445 0.792677 0.047 Uiso calc 1 . .
    C C29 1.16351(13) 0.66525(13) 0.71787(4) 0.0280(3) Uani d 1 . .
    H H29A 1.215520 0.722386 0.707106 0.042 Uiso calc 1 . .
    H H29B 1.185603 0.590996 0.708450 0.042 Uiso calc 1 . .
    H H29C 1.171810 0.666109 0.744687 0.042 Uiso calc 1 . .
loop_
    _atom_site_aniso_label
    _atom_site_aniso_U_11
    _atom_site_aniso_U_22
    _atom_site_aniso_U_33
    _atom_site_aniso_U_12
    _atom_site_aniso_U_13
    _atom_site_aniso_U_23
    P1 0.01791(16) 0.01810(17) 0.01746(16) 0.00087(12) 0.00009(11) -0.00058(11)
    O1 0.0246(5) 0.0209(5) 0.0269(5) 0.0024(4) -0.0006(4) -0.0009(4)
    O2 0.0181(5) 0.0398(6) 0.0336(5) 0.0018(4) -0.0010(4) 0.0048(5)
    O3 0.0380(6) 0.0477(7) 0.0194(5) -0.0067(5) 0.0043(4) 0.0048(5)
    O4 0.0252(5) 0.0319(5) 0.0203(4) -0.0070(4) -0.0027(4) -0.0028(4)
    C1 0.0198(6) 0.0206(6) 0.0154(5) 0.0004(5) -0.0007(4) -0.0015(4)
    C2 0.0209(6) 0.0199(6) 0.0172(6) -0.0008(5) 0.0004(5) -0.0003(5)
    C3 0.0229(6) 0.0226(6) 0.0173(6) 0.0022(5) -0.0008(5) -0.0008(5)
    C4 0.0175(6) 0.0290(7) 0.0196(6) 0.0011(5) -0.0015(5) -0.0007(5)
    C5 0.0228(6) 0.0258(7) 0.0233(6) -0.0038(5) -0.0025(5) 0.0017(5)
    C6 0.0224(6) 0.0200(6) 0.0205(6) -0.0003(5) -0.0038(5) 0.0007(5)
    C7 0.0237(7) 0.0268(7) 0.0321(7) 0.0050(6) -0.0006(6) 0.0037(6)
    C8 0.0268(8) 0.0465(10) 0.0423(9) -0.0063(7) -0.0138(7) 0.0080(8)
    C9 0.0240(7) 0.0357(9) 0.0518(10) -0.0061(6) -0.0033(7) 0.0145(7)
    C11 0.0179(6) 0.0248(6) 0.0194(6) 0.0018(5) 0.0004(5) -0.0009(5)
    C12 0.0246(7) 0.0262(7) 0.0192(6) -0.0005(5) 0.0023(5) -0.0021(5)
    C13 0.0257(7) 0.0298(7) 0.0245(7) -0.0006(6) 0.0032(5) 0.0007(6)
    C14 0.0251(7) 0.0379(8) 0.0171(6) -0.0003(6) 0.0027(5) 0.0025(6)
    C15 0.0239(7) 0.0362(8) 0.0200(6) -0.0006(6) 0.0000(5) -0.0033(6)
    C16 0.0225(6) 0.0281(7) 0.0215(6) -0.0009(5) 0.0003(5) -0.0027(5)
    C17 0.0473(10) 0.0324(8) 0.0279(7) -0.0073(7) 0.0089(7) 0.0018(6)
    C18 0.0421(9) 0.0629(12) 0.0269(8) -0.0124(9) 0.0125(7) -0.0025(8)
    C19 0.0417(9) 0.0469(10) 0.0216(7) -0.0088(8) 0.0017(6) -0.0075(7)
    C21 0.0203(6) 0.0204(6) 0.0168(6) -0.0011(5) 0.0002(5) 0.0019(5)
    C22 0.0186(6) 0.0224(6) 0.0182(6) -0.0008(5) 0.0005(5) 0.0015(5)
    C23 0.0222(6) 0.0229(6) 0.0178(6) -0.0020(5) 0.0017(5) 0.0016(5)
    C24 0.0233(6) 0.0231(6) 0.0175(6) -0.0060(5) -0.0008(5) 0.0013(5)
    C25 0.0206(6) 0.0240(6) 0.0210(6) -0.0016(5) -0.0017(5) 0.0048(5)
    C26 0.0215(6) 0.0217(6) 0.0210(6) 0.0016(5) -0.0005(5) 0.0014(5)
    C27 0.0244(7) 0.0282(7) 0.0250(7) -0.0010(6) 0.0022(5) -0.0057(5)
    C28 0.0300(8) 0.0436(9) 0.0198(6) -0.0032(7) -0.0021(6) -0.0019(6)
    C29 0.0236(7) 0.0293(7) 0.0311(7) 0.0011(6) -0.0073(6) 0.0023(6)
_geom_special_details
;
 All esds (except the esd in the dihedral angle between two l.s. planes)
 are estimated using the full covariance matrix.  The cell esds are taken
 into account individually in the estimation of esds in distances, angles
 and torsion angles; correlations between esds in cell parameters are only
 used when they are defined by crystal symmetry.  An approximate (isotropic)
 treatment of cell esds is used for estimating esds involving l.s. planes.
;
loop_
    _geom_bond_atom_site_label_1
    _geom_bond_atom_site_label_2
    _geom_bond_site_symmetry_2
    _geom_bond_distance
    _geom_bond_publ_flag
    P1 O1 . 1.4878(10) ?
    P1 C1 . 1.8066(14) ?
    P1 C11 . 1.8121(14) ?
    P1 C21 . 1.8018(13) ?
    O2 C4 . 1.3893(16) ?
    O2 C8 . 1.430(2) ?
    O3 C14 . 1.3880(17) ?
    O3 C18 . 1.431(2) ?
    O4 C24 . 1.3844(16) ?
    O4 C28 . 1.4314(17) ?
    C1 C2 . 1.3993(18) ?
    C1 C6 . 1.3906(19) ?
    C2 H2 . 0.9500 ?
    C2 C3 . 1.3923(19) ?
    C3 C4 . 1.399(2) ?
    C3 C7 . 1.5010(19) ?
    C4 C5 . 1.398(2) ?
    C5 C6 . 1.3995(19) ?
    C5 C9 . 1.508(2) ?
    C6 H6 . 0.9500 ?
    C7 H7A . 0.9800 ?
    C7 H7B . 0.9800 ?
    C7 H7C . 0.9800 ?
    C8 H8A . 0.9800 ?
    C8 H8B . 0.9800 ?
    C8 H8C . 0.9800 ?
    C9 H9A . 0.9800 ?
    C9 H9B . 0.9800 ?
    C9 H9C . 0.9800 ?
    C11 C12 . 1.394(2) ?
    C11 C16 . 1.3952(19) ?
    C12 H12 . 0.9500 ?
    C12 C13 . 1.398(2) ?
    C13 C14 . 1.396(2) ?
    C13 C17 . 1.511(2) ?
    C14 C15 . 1.401(2) ?
    C15 C16 . 1.393(2) ?
    C15 C19 . 1.508(2) ?
    C16 H16 . 0.9500 ?
    C17 H17A . 0.9800 ?
    C17 H17B . 0.9800 ?
    C17 H17C . 0.9800 ?
    C18 H18A . 0.9800 ?
    C18 H18B . 0.9800 ?
    C18 H18C . 0.9800 ?
    C19 H19A . 0.9800 ?
    C19 H19B . 0.9800 ?
    C19 H19C . 0.9800 ?
    C21 C22 . 1.3921(18) ?
    C21 C26 . 1.4006(18) ?
    C22 H22 . 0.9500 ?
    C22 C23 . 1.3930(19) ?
    C23 C24 . 1.3974(19) ?
    C23 C27 . 1.5046(19) ?
    C24 C25 . 1.399(2) ?
    C25 C26 . 1.3927(19) ?
    C25 C29 . 1.5066(19) ?
    C26 H26 . 0.9500 ?
    C27 H27A . 0.9800 ?
    C27 H27B . 0.9800 ?
    C27 H27C . 0.9800 ?
    C28 H28A . 0.9800 ?
    C28 H28B . 0.9800 ?
    C28 H28C . 0.9800 ?
    C29 H29A . 0.9800 ?
    C29 H29B . 0.9800 ?
    C29 H29C . 0.9800 ?
loop_
    _geom_angle_atom_site_label_1
    _geom_angle_atom_site_label_2
    _geom_angle_atom_site_label_3
    _geom_angle_site_symmetry_1
    _geom_angle_site_symmetry_3
    _geom_angle
    _geom_angle_publ_flag
    O1 P1 C1 . . 112.13(6) ?
    O1 P1 C11 . . 112.32(6) ?
    O1 P1 C21 . . 113.16(6) ?
    C1 P1 C11 . . 104.08(6) ?
    C21 P1 C1 . . 108.02(6) ?
    C21 P1 C11 . . 106.57(6) ?
    C4 O2 C8 . . 112.96(12) ?
    C14 O3 C18 . . 113.31(13) ?
    C24 O4 C28 . . 113.56(11) ?
    C2 C1 P1 . . 121.92(10) ?
    C6 C1 P1 . . 118.43(10) ?
    C6 C1 C2 . . 119.62(12) ?
    C1 C2 H2 . . 119.7 ?
    C3 C2 C1 . . 120.69(12) ?
    C3 C2 H2 . . 119.7 ?
    C2 C3 C4 . . 118.37(12) ?
    C2 C3 C7 . . 120.33(13) ?
    C4 C3 C7 . . 121.29(12) ?
    O2 C4 C3 . . 118.53(13) ?
    O2 C4 C5 . . 119.15(13) ?
    C5 C4 C3 . . 122.28(13) ?
    C4 C5 C6 . . 117.72(13) ?
    C4 C5 C9 . . 121.92(13) ?
    C6 C5 C9 . . 120.35(13) ?
    C1 C6 C5 . . 121.25(13) ?
    C1 C6 H6 . . 119.4 ?
    C5 C6 H6 . . 119.4 ?
    C3 C7 H7A . . 109.5 ?
    C3 C7 H7B . . 109.5 ?
    C3 C7 H7C . . 109.5 ?
    H7A C7 H7B . . 109.5 ?
    H7A C7 H7C . . 109.5 ?
    H7B C7 H7C . . 109.5 ?
    O2 C8 H8A . . 109.5 ?
    O2 C8 H8B . . 109.5 ?
    O2 C8 H8C . . 109.5 ?
    H8A C8 H8B . . 109.5 ?
    H8A C8 H8C . . 109.5 ?
    H8B C8 H8C . . 109.5 ?
    C5 C9 H9A . . 109.5 ?
    C5 C9 H9B . . 109.5 ?
    C5 C9 H9C . . 109.5 ?
    H9A C9 H9B . . 109.5 ?
    H9A C9 H9C . . 109.5 ?
    H9B C9 H9C . . 109.5 ?
    C12 C11 P1 . . 123.18(10) ?
    C12 C11 C16 . . 119.37(13) ?
    C16 C11 P1 . . 117.33(11) ?
    C11 C12 H12 . . 119.5 ?
    C11 C12 C13 . . 121.08(13) ?
    C13 C12 H12 . . 119.5 ?
    C12 C13 C17 . . 120.64(13) ?
    C14 C13 C12 . . 117.98(14) ?
    C14 C13 C17 . . 121.38(13) ?
    O3 C14 C13 . . 119.00(14) ?
    O3 C14 C15 . . 118.55(13) ?
    C13 C14 C15 . . 122.38(13) ?
    C14 C15 C19 . . 120.79(13) ?
    C16 C15 C14 . . 117.89(13) ?
    C16 C15 C19 . . 121.30(14) ?
    C11 C16 H16 . . 119.4 ?
    C15 C16 C11 . . 121.29(14) ?
    C15 C16 H16 . . 119.4 ?
    C13 C17 H17A . . 109.5 ?
    C13 C17 H17B . . 109.5 ?
    C13 C17 H17C . . 109.5 ?
    H17A C17 H17B . . 109.5 ?
    H17A C17 H17C . . 109.5 ?
    H17B C17 H17C . . 109.5 ?
    O3 C18 H18A . . 109.5 ?
    O3 C18 H18B . . 109.5 ?
    O3 C18 H18C . . 109.5 ?
    H18A C18 H18B . . 109.5 ?
    H18A C18 H18C . . 109.5 ?
    H18B C18 H18C . . 109.5 ?
    C15 C19 H19A . . 109.5 ?
    C15 C19 H19B . . 109.5 ?
    C15 C19 H19C . . 109.5 ?
    H19A C19 H19B . . 109.5 ?
    H19A C19 H19C . . 109.5 ?
    H19B C19 H19C . . 109.5 ?
    C22 C21 P1 . . 122.53(10) ?
    C22 C21 C26 . . 119.52(12) ?
    C26 C21 P1 . . 117.93(10) ?
    C21 C22 H22 . . 119.4 ?
    C21 C22 C23 . . 121.11(12) ?
    C23 C22 H22 . . 119.4 ?
    C22 C23 C24 . . 117.98(12) ?
    C22 C23 C27 . . 120.98(12) ?
    C24 C23 C27 . . 120.94(12) ?
    O4 C24 C23 . . 119.30(12) ?
    O4 C24 C25 . . 118.09(12) ?
    C23 C24 C25 . . 122.43(12) ?
    C24 C25 C29 . . 120.40(13) ?
    C26 C25 C24 . . 117.92(12) ?
    C26 C25 C29 . . 121.58(13) ?
    C21 C26 H26 . . 119.5 ?
    C25 C26 C21 . . 120.94(13) ?
    C25 C26 H26 . . 119.5 ?
    C23 C27 H27A . . 109.5 ?
    C23 C27 H27B . . 109.5 ?
    C23 C27 H27C . . 109.5 ?
    H27A C27 H27B . . 109.5 ?
    H27A C27 H27C . . 109.5 ?
    H27B C27 H27C . . 109.5 ?
    O4 C28 H28A . . 109.5 ?
    O4 C28 H28B . . 109.5 ?
    O4 C28 H28C . . 109.5 ?
    H28A C28 H28B . . 109.5 ?
    H28A C28 H28C . . 109.5 ?
    H28B C28 H28C . . 109.5 ?
    C25 C29 H29A . . 109.5 ?
    C25 C29 H29B . . 109.5 ?
    C25 C29 H29C . . 109.5 ?
    H29A C29 H29B . . 109.5 ?
    H29A C29 H29C . . 109.5 ?
    H29B C29 H29C . . 109.5 ?
loop_
    _geom_hbond_atom_site_label_D
    _geom_hbond_atom_site_label_H
    _geom_hbond_atom_site_label_A
    _geom_hbond_site_symmetry_A
    _geom_hbond_distance_DH
    _geom_hbond_distance_HA
    _geom_hbond_distance_DA
    _geom_hbond_angle_DHA
    C2 H2 O1 7_765 0.95 2.44 3.1533(16) 132
    C7 H7A O1 7_765 0.98 2.55 3.4033(18) 145
_shelx_res_file
;
TITL
    rb18010b.res
    created by SHELXL-2016/6 at 04:50:56 on 13-May-2018
CELL 1.54184 11.286009 11.900085 36.380073 90 90 90
ZERR 8 0.000108 0.000112 0.000306 0 0 0
LATT 1
SYMM 0.5-X,-Y,0.5+Z
SYMM 0.5+X,0.5-Y,-Z
SYMM -X,0.5+Y,0.5-Z
SFAC C H O P
UNIT 216 264 32 8
L.S. 20
PLAN  6
TEMP -164.35
BOND $H
fmap 2
acta
OMIT 7 12 3
OMIT 1 6 1
OMIT 13 2 19
OMIT 6 13 9
OMIT 14 2 9
REM <olex2.extras>
REM <HklSrc "%.\\RB18010B.hkl">
REM </olex2.extras>
WGHT    0.044400    2.732000
EXTI    0.000250
FVAR       2.00324
P1    4    0.795775    0.578875    0.633057    11.00000    0.01791    0.01810 =
         0.01746   -0.00058    0.00009    0.00087
O1    3    0.822159    0.456637    0.635658    11.00000    0.02458    0.02091 =
         0.02691   -0.00094   -0.00056    0.00239
O2    3    0.273423    0.654942    0.630754    11.00000    0.01810    0.03983 =
         0.03356    0.00481   -0.00099    0.00177
O3    3    0.931400    0.769963    0.487349    11.00000    0.03804    0.04766 =
         0.01937    0.00482    0.00429   -0.00666
O4    3    1.034561    0.839999    0.751338    11.00000    0.02521    0.03187 =
         0.02025   -0.00284   -0.00271   -0.00696
C1    1    0.638482    0.606980    0.633801    11.00000    0.01975    0.02058 =
         0.01544   -0.00153   -0.00069    0.00041
C2    1    0.591340    0.708616    0.621140    11.00000    0.02094    0.01993 =
         0.01723   -0.00032    0.00037   -0.00076
AFIX  43
H2    2    0.643113    0.766482    0.613037    11.00000   -1.20000
AFIX   0
C3    1    0.469347    0.725818    0.620296    11.00000    0.02288    0.02257 =
         0.01730   -0.00077   -0.00084    0.00221
C4    1    0.395234    0.638455    0.631882    11.00000    0.01750    0.02896 =
         0.01956   -0.00071   -0.00152    0.00110
C5    1    0.439639    0.537235    0.645671    11.00000    0.02279    0.02577 =
         0.02328    0.00172   -0.00253   -0.00383
C6    1    0.562725    0.523092    0.646282    11.00000    0.02241    0.01997 =
         0.02046    0.00068   -0.00377   -0.00029
AFIX  43
H6    2    0.595138    0.454888    0.655395    11.00000   -1.20000
AFIX   0
C7    1    0.419658    0.836241    0.607645    11.00000    0.02372    0.02680 =
         0.03209    0.00369   -0.00064    0.00501
AFIX 137
H7A   2    0.483170    0.892330    0.606736    11.00000   -1.50000
H7B   2    0.358199    0.861138    0.624844    11.00000   -1.50000
H7C   2    0.385164    0.827349    0.583095    11.00000   -1.50000
AFIX   0
C8    1    0.222416    0.625738    0.596060    11.00000    0.02681    0.04648 =
         0.04231    0.00797   -0.01381   -0.00633
AFIX 137
H8A   2    0.260981    0.669074    0.576526    11.00000   -1.50000
H8B   2    0.137480    0.642838    0.596364    11.00000   -1.50000
H8C   2    0.233832    0.545291    0.591516    11.00000   -1.50000
AFIX   0
C9    1    0.359234    0.445881    0.659900    11.00000    0.02397    0.03567 =
         0.05184    0.01445   -0.00331   -0.00613
AFIX 137
H9A   2    0.375698    0.432767    0.685999    11.00000   -1.50000
H9B   2    0.373292    0.376517    0.646050    11.00000   -1.50000
H9C   2    0.276449    0.468978    0.656900    11.00000   -1.50000
AFIX   0
C11   1    0.845355    0.639075    0.589968    11.00000    0.01786    0.02484 =
         0.01938   -0.00093    0.00045    0.00176
C12   1    0.890146    0.747854    0.586949    11.00000    0.02456    0.02616 =
         0.01923   -0.00214    0.00228   -0.00051
AFIX  43
H12   2    0.899650    0.792197    0.608462    11.00000   -1.20000
AFIX   0
C13   1    0.921310    0.792756    0.552779    11.00000    0.02571    0.02985 =
         0.02451    0.00070    0.00317   -0.00063
C14   1    0.905630    0.725571    0.521712    11.00000    0.02506    0.03785 =
         0.01713    0.00250    0.00272   -0.00029
C15   1    0.859136    0.616616    0.523723    11.00000    0.02393    0.03616 =
         0.02005   -0.00326   -0.00005   -0.00062
C16   1    0.830358    0.574496    0.558301    11.00000    0.02254    0.02815 =
         0.02152   -0.00269    0.00031   -0.00093
AFIX  43
H16   2    0.799917    0.500336    0.560367    11.00000   -1.20000
AFIX   0
C17   1    0.968903    0.911045    0.549793    11.00000    0.04727    0.03245 =
         0.02788    0.00181    0.00891   -0.00733
AFIX 137
H17A  2    1.055600    0.908816    0.548469    11.00000   -1.50000
H17B  2    0.944584    0.954406    0.571416    11.00000   -1.50000
H17C  2    0.937404    0.946656    0.527556    11.00000   -1.50000
AFIX   0
C18   1    1.053710    0.759990    0.477521    11.00000    0.04208    0.06288 =
         0.02687   -0.00251    0.01249   -0.01238
AFIX 137
H18A  2    1.069584    0.805621    0.455644    11.00000   -1.50000
H18B  2    1.072181    0.681140    0.472270    11.00000   -1.50000
H18C  2    1.103135    0.786379    0.497918    11.00000   -1.50000
AFIX   0
C19   1    0.837937    0.548744    0.489337    11.00000    0.04174    0.04686 =
         0.02163   -0.00753    0.00165   -0.00878
AFIX 137
H19A  2    0.789789    0.592591    0.472108    11.00000   -1.50000
H19B  2    0.796155    0.479203    0.495677    11.00000   -1.50000
H19C  2    0.914092    0.530334    0.477881    11.00000   -1.50000
AFIX   0
C21   1    0.863947    0.660182    0.669089    11.00000    0.02030    0.02044 =
         0.01679    0.00186    0.00023   -0.00106
C22   1    0.808290    0.752010    0.685331    11.00000    0.01862    0.02239 =
         0.01825    0.00146    0.00045   -0.00077
AFIX  43
H22   2    0.731414    0.773357    0.677308    11.00000   -1.20000
AFIX   0
C23   1    0.863432    0.813127    0.713150    11.00000    0.02216    0.02289 =
         0.01782    0.00165    0.00167   -0.00205
C24   1    0.976182    0.779062    0.724455    11.00000    0.02332    0.02308 =
         0.01747    0.00133   -0.00076   -0.00603
C25   1    1.036821    0.690218    0.707694    11.00000    0.02056    0.02396 =
         0.02102    0.00475   -0.00166   -0.00165
C26   1    0.978656    0.630585    0.680135    11.00000    0.02151    0.02167 =
         0.02104    0.00144   -0.00053    0.00162
AFIX  43
H26   2    1.017338    0.568957    0.668667    11.00000   -1.20000
AFIX   0
C27   1    0.806420    0.916640    0.728998    11.00000    0.02442    0.02818 =
         0.02503   -0.00568    0.00220   -0.00103
AFIX 137
H27A  2    0.765918    0.897242    0.751965    11.00000   -1.50000
H27B  2    0.748824    0.946793    0.711416    11.00000   -1.50000
H27C  2    0.867385    0.973307    0.733934    11.00000   -1.50000
AFIX   0
C28   1    0.998644    0.811847    0.787932    11.00000    0.03003    0.04357 =
         0.01984   -0.00186   -0.00211   -0.00315
AFIX 137
H28A  2    0.913403    0.825199    0.790633    11.00000   -1.50000
H28B  2    1.042074    0.858623    0.805539    11.00000   -1.50000
H28C  2    1.015864    0.732445    0.792677    11.00000   -1.50000
AFIX   0
C29   1    1.163508    0.665245    0.717874    11.00000    0.02364    0.02933 =
         0.03111    0.00226   -0.00726    0.00111
AFIX 137
H29A  2    1.215520    0.722386    0.707106    11.00000   -1.50000
H29B  2    1.185603    0.590996    0.708450    11.00000   -1.50000
H29C  2    1.171810    0.666109    0.744687    11.00000   -1.50000
AFIX   0
HKLF 4
REM
REM R1 =  0.0386 for    4821 Fo > 4sig(Fo)  and  0.0424 for all    5325 data
REM    299 parameters refined using      0 restraints
END
WGHT      0.0444      2.7317
REM Highest difference peak  0.353,  deepest hole -0.405,  1-sigma level  0.045
Q1    1   0.8242  0.6134  0.6079  11.00000  0.05    0.35
Q2    1   0.8366  0.6333  0.6520  11.00000  0.05    0.33
Q3    1   0.4217  0.5788  0.6328  11.00000  0.05    0.25
Q4    1   0.6211  0.6590  0.6281  11.00000  0.05    0.23
Q5    1   0.9968  0.7216  0.7209  11.00000  0.05    0.23
Q6    1   0.8657  0.6848  0.5902  11.00000  0.05    0.23
;
_shelx_res_checksum     56469
