# Supplementary material for: Two tris­(3,5-disubstituted phen­yl)phosphines and their isostructural PV oxides
Source: Acta Crystallogr E Crystallogr Commun. 2018 Jun 5;74(Pt 7):889–94. doi: 10.1107/S2056989018007831 (PMC6038625; doi:10.1107/S2056989018007831)
Supplement: Supplementary file 2 [file e-74-00889-Isup2.hkl]

#
# h,k,l, Fc-squared, Fo-squared, sigma(Fo-squared), status flag
#
data_I
_shelx_title ' '
_shelx_refln_list_code          4
_shelx_F_calc_maximum      166.25
_exptl_crystal_F_000       744.00
_reflns_d_resolution_high  0.7936

loop_
 _space_group_symop_operation_xyz
 'x, y, z'
 '-x, y+1/2, -z+1/2'
 '-x, -y, -z'
 'x, -y-1/2, z-1/2'

_cell_length_a    14.3862
_cell_length_b     9.0051
_cell_length_c    17.2275
_cell_angle_alpha  90.000
_cell_angle_beta  112.617
_cell_angle_gamma  90.000

_shelx_F_squared_multiplier     1.000

loop_
 _refln_index_h
 _refln_index_k
 _refln_index_l
 _refln_F_squared_calc
 _refln_F_squared_meas
 _refln_F_squared_sigma
 _refln_observed_status
   1   0   0        119.86        117.06         1.05 o
   2   0   0        113.32        143.68         1.22 o
   3   0   0        825.03        841.26         6.38 o
   4   0   0        231.62        205.87         2.07 o
   5   0   0         38.04         23.24         0.56 o
   6   0   0        229.43        204.38         2.63 o
   7   0   0        127.95        191.80         2.40 o
   8   0   0        382.33        364.50         4.24 o
   9   0   0        984.55        874.82         9.29 o
  10   0   0       4697.27       4686.10        40.92 o
  11   0   0        361.39        374.82         5.31 o
  12   0   0         98.91         96.16         2.80 o
  13   0   0         79.96         81.33         2.08 o
  14   0   0        162.40        164.98         3.16 o
  15   0   0         84.55         84.76         2.26 o
  16   0   0        487.86        466.41         5.56 o
   1   1   0      21436.36      20601.55       194.90 o
   2   1   0         96.25         98.97         0.91 o
   3   1   0      20815.81      20711.47       138.81 o
   4   1   0        104.37         97.47         0.76 o
   5   1   0       1198.51       1242.81         5.55 o
   6   1   0          0.39          3.32         0.23 o
   7   1   0       1094.39        959.31         5.48 o
   8   1   0        296.75        274.33         2.30 o
   9   1   0        421.22        409.00         3.91 o
  10   1   0        157.96        173.14         1.92 o
  11   1   0       1094.48       1083.26         9.00 o
  12   1   0        312.33        300.89         3.20 o
  13   1   0        105.72        107.91         1.64 o
  14   1   0        200.02        201.10         2.48 o
  15   1   0        518.57        550.52         4.43 o
  16   1   0         17.35         19.51         0.52 o
   0   2   0       4262.06       3991.00       147.23 o
   1   2   0       2662.92       2615.92        25.52 o
   2   2   0       5165.89       5219.37        30.85 o
   3   2   0       2410.96       2420.88        15.98 o
   4   2   0       5040.51       4788.85        22.51 o
   5   2   0        142.93        209.88         1.48 o
   6   2   0       5105.29       5299.79        31.39 o
   7   2   0        204.87        220.83         4.29 o
   8   2   0        128.64        119.41         1.54 o
   9   2   0         26.90         13.33         0.52 o
  10   2   0       1146.24       1069.40         6.76 o
  11   2   0         16.24         18.68         0.71 o
  12   2   0        538.64        536.21         6.24 o
  13   2   0        644.09        646.38         4.92 o
  14   2   0        438.51        437.79         4.40 o
  15   2   0        295.55        307.40         2.65 o
  16   2   0        622.28        614.88        10.48 o
   1   3   0        582.65        572.89         3.15 o
   2   3   0        510.53        523.45         3.32 o
   3   3   0       1114.78       1061.34         9.13 o
   4   3   0         24.34         45.73         0.75 o
   5   3   0       7690.43       8140.55        40.72 o
   6   3   0       2485.36       2576.60        47.38 o
   7   3   0        762.64        646.75         4.69 o
   8   3   0         27.14         48.17         0.91 o
   9   3   0        548.25        512.90         3.73 o
  10   3   0        237.33        227.21         2.42 o
  11   3   0        727.76        693.31         5.66 o
  12   3   0        383.77        400.48         3.48 o
  13   3   0        795.71        827.15         6.95 o
  14   3   0        412.83        430.62         3.69 o
  15   3   0        576.61        595.01         7.38 o
  16   3   0        102.84         85.62         1.58 o
   0   4   0       3105.65       3015.66        20.55 o
   1   4   0        828.96        909.63         8.43 o
   2   4   0        237.64        220.69         1.93 o
   3   4   0         44.81         46.75         0.74 o
   4   4   0        906.57        936.05         8.58 o
   5   4   0         21.77         18.41         0.54 o
   6   4   0        733.98        647.90         4.51 o
   7   4   0        105.69        129.37         1.68 o
   8   4   0        671.23        667.59         4.86 o
   9   4   0         46.21         30.55         0.98 o
  10   4   0       1278.56       1259.10         7.31 o
  11   4   0        121.38        113.90         1.61 o
  12   4   0        352.47        364.66         3.14 o
  13   4   0         85.76        100.84         1.61 o
  14   4   0         98.16        104.05         1.61 o
  15   4   0        159.24        154.49         3.08 o
   1   5   0         29.88         20.93         0.82 o
   2   5   0         40.53         50.41         0.94 o
   3   5   0       1597.97       1503.42         9.69 o
   4   5   0        470.88        446.02         3.57 o
   5   5   0        671.94        669.98         4.39 o
   6   5   0          0.56          1.18         0.31 o
   7   5   0        330.06        327.08         3.38 o
   8   5   0        316.05        288.90         2.95 o
   9   5   0         97.07         90.20         1.39 o
  10   5   0         19.77         26.32         0.75 o
  11   5   0          4.96          9.19         0.53 o
  12   5   0         49.39         41.52         0.98 o
  13   5   0        482.10        473.22         4.37 o
  14   5   0        120.74        119.07         1.51 o
  15   5   0         96.39         96.09         3.67 o
   0   6   0         67.08         59.39         1.67 o
   1   6   0        602.31        611.88         4.56 o
   2   6   0         81.70         74.02         1.27 o
   3   6   0         24.65         25.68         0.67 o
   4   6   0        651.51        668.02         4.62 o
   5   6   0       1478.12       1513.23         8.99 o
   6   6   0        384.05        385.40         4.13 o
   7   6   0        361.12        344.95         3.18 o
   8   6   0         23.89         30.23         0.91 o
   9   6   0          3.44          5.49         0.50 o
  10   6   0          0.89          1.90         0.40 o
  11   6   0         57.85         54.99         1.22 o
  12   6   0          6.38          7.03         0.53 o
  13   6   0         45.54         47.84         1.02 o
  14   6   0         69.19         67.08         1.71 o
   1   7   0          3.79          2.89         0.41 o
   2   7   0          0.11          0.55         0.41 o
   3   7   0         76.79         79.83         1.41 o
   4   7   0       3356.61       3303.60        18.58 o
   5   7   0        375.78        367.95         3.61 o
   6   7   0        107.16        105.46         1.83 o
   7   7   0         57.60         56.67         1.34 o
   8   7   0        119.04        113.50         1.88 o
   9   7   0         11.88         11.64         0.67 o
  10   7   0         11.09          9.57         0.62 o
  11   7   0          2.50          2.93         0.40 o
  12   7   0          2.88          3.68         0.36 o
  13   7   0          0.13          1.44         0.30 o
   0   8   0        205.60        225.34         3.57 o
   1   8   0          2.38          2.64         0.41 o
   2   8   0         38.43         34.22         1.02 o
   3   8   0        682.15        669.44         5.78 o
   4   8   0        168.28        156.16         2.24 o
   5   8   0         17.27         18.72         0.96 o
   6   8   0          1.62          1.80         0.55 o
   7   8   0         36.62         34.65         1.07 o
   8   8   0        429.60        457.53         4.42 o
   9   8   0         71.09         78.37         1.44 o
  10   8   0          5.37          9.32         0.52 o
  11   8   0         18.98         20.72         0.81 o
   1   9   0        155.97        161.00         2.31 o
   2   9   0         58.57         67.85         1.58 o
   3   9   0        264.17        273.68         4.35 o
   4   9   0         23.62         25.73         1.21 o
   5   9   0          0.07         -0.34         0.59 o
   6   9   0         55.03         52.89         1.74 o
   7   9   0          1.22          1.61         0.46 o
   8   9   0        140.29        147.29         2.20 o
   9   9   0        164.31        159.96         2.62 o
  10   9   0        250.90        241.82         4.30 o
   0  10   0        105.47        124.15         3.97 o
   1  10   0         21.61         19.80         1.15 o
   2  10   0        285.62        283.78         4.51 o
   3  10   0         11.39         11.11         0.87 o
   4  10   0         62.78         58.73         1.98 o
   5  10   0          1.98          2.53         0.49 o
   6  10   0         28.65         27.41         0.86 o
   7  10   0         22.83         23.30         0.69 o
   1  11   0         67.99         58.40         4.48 o
   2  11   0          8.08          5.95         0.59 o
   3  11   0        159.59        144.63         3.07 o
   4  11   0         15.00          9.54         1.06 o
 -16   1   1          6.53          6.30         0.48 o
 -15   1   1         89.12         86.47         1.31 o
 -14   1   1        325.16        329.13         3.22 o
 -13   1   1        606.68        621.17         4.27 o
 -12   1   1        236.77        226.38         2.75 o
 -11   1   1       1832.11       1790.41        10.84 o
 -10   1   1          8.99          4.08         0.42 o
  -9   1   1        352.59        333.49         2.65 o
  -8   1   1        305.13        284.58         2.43 o
  -7   1   1         16.34         11.63         0.38 o
  -6   1   1         25.07         42.84         0.53 o
  -5   1   1       4309.17       4516.74        18.60 o
  -4   1   1        620.87        608.57         3.17 o
  -3   1   1      12985.71      12989.86        66.59 o
  -2   1   1        768.52        760.60         3.80 o
  -1   1   1      10820.60      10192.33       128.19 o
   0   1   1        179.36        175.31         1.10 o
   1   1   1        194.74        194.91         1.42 o
   2   1   1       1979.10       2008.15        27.01 o
   3   1   1       4258.36       4190.28        20.90 o
   4   1   1        670.99        706.95         3.75 o
   5   1   1        519.10        524.49         3.25 o
   6   1   1        243.15        275.53         2.02 o
   7   1   1         64.98         74.79         1.15 o
   8   1   1          2.18          1.41         0.30 o
   9   1   1          5.18          2.58         0.34 o
  10   1   1        140.36        168.06         2.25 o
  11   1   1        264.53        258.96         2.94 o
  12   1   1         35.09         42.20         1.08 o
  13   1   1        912.26        922.17         7.15 o
  14   1   1        123.80        134.47         1.61 o
  15   1   1        130.38        141.12         1.62 o
  16   1   1          1.44          2.05         0.32 o
 -16   2   1          3.54          6.75         0.39 o
 -15   2   1          3.35          5.68         0.41 o
 -14   2   1        102.61        103.19         1.63 o
 -13   2   1         22.62         24.40         0.78 o
 -12   2   1          1.51          0.69         0.34 o
 -11   2   1         74.27         71.78         1.17 o
 -10   2   1         13.37         10.70         0.49 o
  -9   2   1         82.02         87.42         1.14 o
  -8   2   1          2.06          2.84         0.30 o
  -7   2   1        318.04        280.97         4.02 o
  -6   2   1       5963.19       6754.10        55.46 o
  -5   2   1          2.78          4.30         0.32 o
  -4   2   1       2292.57       2288.21        10.71 o
  -3   2   1       3249.98       3288.33        24.77 o
  -2   2   1       6874.81       6836.05        49.06 o
  -1   2   1        138.44        134.54         1.37 o
   0   2   1       3210.24       3255.78        18.16 o
   1   2   1        169.98        156.63         2.90 o
   2   2   1       1721.65       1592.42         8.49 o
   3   2   1       2895.61       2986.49        16.25 o
   4   2   1        206.35        265.12         1.81 o
   5   2   1       4050.74       4481.11        20.66 o
   6   2   1        125.38        174.11         1.64 o
   7   2   1         24.87         14.88         1.08 o
   8   2   1        148.32        133.40         1.74 o
   9   2   1        111.78         94.26         1.52 o
  10   2   1          1.07          5.11         0.48 o
  11   2   1         99.05         97.66         1.47 o
  12   2   1        574.11        603.60         4.84 o
  13   2   1         27.48         28.80         0.84 o
  14   2   1        227.44        229.30         2.32 o
  15   2   1        276.86        305.91         2.53 o
  16   2   1        139.52        136.08         2.25 o
 -16   3   1          3.19          3.44         0.31 o
 -15   3   1         12.68         16.77         0.60 o
 -14   3   1          0.94          0.70         0.35 o
 -13   3   1          0.85          2.19         0.39 o
 -12   3   1        128.08        135.57         1.87 o
 -11   3   1         32.06         28.69         0.74 o
 -10   3   1         56.04         57.54         1.03 o
  -9   3   1        253.51        286.02         2.43 o
  -8   3   1         78.28         76.31         1.16 o
  -7   3   1        930.33        909.00         5.61 o
  -6   3   1       2078.37       2258.89        14.58 o
  -5   3   1       1043.49       1132.03         6.63 o
  -4   3   1         50.93         57.00         0.70 o
  -3   3   1       1544.29       1636.73        11.18 o
  -2   3   1         56.26         54.87         0.69 o
  -1   3   1        233.47        256.85         1.55 o
   0   3   1          9.00          6.42         0.23 o
   1   3   1        553.63        517.97         3.03 o
   2   3   1        614.09        598.22         4.63 o
   3   3   1         54.38         39.19         0.52 o
   4   3   1       1945.69       1971.75        12.18 o
   5   3   1        924.74        902.18         6.26 o
   6   3   1        115.70        103.93         1.82 o
   7   3   1        329.15        402.43         3.50 o
   8   3   1       1494.29       1666.28        10.39 o
   9   3   1         20.78         10.78         0.56 o
  10   3   1        305.84        281.25         2.93 o
  11   3   1        232.23        233.61         2.74 o
  12   3   1         27.99         43.60         1.31 o
  13   3   1        322.05        353.70         3.34 o
  14   3   1        104.64        106.81         1.43 o
  15   3   1        114.11        115.07         1.92 o
 -15   4   1         10.15         10.73         0.49 o
 -14   4   1        276.38        276.30         2.43 o
 -13   4   1         75.90         72.32         1.23 o
 -12   4   1        154.47        146.15         1.90 o
 -11   4   1        171.45        181.20         1.94 o
 -10   4   1         68.95         42.73         1.09 o
  -9   4   1       1022.54       1124.02         6.39 o
  -8   4   1        582.11        593.74         4.09 o
  -7   4   1       1267.67       1164.15         7.26 o
  -6   4   1        241.25        238.45         2.32 o
  -5   4   1         33.39         46.38         1.01 o
  -4   4   1        929.82       1036.77         5.53 o
  -3   4   1         13.38         14.36         0.39 o
  -2   4   1       1480.54       1429.80         9.75 o
  -1   4   1         14.73         35.51         0.60 o
   0   4   1        468.22        593.45         3.17 o
   1   4   1         11.15         12.21         0.46 o
   2   4   1        434.80        430.15         3.01 o
   3   4   1        188.56        141.34         1.38 o
   4   4   1        335.36        307.62         2.52 o
   5   4   1        551.88        583.25         4.28 o
   6   4   1        250.34        225.90         1.98 o
   7   4   1       1183.52       1199.17         7.29 o
   8   4   1        745.69        777.71         5.14 o
   9   4   1       2401.55       2570.15        20.50 o
  10   4   1          1.93          1.44         0.40 o
  11   4   1        591.09        601.22         5.62 o
  12   4   1        586.86        586.39         4.86 o
  13   4   1        107.05        111.86         1.78 o
  14   4   1        108.72        115.53         1.61 o
  15   4   1         26.25         23.80         0.64 o
 -15   5   1        209.15        183.10         4.67 o
 -14   5   1          0.75          1.14         0.34 o
 -13   5   1        126.98        127.98         1.76 o
 -12   5   1          6.32          7.91         0.53 o
 -11   5   1          2.11          1.20         0.38 o
 -10   5   1       1703.06       1546.27         8.73 o
  -9   5   1        241.32        265.95         2.64 o
  -8   5   1        850.08        948.71         6.68 o
  -7   5   1        334.21        317.25         2.89 o
  -6   5   1        408.37        432.26         3.59 o
  -5   5   1        796.13        758.25         4.94 o
  -4   5   1         31.66         43.26         0.84 o
  -3   5   1       1435.47       1367.19        10.86 o
  -2   5   1        162.77        229.81         2.45 o
  -1   5   1        608.50        680.38         9.20 o
   0   5   1        353.66        361.49         3.31 o
   1   5   1        349.33        338.26         3.29 o
   2   5   1        192.73        211.85         2.23 o
   3   5   1       2026.16       2069.34        19.26 o
   4   5   1        310.87        312.73         2.71 o
   5   5   1        442.32        391.99         3.00 o
   6   5   1       1004.33       1006.14         7.89 o
   7   5   1        221.56        239.03         2.57 o
   8   5   1       1748.05       1773.88        10.07 o
   9   5   1        264.71        300.97         3.27 o
  10   5   1        551.96        586.42         4.28 o
  11   5   1        315.30        333.51         3.96 o
  12   5   1       1205.41       1153.32         8.33 o
  13   5   1        283.39        272.15         3.86 o
  14   5   1         87.35         89.74         1.78 o
 -14   6   1         54.46         62.90         1.16 o
 -13   6   1         58.47         51.66         0.98 o
 -12   6   1        152.88        159.36         2.01 o
 -11   6   1         11.11         11.58         0.58 o
 -10   6   1         13.31         16.05         0.67 o
  -9   6   1        179.99        185.17         2.03 o
  -8   6   1        508.49        560.70         4.57 o
  -7   6   1       1127.82       1079.46         7.47 o
  -6   6   1       1676.48       1728.86        11.37 o
  -5   6   1         88.34         87.66         1.43 o
  -4   6   1        176.31        160.15         1.86 o
  -3   6   1         80.12         74.09         1.36 o
  -2   6   1        592.81        530.17         4.13 o
  -1   6   1        473.08        503.92         4.24 o
   0   6   1       1187.40       1054.28         6.99 o
   1   6   1        165.29        200.54         1.97 o
   2   6   1         96.72         74.81         1.09 o
   3   6   1        917.68        814.76         5.33 o
   4   6   1        402.06        468.09         3.59 o
   5   6   1        624.21        625.65         4.21 o
   6   6   1        276.32        277.67         2.63 o
   7   6   1         60.73         60.63         1.26 o
   8   6   1        293.39        318.90         3.52 o
   9   6   1        701.81        768.13         5.54 o
  10   6   1        355.80        364.97         3.50 o
  11   6   1       1125.15       1081.78         8.51 o
  12   6   1        191.96        193.99         2.45 o
  13   6   1         74.45         72.23         1.39 o
 -13   7   1         23.11         26.02         0.85 o
 -12   7   1         95.90         95.69         1.32 o
 -11   7   1        109.25        119.13         1.75 o
 -10   7   1         76.10         88.96         1.71 o
  -9   7   1       1612.43       1683.40        12.23 o
  -8   7   1        195.64        210.66         2.40 o
  -7   7   1        357.02        374.77         4.76 o
  -6   7   1         10.88          9.22         0.68 o
  -5   7   1         52.89         52.21         1.14 o
  -4   7   1         79.37         88.41         1.63 o
  -3   7   1       2550.85       2482.16        16.14 o
  -2   7   1        413.06        395.36         3.58 o
  -1   7   1        873.69        904.12         6.15 o
   0   7   1         58.70         56.54         1.15 o
   1   7   1       1281.43       1257.63         9.12 o
   2   7   1       1282.84       1330.73         9.21 o
   3   7   1          4.46          2.20         0.38 o
   4   7   1        106.97        114.40         2.30 o
   5   7   1        148.31        147.37         2.21 o
   6   7   1        994.42        986.17         7.75 o
   7   7   1        816.29        874.65         7.92 o
   8   7   1        238.66        259.53         2.88 o
   9   7   1        497.04        511.52         5.28 o
  10   7   1        303.80        310.24         3.26 o
  11   7   1        234.13        234.44         3.35 o
  12   7   1        161.12        162.94         4.50 o
 -12   8   1        212.38        188.76         3.77 o
 -11   8   1        180.58        180.82         2.42 o
 -10   8   1       1024.74       1075.91         8.99 o
  -9   8   1        121.32        127.66         2.01 o
  -8   8   1        245.59        249.07         3.65 o
  -7   8   1        822.40        864.81         8.76 o
  -6   8   1        189.89        188.38         2.74 o
  -5   8   1       1140.73       1183.66         9.87 o
  -4   8   1        650.46        670.70         6.67 o
  -3   8   1          0.04          1.01         0.47 o
  -2   8   1       2461.04       2521.47        15.94 o
  -1   8   1        701.48        694.08         5.33 o
   0   8   1       1158.87       1137.52         8.64 o
   1   8   1        469.48        478.90         4.32 o
   2   8   1          1.28          1.41         0.54 o
   3   8   1          2.93          4.50         0.58 o
   4   8   1         24.79         25.56         1.06 o
   5   8   1        455.76        482.17         5.39 o
   6   8   1         84.23         87.42         1.82 o
   7   8   1        152.19        152.89         2.26 o
   8   8   1        444.09        475.46         4.48 o
   9   8   1        129.29        143.33         1.96 o
  10   8   1        286.35        303.43         2.87 o
  11   8   1         79.41         68.36         1.20 o
 -10   9   1         14.95         15.65         0.73 o
  -9   9   1        127.66        129.59         2.42 o
  -8   9   1         29.73         30.69         1.45 o
  -7   9   1       1016.38       1052.96        15.06 o
  -6   9   1         61.65         60.12         1.45 o
  -5   9   1        230.81        240.55         5.06 o
  -4   9   1        297.75        301.94         6.08 o
  -3   9   1        177.66        181.55         2.79 o
  -2   9   1        183.94        176.45         2.31 o
  -1   9   1        842.90        855.48         9.01 o
   0   9   1         59.89         76.02         1.57 o
   1   9   1        848.20        854.83         7.46 o
   2   9   1        224.72        227.55         2.87 o
   3   9   1        433.05        447.98         4.89 o
   4   9   1         72.26         76.47         2.11 o
   5   9   1         10.74         11.67         0.94 o
   6   9   1        165.63        171.93         3.76 o
   7   9   1        268.08        298.02         3.40 o
   8   9   1        170.22        182.98         2.35 o
   9   9   1         63.92         61.37         1.55 o
  -8  10   1        108.83        101.40         4.87 o
  -7  10   1          4.53          5.77         0.61 o
  -6  10   1        239.60        252.69         3.73 o
  -5  10   1          0.25          0.50         0.46 o
  -4  10   1        340.43        335.91         7.43 o
  -3  10   1        139.00        129.70         2.65 o
  -2  10   1         74.70         75.62         2.38 o
  -1  10   1         13.27         11.10         0.84 o
   0  10   1        243.84        257.89         3.98 o
   1  10   1        188.10        184.09         2.75 o
   2  10   1        649.61        679.75         9.69 o
   3  10   1          0.75          1.28         0.65 o
   4  10   1       1019.23       1053.43        10.60 o
   5  10   1        211.20        209.15         3.75 o
   6  10   1        244.60        252.11         3.12 o
   7  10   1         80.60         78.58         1.64 o
  -4  11   1         30.25         23.78         1.59 o
  -3  11   1         62.46         54.09        14.58 o
  -2  11   1          1.37          2.33         0.64 o
  -1  11   1         93.16         90.45         3.79 o
   0  11   1         70.42         62.32         2.55 o
   1  11   1        470.76        420.78        12.79 o
   2  11   1         29.32         25.87         1.04 o
   3  11   1        553.85        497.33         7.99 o
 -17   0   2         53.06         47.77         1.94 o
 -16   0   2          5.56          5.62         0.63 o
 -15   0   2        191.56        207.31         2.95 o
 -14   0   2         59.88         56.16         1.36 o
 -13   0   2         60.46         72.00         1.70 o
 -12   0   2       4539.33       4637.39        33.86 o
 -11   0   2         45.32         55.07         1.54 o
 -10   0   2        596.25        570.00         5.79 o
  -9   0   2         20.06         14.21         0.67 o
  -8   0   2       4331.94       4577.81        73.89 o
  -7   0   2         42.99         31.81         0.79 o
  -6   0   2       1045.79        780.41         9.07 o
  -5   0   2       1830.88       1754.39        11.00 o
  -4   0   2       1762.39       1788.15        12.29 o
  -3   0   2       1195.68       1183.38         9.82 o
  -2   0   2        304.08        275.64         2.89 o
  -1   0   2       2656.09       2615.15        19.26 o
   0   0   2       1031.10       1041.57         8.78 o
   1   0   2       1413.75       1390.17        11.94 o
   2   0   2       7311.99       7471.51        61.84 o
   3   0   2       2197.42       2292.37        16.62 o
   4   0   2        425.71        420.66         3.79 o
   5   0   2          1.48          8.23         0.41 o
   6   0   2        852.05        914.29         7.31 o
   7   0   2        135.46        119.33         1.93 o
   8   0   2        256.92        256.54         3.25 o
   9   0   2       3672.30       3490.95        28.42 o
  10   0   2       4154.55       4137.48        31.06 o
  11   0   2          4.47          5.03         0.68 o
  12   0   2        632.26        650.49         7.25 o
  13   0   2          2.17          2.36         0.63 o
  14   0   2        221.39        213.89         2.88 o
  15   0   2        756.85        740.22         6.91 o
  16   0   2        149.27        126.36         3.99 o
 -17   1   2          9.90         10.40         0.53 o
 -16   1   2         16.92         19.78         0.57 o
 -15   1   2         85.86         90.81         1.29 o
 -14   1   2          2.66          3.68         0.39 o
 -13   1   2          2.35          2.86         0.44 o
 -12   1   2        241.35        230.68         2.26 o
 -11   1   2       4400.21       4477.66        26.32 o
 -10   1   2         99.39         91.45         1.33 o
  -9   1   2       2585.28       2461.19        12.92 o
  -8   1   2         20.77         31.43         0.74 o
  -7   1   2        459.13        529.35         2.98 o
  -6   1   2        205.96        205.94         1.51 o
  -5   1   2       2165.34       2223.88        14.32 o
  -4   1   2          8.86         11.04         0.26 o
  -3   1   2          5.41          3.57         0.26 o
  -2   1   2       1818.85       1805.56        13.96 o
  -1   1   2        592.38        587.64         3.23 o
   0   1   2        892.24        897.95         5.61 o
   1   1   2        717.46        707.43         4.43 o
   2   1   2       4743.06       4732.65        26.55 o
   3   1   2       3723.79       3899.36        24.01 o
   4   1   2        324.30        294.68         2.40 o
   5   1   2       1515.68       1437.48         8.98 o
   6   1   2       2629.01       2689.47        14.80 o
   7   1   2       1417.41       1529.13         8.10 o
   8   1   2        219.10        232.71         2.17 o
   9   1   2        574.83        563.51         4.25 o
  10   1   2         58.60         51.80         1.09 o
  11   1   2        201.23        196.14         2.37 o
  12   1   2       1085.78       1145.87         8.23 o
  13   1   2         50.10         49.68         1.08 o
  14   1   2         17.62         19.69         0.68 o
  15   1   2          6.89          7.25         0.39 o
 -17   2   2          1.14          1.36         0.29 o
 -16   2   2        226.98        248.82         2.96 o
 -15   2   2         23.40         24.37         0.73 o
 -14   2   2        363.48        355.87         3.05 o
 -13   2   2         22.96         18.92         0.65 o
 -12   2   2          4.97          7.49         0.44 o
 -11   2   2        369.59        410.22         3.02 o
 -10   2   2       1391.53       1306.07         7.40 o
  -9   2   2        437.02        348.75         2.68 o
  -8   2   2        216.74        208.71         1.83 o
  -7   2   2        356.72        356.23         3.58 o
  -6   2   2       4440.72       4350.92        28.58 o
  -5   2   2        349.44        336.04         2.26 o
  -4   2   2       1942.88       2021.36         9.85 o
  -3   2   2       1772.91       1772.68         9.53 o
  -2   2   2         44.20         36.11         0.67 o
  -1   2   2       6717.12       6650.84        54.12 o
   0   2   2        789.51        723.52         6.04 o
   1   2   2       2963.97       2903.90        16.59 o
   2   2   2        346.11        355.94         4.33 o
   3   2   2       3828.37       3985.23        22.84 o
   4   2   2       2251.31       2103.58        12.32 o
   5   2   2       1384.67       1419.54         7.69 o
   6   2   2         22.49         34.07         1.57 o
   7   2   2        817.06        735.06         4.63 o
   8   2   2        335.12        322.15         2.82 o
   9   2   2       1141.42       1183.55         8.27 o
  10   2   2        109.43        114.53         1.73 o
  11   2   2         97.14        103.14         1.60 o
  12   2   2         94.63         97.08         1.58 o
  13   2   2        309.12        311.20         2.82 o
  14   2   2        196.12        193.76         2.02 o
  15   2   2         54.98         59.81         1.10 o
 -16   3   2          3.93          5.32         0.34 o
 -15   3   2        161.85        163.05         1.75 o
 -14   3   2         88.54         98.96         1.28 o
 -13   3   2         98.22        102.43         1.30 o
 -12   3   2        610.27        586.44         4.00 o
 -11   3   2         87.69         78.61         1.19 o
 -10   3   2          1.11          6.57         0.51 o
  -9   3   2         42.85         18.94         0.56 o
  -8   3   2        165.23        160.30         1.85 o
  -7   3   2        949.66        993.71         9.26 o
  -6   3   2         72.91        102.90         1.41 o
  -5   3   2       1916.25       2039.16        11.51 o
  -4   3   2        319.22        291.73         1.92 o
  -3   3   2        562.88        644.78         3.61 o
  -2   3   2          0.51          1.65         0.14 o
  -1   3   2       1962.46       1832.16        11.58 o
   0   3   2         42.04         43.69         0.75 o
   1   3   2       4011.45       3903.59        19.80 o
   2   3   2       1284.41       1326.17         7.51 o
   3   3   2        167.33        159.87         1.45 o
   4   3   2       5663.49       6063.45        32.74 o
   5   3   2       1537.62       1697.42        12.33 o
   6   3   2       2269.83       2104.30        15.10 o
   7   3   2        139.92        199.19         2.13 o
   8   3   2        519.08        543.44         4.15 o
   9   3   2        231.42        200.75         2.23 o
  10   3   2        368.29        339.79         3.28 o
  11   3   2         50.14         43.72         1.20 o
  12   3   2         35.35         39.82         1.10 o
  13   3   2          6.00          7.93         0.52 o
  14   3   2        441.70        493.09         5.12 o
  15   3   2         68.51         80.17         1.46 o
 -16   4   2        382.94        350.35         4.79 o
 -15   4   2          3.01          1.94         0.34 o
 -14   4   2         47.86         59.66         1.00 o
 -13   4   2         72.20         59.55         1.05 o
 -12   4   2        131.89        120.64         1.54 o
 -11   4   2         13.91         22.93         0.70 o
 -10   4   2         50.93         50.86         1.06 o
  -9   4   2         40.81         27.05         0.67 o
  -8   4   2        142.97        149.32         1.78 o
  -7   4   2        110.02        145.71         1.68 o
  -6   4   2        808.63        731.72         5.05 o
  -5   4   2        374.03        448.57         3.78 o
  -4   4   2        597.14        506.80         3.18 o
  -3   4   2        171.93        193.09         1.69 o
  -2   4   2       1778.93       1822.77        13.32 o
  -1   4   2       2616.01       2691.03        14.31 o
   0   4   2        370.43        350.29         2.97 o
   1   4   2          1.62          7.01         0.33 o
   2   4   2        887.15        971.11         6.50 o
   3   4   2        867.40        924.55         5.96 o
   4   4   2        899.21        800.27         7.20 o
   5   4   2       1002.01        974.51         6.48 o
   6   4   2         23.85         25.84         0.66 o
   7   4   2       1842.31       1924.17        11.55 o
   8   4   2         59.82         66.58         1.28 o
   9   4   2       1011.29        931.05         7.46 o
  10   4   2        183.27        176.59         2.06 o
  11   4   2          2.98          1.72         0.40 o
  12   4   2         38.00         39.13         1.05 o
  13   4   2        282.27        281.11         2.84 o
  14   4   2          1.70          1.70         0.30 o
 -15   5   2        208.31        203.38         4.24 o
 -14   5   2         15.01         14.93         0.56 o
 -13   5   2        428.55        435.87         4.22 o
 -12   5   2         55.40         53.22         1.01 o
 -11   5   2         84.05         98.33         1.50 o
 -10   5   2          6.80          2.92         0.47 o
  -9   5   2        459.33        413.17         3.46 o
  -8   5   2         12.18          5.45         0.46 o
  -7   5   2         33.26         39.32         0.88 o
  -6   5   2       1234.34       1156.47         7.58 o
  -5   5   2        926.27        827.14         6.09 o
  -4   5   2        221.78        213.36         2.01 o
  -3   5   2       1644.66       1743.40        12.74 o
  -2   5   2        458.33        538.57         4.34 o
  -1   5   2          4.51          4.21         0.31 o
   0   5   2          7.82          5.62         0.42 o
   1   5   2        780.84        767.52         6.20 o
   2   5   2        525.60        549.43         4.76 o
   3   5   2         52.99         46.25         0.92 o
   4   5   2        340.83        310.25         2.45 o
   5   5   2        476.11        473.21         3.34 o
   6   5   2        189.57        162.91         1.95 o
   7   5   2        463.15        448.08         3.88 o
   8   5   2        516.65        543.70         4.18 o
   9   5   2          2.08          1.64         0.39 o
  10   5   2        175.23        177.71         2.12 o
  11   5   2         36.39         32.84         0.99 o
  12   5   2        608.58        603.70         4.90 o
  13   5   2         22.90         22.40         0.84 o
  14   5   2        198.09        183.85        10.49 o
 -14   6   2        261.02        242.82         3.32 o
 -13   6   2        190.17        170.04         2.13 o
 -12   6   2        125.15        121.64         1.73 o
 -11   6   2        128.72        118.57         1.56 o
 -10   6   2          0.58          0.91         0.38 o
  -9   6   2        117.16        116.32         1.60 o
  -8   6   2        158.93        136.70         1.75 o
  -7   6   2       2162.07       2167.18        13.39 o
  -6   6   2       1987.28       1975.91        12.17 o
  -5   6   2        271.66        313.85         2.66 o
  -4   6   2        378.35        349.59         3.03 o
  -3   6   2        419.70        462.47         3.50 o
  -2   6   2          0.69          1.35         0.27 o
  -1   6   2         90.70         70.75         1.16 o
   0   6   2         51.84         60.88         1.09 o
   1   6   2          8.71          7.96         0.45 o
   2   6   2        202.37        222.32         2.22 o
   3   6   2        453.01        447.66         3.59 o
   4   6   2        921.67        856.60         6.24 o
   5   6   2          8.97          6.28         0.49 o
   6   6   2          3.79          5.02         0.51 o
   7   6   2         18.67         18.29         0.81 o
   8   6   2         91.13         92.90         1.84 o
   9   6   2         85.21         92.56         1.55 o
  10   6   2          1.76          1.02         0.44 o
  11   6   2        834.46        814.99         6.54 o
  12   6   2        280.89        265.34         3.99 o
  13   6   2        245.28        235.37         4.42 o
 -13   7   2        120.05        108.40         2.70 o
 -12   7   2        125.12        114.04         1.65 o
 -11   7   2          1.70          2.08         0.35 o
 -10   7   2         38.16         42.86         1.02 o
  -9   7   2         73.06         88.54         1.52 o
  -8   7   2        679.19        707.39         5.95 o
  -7   7   2        345.47        358.19         3.75 o
  -6   7   2        225.05        259.02         3.05 o
  -5   7   2        527.05        519.46         4.77 o
  -4   7   2        740.04        720.25         6.29 o
  -3   7   2        419.40        427.72         3.61 o
  -2   7   2        240.87        231.26         2.64 o
  -1   7   2          0.26          1.06         0.38 o
   0   7   2          3.17          2.31         0.42 o
   1   7   2          0.36          1.42         0.42 o
   2   7   2          3.56          7.76         0.54 o
   3   7   2        282.21        301.20         3.15 o
   4   7   2        793.74        842.83         5.99 o
   5   7   2        450.78        469.73         4.76 o
   6   7   2        550.91        574.82         7.06 o
   7   7   2         46.13         54.89         1.31 o
   8   7   2         91.92         89.95         1.64 o
   9   7   2         23.28         24.73         0.81 o
  10   7   2         17.61         19.38         1.04 o
  11   7   2        161.55        157.46         2.77 o
  12   7   2        355.92        336.72        10.89 o
 -12   8   2          7.99          7.41         0.71 o
 -11   8   2          7.82          6.44         0.57 o
 -10   8   2        101.84        108.02         1.85 o
  -9   8   2         32.46         34.92         1.04 o
  -8   8   2          5.43         10.35         0.74 o
  -7   8   2        201.64        200.26         2.67 o
  -6   8   2         28.68         35.63         1.12 o
  -5   8   2        115.18        118.73         2.01 o
  -4   8   2        271.11        281.52         3.51 o
  -3   8   2         15.96          9.56         0.65 o
  -2   8   2        319.20        344.09         3.62 o
  -1   8   2        330.41        318.54         3.77 o
   0   8   2        417.50        419.32         4.96 o
   1   8   2         81.60         70.40         1.60 o
   2   8   2        252.15        245.31         3.00 o
   3   8   2          4.84          5.15         0.59 o
   4   8   2        111.57        123.05         2.16 o
   5   8   2         52.56         51.99         1.34 o
   6   8   2          2.36          3.45         0.57 o
   7   8   2          0.07          0.96         0.44 o
   8   8   2        109.41        125.46         1.78 o
   9   8   2        417.02        459.29         4.05 o
  10   8   2         87.57         83.66         2.04 o
  11   8   2         23.29         28.27         1.49 o
 -10   9   2          1.60          1.26         0.40 o
  -9   9   2          1.26          2.99         0.50 o
  -8   9   2          4.38          6.65         0.54 o
  -7   9   2        116.65        117.77         1.98 o
  -6   9   2         13.39         13.74         0.65 o
  -5   9   2         56.74         61.51         1.59 o
  -4   9   2         70.29         75.62         1.67 o
  -3   9   2        432.28        433.62         4.92 o
  -2   9   2        186.12        176.03         2.63 o
  -1   9   2       1473.30       1470.38        11.67 o
   0   9   2          0.28          0.84         0.52 o
   1   9   2        103.86        115.75         2.07 o
   2   9   2         19.72         20.28         0.89 o
   3   9   2          2.58          2.46         0.58 o
   4   9   2        133.74        134.57         2.59 o
   5   9   2         21.29         19.76         1.27 o
   6   9   2         49.62         50.01         1.30 o
   7   9   2          0.12          0.07         0.38 o
   8   9   2         91.25        103.03         1.52 o
   9   9   2         32.13         31.49         1.03 o
  -8  10   2          1.05          0.97         0.42 o
  -7  10   2          6.14          7.52         0.99 o
  -6  10   2         40.87         33.69         1.28 o
  -5  10   2         40.07         38.30         1.76 o
  -4  10   2         36.02         34.03         1.41 o
  -3  10   2          4.31          3.27         0.75 o
  -2  10   2         23.20         23.76         1.31 o
  -1  10   2          3.62          3.65         0.56 o
   0  10   2        429.76        412.57         8.08 o
   1  10   2         76.40         73.88         1.76 o
   2  10   2        154.52        154.35         3.34 o
   3  10   2          5.89          4.87         0.57 o
   4  10   2          0.75          0.83         0.42 o
   5  10   2          1.83          1.91         0.38 o
   6  10   2          0.78          1.50         0.38 o
   7  10   2         53.64         45.48         2.42 o
  -4  11   2         37.26         29.04         1.72 o
  -3  11   2         24.87         13.80         0.88 o
  -2  11   2         31.34         18.58         1.07 o
   0  11   2         80.52         69.51         5.39 o
   1  11   2         31.24         26.63         1.09 o
   2  11   2         11.33          5.11         1.02 o
   3  11   2         25.02          8.85         1.04 o
 -17   1   3        216.07        228.78         3.42 o
 -16   1   3          3.01          4.87         0.41 o
 -15   1   3        423.83        410.41         4.51 o
 -14   1   3         10.83         12.79         0.64 o
 -13   1   3         31.72         33.66         0.89 o
 -12   1   3         50.07         53.56         1.01 o
 -11   1   3         79.03         77.55         1.21 o
 -10   1   3         26.11         22.38         0.70 o
  -9   1   3          5.04         10.00         0.48 o
  -8   1   3        405.41        379.01         4.22 o
  -7   1   3        720.34        774.49         5.92 o
  -6   1   3       1319.94       1418.10         7.26 o
  -5   1   3        141.96        150.81         1.18 o
  -4   1   3        244.61        224.36         1.61 o
  -3   1   3       1248.44       1124.33        10.55 o
  -2   1   3       5992.29       5878.22        41.00 o
  -1   1   3      15044.09      15001.48        80.95 o
   0   1   3         75.22         78.11         0.76 o
   1   1   3      22237.30      22443.21       210.47 o
   2   1   3       4771.98       4763.03        32.33 o
   3   1   3         29.84         27.67         0.43 o
   4   1   3         11.26         31.83         0.60 o
   5   1   3        526.46        683.05         4.91 o
   6   1   3        173.97        149.82         1.86 o
   7   1   3         65.11         43.59         0.82 o
   8   1   3        374.75        442.08         3.51 o
   9   1   3        171.65        164.10         1.94 o
  10   1   3        752.41        758.28         5.68 o
  11   1   3        185.00        195.79         2.33 o
  12   1   3        485.11        516.35         4.98 o
  13   1   3        165.47        164.78         2.14 o
  14   1   3          1.62          0.73         0.29 o
  15   1   3         15.83         14.40         0.52 o
 -17   2   3          1.18          1.06         0.26 o
 -16   2   3        286.76        288.74         4.45 o
 -15   2   3         77.93         79.63         1.19 o
 -14   2   3        832.38        868.45         5.81 o
 -13   2   3         22.21         31.15         0.79 o
 -12   2   3          1.85          1.73         0.36 o
 -11   2   3          0.76          3.43         0.36 o
 -10   2   3         29.91         35.49         0.77 o
  -9   2   3         17.94         24.12         0.60 o
  -8   2   3         78.06         62.01         0.98 o
  -7   2   3       1024.54       1151.22         7.13 o
  -6   2   3         36.67         41.70         0.88 o
  -5   2   3          0.85          3.56         0.29 o
  -4   2   3          9.48         10.96         0.32 o
  -3   2   3          3.76          2.42         0.20 o
  -2   2   3        266.73        241.30         2.21 o
  -1   2   3        657.88        605.75         3.23 o
   0   2   3       6367.49       6369.67        44.71 o
   1   2   3       1112.91       1189.66         8.08 o
   2   2   3       4720.54       4975.21        61.79 o
   3   2   3       1178.09       1410.82         7.39 o
   4   2   3       5849.56       6493.04        33.14 o
   5   2   3        351.10        436.77         3.24 o
   6   2   3         39.74         36.62         0.76 o
   7   2   3         63.24         60.13         1.10 o
   8   2   3         51.93         45.33         0.96 o
   9   2   3         51.75         61.59         1.28 o
  10   2   3        245.83        260.49         2.81 o
  11   2   3         27.37         31.68         0.95 o
  12   2   3        145.83        148.92         1.94 o
  13   2   3        856.73        900.89         6.13 o
  14   2   3         41.33         35.34         0.82 o
  15   2   3         17.67         14.91         0.53 o
 -16   3   3         50.49         56.92         0.93 o
 -15   3   3        215.62        234.40         2.14 o
 -14   3   3         90.28         91.59         1.24 o
 -13   3   3       1204.62       1189.22         6.98 o
 -12   3   3         30.36         23.30         0.71 o
 -11   3   3          0.57          3.91         0.38 o
 -10   3   3         27.08         29.87         0.72 o
  -9   3   3          8.72         12.51         0.47 o
  -8   3   3         14.70         18.36         0.53 o
  -7   3   3         81.00         82.39         1.36 o
  -6   3   3          5.48          2.78         0.29 o
  -5   3   3       1399.98       1440.37         8.38 o
  -4   3   3       1552.04       1625.71         8.55 o
  -3   3   3          0.25          1.42         0.29 o
  -2   3   3       1716.02       1763.76         8.95 o
  -1   3   3          1.61          8.52         0.51 o
   0   3   3        195.30        167.79         2.25 o
   1   3   3        480.12        476.02         5.33 o
   2   3   3         78.74         86.43         1.22 o
   3   3   3       1497.02       1400.11         9.16 o
   4   3   3        445.67        448.20         3.93 o
   5   3   3        747.05        789.65         5.56 o
   6   3   3          0.38          3.62         0.31 o
   7   3   3         39.78         54.33         1.02 o
   8   3   3         27.32         22.83         0.74 o
   9   3   3        112.00         98.88         1.60 o
  10   3   3         70.91         87.67         1.53 o
  11   3   3         31.78         40.97         1.09 o
  12   3   3          9.74          9.97         0.71 o
  13   3   3         87.16         87.05         1.42 o
  14   3   3        353.20        345.07         3.10 o
  15   3   3         41.78         29.50         0.98 o
 -16   4   3         25.20         25.64         0.74 o
 -15   4   3          5.31          7.56         0.42 o
 -14   4   3        411.17        409.78         3.66 o
 -13   4   3          0.82          1.10         0.39 o
 -12   4   3         31.51         43.71         0.94 o
 -11   4   3         58.71         53.95         1.07 o
 -10   4   3        387.36        379.58         3.12 o
  -9   4   3        292.35        286.50         2.54 o
  -8   4   3        320.84        325.92         2.67 o
  -7   4   3         81.81         95.04         1.18 o
  -6   4   3        347.30        384.26         3.61 o
  -5   4   3        208.11        167.64         1.95 o
  -4   4   3       1313.25       1351.05         7.75 o
  -3   4   3       3270.14       3479.99        18.72 o
  -2   4   3        415.31        326.46         4.04 o
  -1   4   3         40.31         31.18         0.74 o
   0   4   3        968.94        946.94         6.05 o
   1   4   3       1848.90       2044.87        12.03 o
   2   4   3        575.75        640.31         4.60 o
   3   4   3        735.39        858.19         6.13 o
   4   4   3        118.29        146.18         1.73 o
   5   4   3        116.98         73.75         1.06 o
   6   4   3        111.92        134.13         1.55 o
   7   4   3         28.66         26.73         0.75 o
   8   4   3         62.34         51.04         1.24 o
   9   4   3         55.76         33.14         0.92 o
  10   4   3         70.41         63.46         1.30 o
  11   4   3         52.62         49.65         1.10 o
  12   4   3          1.57          2.27         0.46 o
  13   4   3        224.36        223.51         2.79 o
  14   4   3          2.27          1.71         0.29 o
 -15   5   3        154.97        138.99         2.62 o
 -14   5   3         24.54         28.07         0.74 o
 -13   5   3          4.17          4.62         0.45 o
 -12   5   3         57.42         56.85         1.10 o
 -11   5   3        102.92        124.10         1.76 o
 -10   5   3        159.34        149.69         1.94 o
  -9   5   3        277.10        301.97         3.16 o
  -8   5   3         65.29         62.69         1.14 o
  -7   5   3        553.25        554.35         4.36 o
  -6   5   3         48.54         60.54         1.10 o
  -5   5   3         88.48         57.12         1.07 o
  -4   5   3        209.50        221.60         2.06 o
  -3   5   3        228.81        216.63         2.27 o
  -2   5   3        212.95        204.50         2.61 o
  -1   5   3        235.36        184.76         3.17 o
   0   5   3       5479.72       5623.81        48.61 o
   1   5   3        543.74        498.66         4.58 o
   2   5   3        356.00        307.96         2.72 o
   3   5   3        327.02        343.61         2.89 o
   4   5   3       1276.85       1282.10         7.17 o
   5   5   3         10.28          6.79         0.41 o
   6   5   3          0.97          2.64         0.37 o
   7   5   3        110.92         85.13         1.30 o
   8   5   3         59.62         61.86         1.18 o
   9   5   3        236.97        198.38         2.29 o
  10   5   3        224.23        228.50         2.54 o
  11   5   3          0.08          0.78         0.39 o
  12   5   3        105.63        109.55         1.83 o
  13   5   3          2.66          4.16         0.45 o
 -14   6   3        242.41        248.54         2.54 o
 -13   6   3         22.45         16.79         0.61 o
 -12   6   3        277.86        277.60         2.95 o
 -11   6   3        122.22        120.09         2.03 o
 -10   6   3         13.62         10.61         0.55 o
  -9   6   3          1.82          3.04         0.43 o
  -8   6   3        877.38        882.97         6.11 o
  -7   6   3          9.97         11.45         0.60 o
  -6   6   3         13.64         14.54         0.61 o
  -5   6   3        135.16        173.47         2.14 o
  -4   6   3        144.86        134.04         1.51 o
  -3   6   3       1016.67       1034.20         6.83 o
  -2   6   3        539.93        521.32         3.77 o
  -1   6   3        604.51        583.83         4.41 o
   0   6   3          5.04          3.26         0.34 o
   1   6   3        380.26        413.60         3.62 o
   2   6   3        723.40        718.50         6.49 o
   3   6   3       1977.05       1931.22        11.91 o
   4   6   3        118.25         98.84         1.75 o
   5   6   3         16.08         20.45         0.71 o
   6   6   3         41.80         47.65         1.14 o
   7   6   3        427.17        433.15         4.07 o
   8   6   3         19.59         20.51         0.88 o
   9   6   3        137.60        158.56         2.05 o
  10   6   3        110.77        108.68         1.56 o
  11   6   3         65.86         72.63         1.32 o
  12   6   3         96.59         92.23         1.65 o
  13   6   3        182.74        188.71         5.08 o
 -13   7   3        223.90        221.29         5.22 o
 -12   7   3          6.02          1.68         0.31 o
 -11   7   3        522.72        547.48         4.58 o
 -10   7   3        184.30        183.52         2.26 o
  -9   7   3        116.35        121.19         1.89 o
  -8   7   3        298.49        310.98         3.41 o
  -7   7   3        108.40        124.37         1.91 o
  -6   7   3         71.07         86.03         1.55 o
  -5   7   3        185.91        187.19         2.46 o
  -4   7   3          2.48          2.91         0.46 o
  -3   7   3         54.46         65.13         1.19 o
  -2   7   3        584.61        559.50         4.45 o
  -1   7   3        154.68        134.53         2.11 o
   0   7   3        740.92        734.49         6.37 o
   1   7   3        263.41        258.70         2.69 o
   2   7   3        728.46        717.88         5.97 o
   3   7   3          2.09          2.46         0.50 o
   4   7   3        119.15        127.79         2.04 o
   5   7   3        444.15        446.86         4.52 o
   6   7   3       1183.25       1246.21        10.25 o
   7   7   3         17.90         18.92         0.79 o
   8   7   3        269.62        289.95         3.41 o
   9   7   3          2.08          1.19         0.42 o
  10   7   3        430.74        463.68         4.29 o
  11   7   3         14.42         12.89         0.81 o
 -12   8   3        653.17        688.70        10.48 o
 -11   8   3         16.62         17.52         0.78 o
 -10   8   3        319.35        342.71         4.48 o
  -9   8   3        380.19        395.82         5.19 o
  -8   8   3         70.00         84.22         1.60 o
  -7   8   3          6.77         10.69         0.69 o
  -6   8   3        304.46        313.45         3.77 o
  -5   8   3        652.60        673.44         6.54 o
  -4   8   3          1.65          1.63         0.46 o
  -3   8   3          3.88          2.38         0.52 o
  -2   8   3        707.75        698.97         6.26 o
  -1   8   3        470.59        453.40         5.27 o
   0   8   3         12.56          9.40         0.65 o
   1   8   3        343.85        365.40         3.61 o
   2   8   3        135.87        137.67         2.41 o
   3   8   3         24.51         30.99         1.07 o
   4   8   3         58.92         59.16         1.40 o
   5   8   3       1232.06       1268.56        15.43 o
   6   8   3        211.14        223.13         3.32 o
   7   8   3        123.24        145.39         2.10 o
   8   8   3        194.29        202.15         2.27 o
   9   8   3       1050.92       1160.06         9.28 o
  10   8   3          3.11          3.28         0.34 o
 -10   9   3        154.64        159.51         3.98 o
  -9   9   3         55.81         67.39         2.48 o
  -8   9   3         97.62        101.37         2.20 o
  -7   9   3        202.88        214.06         2.73 o
  -6   9   3          6.09          7.50         0.69 o
  -5   9   3        131.38        135.16         3.34 o
  -4   9   3        981.96        982.20         9.48 o
  -3   9   3        161.72        167.35         2.70 o
  -2   9   3          0.67          0.88         0.49 o
  -1   9   3        185.71        182.35         2.87 o
   0   9   3        287.20        306.56         3.43 o
   1   9   3          1.84          3.43         0.54 o
   2   9   3        332.44        360.42         4.51 o
   3   9   3        100.52        108.40         2.11 o
   4   9   3         65.90         74.65         2.70 o
   5   9   3          0.44          0.64         0.59 o
   6   9   3        529.26        564.89         5.45 o
   7   9   3          2.71          4.43         0.45 o
   8   9   3        179.04        201.90         3.88 o
  -8  10   3        488.32        383.32        26.26 o
  -7  10   3          9.35          9.56         0.78 o
  -6  10   3         39.23         36.28         2.72 o
  -5  10   3        147.83        148.89         3.81 o
  -4  10   3        124.89        118.50         3.30 o
  -3  10   3        393.19        405.61         6.47 o
  -2  10   3          0.67          1.06         0.44 o
  -1  10   3        145.87        150.38         2.21 o
   0  10   3         10.26         15.28         0.89 o
   1  10   3        138.54        146.77         2.16 o
   2  10   3          2.01          2.59         0.50 o
   3  10   3        215.01        221.40         3.26 o
   4  10   3         11.47         14.15         0.77 o
   5  10   3        399.97        413.36         7.28 o
   6  10   3          5.34          4.19         0.55 o
  -3  11   3         69.61         42.59         2.17 o
  -2  11   3          7.28          7.37         1.04 o
  -1  11   3         11.18         11.44         0.73 o
   0  11   3        462.24        367.70        54.95 o
   1  11   3          0.29          0.42         0.37 o
   2  11   3        150.93         84.79         3.25 o
 -17   0   4        220.06        229.57         3.04 o
 -16   0   4        106.62        111.01         1.67 o
 -15   0   4          8.07          7.54         0.75 o
 -14   0   4         69.83         71.28         1.96 o
 -13   0   4          1.50          1.53         0.56 o
 -12   0   4       1940.48       1861.26        19.01 o
 -11   0   4       2203.43       2096.49        19.70 o
 -10   0   4       1214.00       1103.41         9.23 o
  -9   0   4        464.74        517.97         4.60 o
  -7   0   4        416.25        370.80         3.72 o
  -6   0   4          1.24          2.69         0.30 o
  -5   0   4        249.99        224.91         2.59 o
  -4   0   4       2339.66       2251.63        23.54 o
  -3   0   4       8533.92       8335.92        63.09 o
  -2   0   4       8635.08       9138.77        56.19 o
  -1   0   4       1759.78       1758.13        16.94 o
   0   0   4       4930.96       4907.58        36.58 o
   1   0   4       1347.00       1253.79         8.66 o
   2   0   4       2682.91       2683.64        18.22 o
   3   0   4        387.80        323.36         3.40 o
   4   0   4       1359.44       1311.24        13.64 o
   5   0   4        141.44        104.40         1.36 o
   6   0   4         11.79          7.92         0.66 o
   7   0   4       6509.22       6431.22        61.14 o
   8   0   4        525.73        665.56         6.50 o
   9   0   4       1843.78       1984.79        17.01 o
  10   0   4         20.69         24.40         1.15 o
  11   0   4        132.58        135.07         2.45 o
  12   0   4        580.64        556.24         6.61 o
  13   0   4        103.73        105.18         2.36 o
  14   0   4         15.25         15.95         0.66 o
  15   0   4        128.95        121.89         3.88 o
 -17   1   4        338.77        317.17         5.96 o
 -16   1   4          5.18          5.95         0.40 o
 -15   1   4        111.23        107.53         1.48 o
 -14   1   4         78.38         81.53         1.28 o
 -13   1   4        124.70        123.02         1.68 o
 -12   1   4        245.04        242.32         2.44 o
 -11   1   4       1438.44       1305.49         8.05 o
 -10   1   4       1079.28       1058.05         6.64 o
  -9   1   4         16.17         33.43         0.70 o
  -8   1   4        410.06        350.97         5.31 o
  -7   1   4         83.20        121.86         1.23 o
  -6   1   4       1232.81       1229.69         7.54 o
  -5   1   4        219.84        250.89         2.75 o
  -4   1   4        219.21        200.72         2.37 o
  -3   1   4       2867.01       2877.97        15.14 o
  -2   1   4       9719.03       9707.57        53.36 o
  -1   1   4      27639.57      27714.97       149.44 o
   0   1   4       5190.37       5035.35        26.88 o
   1   1   4        972.69       1004.69         7.87 o
   2   1   4       1531.70       1555.37        11.54 o
   3   1   4        492.26        526.83         3.84 o
   4   1   4       1906.71       1962.67        10.66 o
   5   1   4          0.43          4.94         0.36 o
   6   1   4       2662.80       2534.93        18.12 o
   7   1   4       1205.34       1258.52         8.44 o
   8   1   4       2233.47       2160.66        13.64 o
   9   1   4         73.54         64.44         1.32 o
  10   1   4        599.82        622.92         5.18 o
  11   1   4        293.71        299.46         3.15 o
  12   1   4        149.65        154.56         2.25 o
  13   1   4        143.98        151.59         1.83 o
  14   1   4        207.44        209.88         3.70 o
  15   1   4         66.44         58.73         1.51 o
 -17   2   4         70.96         76.27         1.31 o
 -16   2   4        229.36        219.65         2.75 o
 -15   2   4          4.05          3.37         0.38 o
 -14   2   4         91.10        110.23         1.46 o
 -13   2   4        175.38        183.03         2.00 o
 -12   2   4          9.05         14.93         0.60 o
 -11   2   4         11.53          8.62         0.49 o
 -10   2   4        670.83        626.84         4.17 o
  -9   2   4        405.02        414.21         2.99 o
  -8   2   4         19.47          6.50         0.36 o
  -7   2   4       2893.24       2760.23        20.55 o
  -6   2   4        216.96        222.71         1.83 o
  -5   2   4       3832.07       3963.43        20.76 o
  -4   2   4        852.11        745.56         4.25 o
  -3   2   4         52.24         51.19         0.53 o
  -2   2   4       2715.57       2686.73        11.44 o
  -1   2   4         65.32         58.96         0.76 o
   0   2   4       3794.78       3908.55        17.30 o
   1   2   4       5944.60       6155.03        30.69 o
   2   2   4       1004.19       1194.35        11.40 o
   3   2   4       2037.43       1865.17        11.75 o
   4   2   4        110.58        115.00         1.34 o
   5   2   4        274.82        268.96         3.03 o
   6   2   4        459.10        535.54         3.43 o
   7   2   4         81.63         65.94         1.12 o
   8   2   4        205.82        202.75         2.13 o
   9   2   4        832.86        840.63         7.00 o
  10   2   4          0.04          0.22         0.43 o
  11   2   4       1381.41       1393.78         8.78 o
  12   2   4        125.35        130.05         1.65 o
  13   2   4        511.76        534.35         4.18 o
  14   2   4          0.18          0.58         0.34 o
 -17   3   4        208.81        188.03         2.19 o
 -16   3   4          0.22          1.05         0.27 o
 -15   3   4          1.46          2.79         0.36 o
 -14   3   4         38.69         38.26         0.81 o
 -13   3   4        262.35        252.05         2.28 o
 -12   3   4        477.78        457.03         3.21 o
 -11   3   4        380.20        357.65         2.86 o
 -10   3   4         70.46         77.04         1.13 o
  -9   3   4         29.76         30.98         0.69 o
  -8   3   4        200.77        208.96         2.15 o
  -7   3   4       1281.61       1311.35         9.09 o
  -6   3   4       1262.65       1302.02         9.68 o
  -4   3   4       2622.60       2779.68        14.86 o
  -3   3   4          3.41          2.16         0.20 o
  -2   3   4       4476.76       4597.92        21.00 o
  -1   3   4        269.06        248.02         1.85 o
   0   3   4          1.73          5.44         0.34 o
   1   3   4        157.36        209.18         1.87 o
   2   3   4        790.72        775.55         4.96 o
   3   3   4        174.47        193.19         1.98 o
   4   3   4        463.90        361.08         4.44 o
   5   3   4         26.50         45.39         1.00 o
   6   3   4         99.48         90.80         1.23 o
   7   3   4         31.22         26.41         0.78 o
   8   3   4        233.00        213.88         2.54 o
   9   3   4         44.74         34.05         0.98 o
  10   3   4        604.57        597.06         4.64 o
  11   3   4        215.21        211.00         2.41 o
  12   3   4        267.57        294.48         3.06 o
  13   3   4         28.18         33.96         0.75 o
  14   3   4        566.67        570.37         4.99 o
 -16   4   4        104.15        128.19         1.70 o
 -15   4   4         18.70         24.72         0.70 o
 -14   4   4        396.00        388.52         3.08 o
 -13   4   4         47.88         48.20         1.02 o
 -12   4   4        149.82        142.15         1.76 o
 -11   4   4         23.20         23.97         0.76 o
 -10   4   4        283.88        289.96         2.71 o
  -9   4   4         46.02         41.45         0.87 o
  -8   4   4         38.63         54.86         0.96 o
  -7   4   4       1231.04       1202.38         7.20 o
  -6   4   4        603.68        558.59         4.14 o
  -5   4   4        328.98        340.54         2.84 o
  -4   4   4        445.04        412.93         3.34 o
  -3   4   4       2766.44       3016.01        15.97 o
  -2   4   4        337.62        295.86         5.25 o
  -1   4   4         29.41         20.02         0.62 o
   0   4   4        825.82        968.16         6.29 o
   1   4   4        210.40        151.92         1.72 o
   2   4   4        283.64        268.72         3.07 o
   3   4   4        779.93        727.93         8.32 o
   4   4   4        434.38        426.04         3.08 o
   5   4   4        115.41        105.68         1.34 o
   6   4   4          3.94          3.44         0.37 o
   7   4   4        604.38        508.85         4.01 o
   8   4   4        290.76        319.64         3.62 o
   9   4   4         16.44         20.08         0.78 o
  10   4   4         15.16         17.65         0.81 o
  11   4   4         27.70         42.89         1.02 o
  12   4   4          3.45          3.04         0.41 o
  13   4   4        690.40        679.08         5.27 o
  14   4   4          7.00          3.84         0.39 o
 -15   5   4        283.50        279.51         3.50 o
 -14   5   4        106.38        100.83         1.42 o
 -13   5   4          0.58          0.59         0.35 o
 -12   5   4          7.71         13.31         0.66 o
 -11   5   4        139.94        131.97         1.88 o
 -10   5   4          6.66          8.76         0.55 o
  -9   5   4         36.80         27.29         0.86 o
  -8   5   4         23.54         22.60         0.75 o
  -7   5   4        348.56        309.61         3.36 o
  -6   5   4        331.46        310.70         3.40 o
  -5   5   4        276.00        325.11         2.76 o
  -4   5   4        380.47        369.43         3.12 o
  -3   5   4        351.01        361.02         3.03 o
  -2   5   4        139.11        105.74         1.55 o
  -1   5   4         12.63         13.06         0.80 o
   0   5   4        294.40        267.24         2.60 o
   1   5   4        617.95        590.40         5.28 o
   2   5   4         69.25         72.60         1.14 o
   3   5   4          9.39          3.18         0.35 o
   4   5   4       2188.11       2108.38        11.83 o
   5   5   4         65.25         72.56         1.22 o
   6   5   4         79.85         80.25         1.78 o
   7   5   4         18.31         18.00         0.85 o
   8   5   4         47.12         53.44         1.24 o
   9   5   4         15.47         13.24         0.66 o
  10   5   4          0.79          1.90         0.44 o
  11   5   4          4.59          2.74         0.46 o
  12   5   4         68.25         65.28         1.40 o
  13   5   4         95.90         88.81         2.57 o
 -15   6   4         47.70         49.32         4.80 o
 -14   6   4        187.70        200.37         2.41 o
 -13   6   4          1.30          1.49         0.32 o
 -12   6   4         10.98          9.43         0.51 o
 -11   6   4         33.61         37.50         0.92 o
 -10   6   4         45.29         51.29         1.06 o
  -9   6   4         86.02         88.95         1.51 o
  -8   6   4        419.21        405.15         3.84 o
  -7   6   4        922.64        912.36         6.79 o
  -6   6   4        170.85        168.55         2.14 o
  -5   6   4        451.33        456.53         3.86 o
  -4   6   4         55.42         55.86         1.03 o
  -3   6   4         37.59         41.67         0.90 o
  -2   6   4        277.27        296.97         2.88 o
  -1   6   4        239.88        233.14         2.27 o
   0   6   4        128.77        136.51         1.74 o
   1   6   4         20.14         24.75         0.80 o
   2   6   4        568.11        548.42         4.36 o
   3   6   4       4557.71       4531.34        25.93 o
   4   6   4         47.65         48.24         1.02 o
   5   6   4        340.21        317.93         2.73 o
   6   6   4          5.19          2.31         0.47 o
   7   6   4         55.17         56.12         1.22 o
   8   6   4         75.45         77.29         1.62 o
   9   6   4         74.27         79.72         1.42 o
  10   6   4         32.85         31.50         0.85 o
  11   6   4         66.59         61.24         1.42 o
  12   6   4         14.56         18.25         1.00 o
 -14   7   4          2.63          3.70         0.56 o
 -13   7   4          0.20          1.32         0.33 o
 -12   7   4         25.28         29.44         0.90 o
 -11   7   4          0.36          0.38         0.35 o
 -10   7   4          1.04          2.15         0.42 o
  -9   7   4        233.98        251.59         2.75 o
  -8   7   4        456.45        493.44         4.64 o
  -7   7   4         40.39         39.88         1.08 o
  -6   7   4        699.30        731.20         8.88 o
  -5   7   4          2.28          1.14         0.39 o
  -4   7   4          9.52         11.22         0.63 o
  -3   7   4         44.30         33.69         0.92 o
  -2   7   4         34.03         40.54         1.04 o
  -1   7   4          2.64          5.75         0.61 o
   0   7   4        645.30        640.16         7.21 o
   1   7   4          1.78          2.58         0.48 o
   2   7   4        413.30        415.82         3.78 o
   3   7   4        412.30        459.49         3.89 o
   4   7   4         47.20         40.20         1.02 o
   5   7   4         74.05         72.98         1.48 o
   6   7   4        115.42        127.14         2.28 o
   7   7   4          4.50          3.91         0.49 o
   8   7   4         30.32         33.72         1.01 o
   9   7   4         17.60         14.77         0.68 o
  10   7   4         37.03         35.83         0.94 o
  11   7   4        105.75        102.38         2.24 o
 -12   8   4        147.40        145.54        19.62 o
 -11   8   4         10.48          8.71         0.66 o
 -10   8   4        154.67        168.52         2.64 o
  -9   8   4          1.61          2.79         0.52 o
  -8   8   4        145.97        161.23         2.82 o
  -7   8   4         26.14         27.70         1.64 o
  -6   8   4        172.40        154.67         2.61 o
  -5   8   4        110.76        119.00         2.15 o
  -4   8   4         58.38         62.59         1.30 o
  -3   8   4         74.21         84.68         1.61 o
  -2   8   4        137.02        123.08         2.24 o
  -1   8   4          6.44          9.61         0.67 o
   0   8   4         14.00         12.23         0.71 o
   1   8   4          2.42          5.72         0.55 o
   2   8   4         36.82         41.83         1.15 o
   3   8   4         47.85         53.79         1.46 o
   4   8   4        184.02        192.37         2.55 o
   5   8   4         70.69         71.37         1.50 o
   6   8   4        167.63        166.00         2.43 o
   7   8   4         36.99         47.10         1.17 o
   8   8   4          0.71          0.87         0.35 o
   9   8   4         72.03         78.09         1.44 o
  10   8   4         33.71         30.38         1.03 o
 -11   9   4        192.24        117.21        15.21 o
 -10   9   4          0.01          0.39         0.34 o
  -9   9   4        133.87        139.45         2.36 o
  -8   9   4        133.97        127.70         2.57 o
  -7   9   4         37.22         34.40         1.42 o
  -6   9   4        160.71        170.86         3.01 o
  -5   9   4         22.11         17.20         0.83 o
  -4   9   4        101.68         92.82         2.45 o
  -3   9   4        179.08        179.13         3.05 o
  -2   9   4        287.91        265.83         3.35 o
  -1   9   4         63.53         64.62         1.34 o
   0   9   4        106.17        100.78         1.73 o
   1   9   4          3.15          4.77         0.57 o
   2   9   4          1.24          1.67         0.54 o
   3   9   4         49.60         54.44         1.37 o
   4   9   4         16.67         14.98         0.87 o
   5   9   4         41.77         43.64         1.08 o
   6   9   4          3.48          5.29         0.42 o
   7   9   4        131.07        128.09         1.80 o
   8   9   4         91.18         84.19         2.00 o
  -8  10   4         15.72         16.23         0.80 o
  -7  10   4         44.39         38.03         1.16 o
  -6  10   4          3.11          3.61         0.62 o
  -5  10   4          0.05          0.47         0.38 o
  -4  10   4         15.07         14.96         0.78 o
  -3  10   4          1.65          2.98         0.47 o
  -2  10   4        157.80        165.61         2.36 o
  -1  10   4         34.09         38.90         1.28 o
   0  10   4         49.85         49.51         1.25 o
   1  10   4          4.58          4.13         0.44 o
   2  10   4         90.17         95.32         1.64 o
   3  10   4          3.07          3.37         0.46 o
   4  10   4          2.24          1.08         0.41 o
   5  10   4         25.10         26.92         0.96 o
   6  10   4         58.70         53.02         2.32 o
  -3  11   4         51.16         26.20         1.67 o
  -2  11   4          4.62          2.77         0.77 o
  -1  11   4         52.64         42.92         4.78 o
   0  11   4         15.07         14.11         1.27 o
 -17   1   5         61.80         63.73         0.99 o
 -16   1   5          3.34          3.63         0.35 o
 -15   1   5          4.57          3.66         0.37 o
 -14   1   5          5.28          5.07         0.48 o
 -13   1   5        855.57        862.55         5.75 o
 -12   1   5          1.75          1.81         0.41 o
 -11   1   5        179.08        171.68         1.91 o
 -10   1   5          2.17          1.52         0.34 o
  -9   1   5        110.06        132.60         1.44 o
  -8   1   5         68.35         65.58         1.22 o
  -7   1   5       3926.54       4314.57        24.73 o
  -6   1   5          5.97         10.11         0.34 o
  -5   1   5        562.41        478.81         3.09 o
  -4   1   5        250.50        247.94         1.70 o
  -3   1   5       3303.10       3416.43        15.63 o
  -2   1   5        337.67        292.05         1.57 o
  -1   1   5         41.52         51.33         0.57 o
   0   1   5        124.07        129.98         1.99 o
   1   1   5        176.79        191.40         1.36 o
   2   1   5        818.86        808.52         6.24 o
   3   1   5         73.58        101.86         1.30 o
   4   1   5        547.95        573.93         4.20 o
   5   1   5        898.65        967.16         6.11 o
   6   1   5        261.80        254.88         2.65 o
   7   1   5         26.72         17.08         0.72 o
   8   1   5        149.37        119.85         1.95 o
   9   1   5        254.35        265.93         3.05 o
  10   1   5        214.39        206.92         2.51 o
  11   1   5        106.58        109.22         1.64 o
  12   1   5          0.94          1.05         0.38 o
  13   1   5         91.74         92.36         1.58 o
  14   1   5          5.75          3.39         0.42 o
 -17   2   5          4.89          5.41         0.34 o
 -16   2   5          0.08          0.36         0.26 o
 -15   2   5          0.98          2.61         0.35 o
 -14   2   5         78.24         78.69         1.24 o
 -13   2   5         44.22         41.52         0.98 o
 -12   2   5       1403.71       1430.53         8.81 o
 -11   2   5         59.58         65.14         1.15 o
 -10   2   5        612.49        613.92         4.24 o
  -9   2   5         98.34         97.15         1.27 o
  -8   2   5        532.27        664.13         4.32 o
  -7   2   5         50.82         56.47         0.86 o
  -6   2   5        431.32        429.53         2.74 o
  -5   2   5        254.21        306.07         2.09 o
  -4   2   5        239.17        236.22         1.71 o
  -3   2   5       1181.68       1198.06         6.49 o
  -2   2   5        565.78        587.05         3.00 o
  -1   2   5        638.27        627.82         5.16 o
   0   2   5        246.82        235.43         1.55 o
   1   2   5        447.37        504.94         2.91 o
   2   2   5         64.40         87.24         1.40 o
   3   2   5        280.36        273.75         5.70 o
   4   2   5        366.39        394.54         3.88 o
   5   2   5         49.93         71.13         1.06 o
   6   2   5        194.22        204.55         2.18 o
   7   2   5         48.28         60.48         1.20 o
   8   2   5         13.27         13.50         0.61 o
   9   2   5          5.33          5.92         0.49 o
  10   2   5        117.66        115.72         1.79 o
  11   2   5         37.25         33.21         0.89 o
  12   2   5          8.88          5.58         0.47 o
  13   2   5        324.22        347.85         3.71 o
  14   2   5         63.48         50.08         1.10 o
 -17   3   5          0.49          1.22         0.27 o
 -16   3   5          2.24          2.35         0.29 o
 -15   3   5          0.19          1.26         0.36 o
 -14   3   5        101.86         99.03         1.27 o
 -13   3   5        523.23        509.94         3.75 o
 -12   3   5          1.41          0.51         0.37 o
 -11   3   5        303.25        296.91         2.53 o
 -10   3   5          0.59          2.05         0.33 o
  -9   3   5         10.30         12.23         0.51 o
  -8   3   5        302.19        303.02         2.63 o
  -7   3   5        191.21        159.75         2.55 o
  -6   3   5         87.51        144.78         1.59 o
  -5   3   5         24.79         46.99         0.78 o
  -4   3   5        518.08        500.63         3.00 o
  -3   3   5        852.34        994.22         5.51 o
  -2   3   5        446.51        640.36         3.98 o
  -1   3   5       2994.83       3230.40        19.74 o
   0   3   5        772.96        880.41         7.53 o
   1   3   5          0.41          3.64         1.07 o
   2   3   5        398.61        444.83         3.54 o
   3   3   5        247.16        237.34         2.78 o
   4   3   5        456.17        512.93         4.41 o
   5   3   5         57.49         80.44         1.13 o
   6   3   5         46.14         28.07         0.71 o
   7   3   5         30.32         34.26         0.91 o
   8   3   5          0.87          1.06         0.42 o
   9   3   5         88.91         88.33         1.58 o
  10   3   5          5.22         10.22         0.57 o
  11   3   5         22.42         24.75         0.77 o
  12   3   5         19.02         17.66         0.77 o
  13   3   5         50.86         51.93         0.92 o
  14   3   5         38.39         38.08         1.15 o
 -16   4   5        144.40        140.10         1.94 o
 -15   4   5         54.03         53.11         1.01 o
 -14   4   5        134.18        138.40         1.78 o
 -13   4   5         13.88         18.88         0.76 o
 -12   4   5         17.32         10.40         0.54 o
 -11   4   5        126.59        127.84         1.64 o
 -10   4   5         18.16         19.21         0.64 o
  -9   4   5         39.01         43.19         0.90 o
  -8   4   5        119.35        148.16         1.86 o
  -7   4   5        845.06        819.10         5.96 o
  -6   4   5        279.55        225.70         2.31 o
  -5   4   5         46.06         40.54         0.75 o
  -4   4   5        715.99        678.76         6.75 o
  -2   4   5       2974.03       3141.66        22.36 o
  -1   4   5        337.80        406.75         3.81 o
   0   4   5         12.38          5.87         0.50 o
   1   4   5          0.74          1.73         0.33 o
   2   4   5          5.32          8.69         0.42 o
   3   4   5        430.59        340.01         2.74 o
   4   4   5         67.44         73.56         1.24 o
   5   4   5        262.54        326.58         2.71 o
   6   4   5         13.69         13.95         0.55 o
   7   4   5        157.72        196.02         2.21 o
   8   4   5        319.27        326.11         3.19 o
   9   4   5         35.52         36.87         0.99 o
  10   4   5          8.76          9.46         0.62 o
  11   4   5        262.10        257.99         3.20 o
  12   4   5         58.89         59.61         1.32 o
  13   4   5          5.67          3.76         0.33 o
 -16   5   5         26.25         17.75         1.39 o
 -15   5   5         58.59         59.00         1.11 o
 -14   5   5         56.44         60.10         1.11 o
 -13   5   5         72.84         79.85         1.42 o
 -12   5   5         13.34         18.69         0.65 o
 -11   5   5          2.63          3.69         0.45 o
 -10   5   5          3.46          2.42         0.39 o
  -9   5   5        148.15        151.02         2.07 o
  -8   5   5       1698.84       1639.18        10.87 o
  -7   5   5         40.24         30.86         0.87 o
  -6   5   5         61.78         74.22         1.34 o
  -5   5   5         51.53         37.45         0.80 o
  -4   5   5        130.24        117.01         1.41 o
  -3   5   5         38.00         29.78         0.74 o
  -1   5   5        211.64        250.59         2.21 o
   0   5   5         14.52          7.20         0.43 o
   1   5   5        471.82        479.91         3.98 o
   2   5   5       1016.29        885.57         6.10 o
   3   5   5          4.53          5.24         0.49 o
   4   5   5         86.23        102.74         1.65 o
   5   5   5         18.24         27.28         0.82 o
   6   5   5         41.33         41.73         1.07 o
   7   5   5         24.74         29.17         0.97 o
   8   5   5        154.11        197.63         2.33 o
   9   5   5        971.57        927.45         9.85 o
  10   5   5        323.09        312.97         4.26 o
  11   5   5          0.61          0.60         0.39 o
  12   5   5         14.83         24.25         0.81 o
 -15   6   5          9.64          8.53         0.79 o
 -14   6   5         68.99         62.77         1.02 o
 -13   6   5          0.47          1.05         0.37 o
 -12   6   5         18.72         22.42         0.76 o
 -11   6   5        217.78        222.47         2.38 o
 -10   6   5        277.38        300.28         3.19 o
  -9   6   5       1264.96       1387.47         9.23 o
  -8   6   5        130.30        118.34         1.72 o
  -7   6   5        137.20        147.29         2.21 o
  -6   6   5         39.72         41.06         0.95 o
  -5   6   5        374.82        331.40         3.39 o
  -4   6   5        157.15        153.65         1.92 o
  -3   6   5          6.29          2.23         0.34 o
  -2   6   5         53.95         57.40         0.98 o
  -1   6   5        284.45        271.25         2.36 o
   0   6   5        167.48        189.35         2.06 o
   1   6   5        773.17        723.30         5.14 o
   2   6   5          0.30          1.09         0.38 o
   3   6   5         19.03         24.46         0.78 o
   4   6   5        424.72        434.69         3.55 o
   5   6   5          2.12          2.35         0.40 o
   6   6   5         28.21         26.44         1.03 o
   7   6   5        211.36        239.37         2.75 o
   8   6   5          2.31          2.08         0.46 o
   9   6   5        229.99        255.61         2.90 o
  10   6   5        162.64        174.72         2.49 o
  11   6   5        108.36        111.07         1.92 o
  12   6   5         96.05         80.87         7.50 o
 -14   7   5         87.99         76.98         6.47 o
 -13   7   5        170.89        158.14         2.38 o
 -12   7   5          1.88          2.55         0.39 o
 -11   7   5        260.04        250.93         3.27 o
 -10   7   5        603.79        612.76         6.52 o
  -9   7   5         11.51          7.87         0.67 o
  -8   7   5         77.69         71.22         1.64 o
  -7   7   5        112.24        113.47         1.97 o
  -6   7   5        495.43        491.78         4.41 o
  -5   7   5          9.12          8.23         0.53 o
  -4   7   5        196.64        196.72         2.39 o
  -3   7   5        303.57        295.54         3.62 o
  -2   7   5        787.29        669.48         5.93 o
  -1   7   5          2.03          1.28         0.43 o
   0   7   5        263.56        260.57         2.87 o
   1   7   5        237.97        261.63         2.79 o
   2   7   5        165.72        155.75         2.20 o
   3   7   5        155.02        155.74         1.92 o
   4   7   5        487.93        567.56         4.19 o
   5   7   5         16.02         19.86         0.72 o
   6   7   5        195.60        198.04         2.28 o
   7   7   5         62.73         65.24         1.30 o
   8   7   5        243.68        272.79         3.17 o
   9   7   5         95.70        108.58         1.67 o
  10   7   5          7.42          6.36         0.62 o
 -12   8   5         17.72         14.51         0.90 o
 -11   8   5         73.22         74.52         1.70 o
 -10   8   5        147.48        138.39         2.15 o
  -9   8   5         19.34         21.10         0.92 o
  -8   8   5         33.02         34.45         1.38 o
  -7   8   5         25.72         25.35         1.13 o
  -6   8   5          8.13          9.39         0.84 o
  -5   8   5        107.16        114.02         1.85 o
  -4   8   5        105.13        101.36         2.00 o
  -3   8   5       1727.95       1620.07        12.07 o
  -2   8   5         59.48         59.41         1.93 o
  -1   8   5         53.31         76.03         1.59 o
   0   8   5         60.19         60.63         1.37 o
   1   8   5        224.68        238.21         2.90 o
   2   8   5         25.37         30.21         0.96 o
   3   8   5        130.08        128.66         1.92 o
   4   8   5        279.11        291.89         3.10 o
   5   8   5       1029.97       1092.99         9.21 o
   6   8   5         60.07         65.81         1.27 o
   7   8   5        557.17        596.85         5.32 o
   8   8   5         53.09         56.78         1.11 o
   9   8   5          4.11          1.80         0.38 o
 -11   9   5         15.09          9.14         1.99 o
 -10   9   5        294.93        274.57        12.09 o
  -9   9   5         80.39         68.07         1.68 o
  -8   9   5          0.83          1.24         0.41 o
  -7   9   5          2.44          2.12         0.52 o
  -6   9   5        312.88        314.61         3.96 o
  -5   9   5          1.24          1.42         0.54 o
  -4   9   5        220.81        211.23         3.00 o
  -3   9   5        179.59        189.80         3.07 o
  -2   9   5         93.27        115.76         2.18 o
  -1   9   5        135.20        127.14         1.81 o
   0   9   5        361.86        364.42         3.45 o
   1   9   5         15.59         18.23         0.80 o
   2   9   5        191.14        214.57         3.00 o
   3   9   5         18.42         20.79         0.95 o
   4   9   5        122.86        127.10         1.87 o
   5   9   5        133.52        137.26         2.05 o
   6   9   5        194.37        195.73         3.11 o
   7   9   5         29.64         23.63         0.73 o
  -8  10   5        234.43        190.31         9.62 o
  -7  10   5          9.23         10.12         0.66 o
  -6  10   5          4.83          7.27         0.47 o
  -5  10   5        331.82        329.54         3.69 o
  -4  10   5         10.48         10.01         0.77 o
  -3  10   5          1.70          2.30         0.42 o
  -2  10   5        147.31        141.41         2.07 o
  -1  10   5        305.95        314.39         4.17 o
   0  10   5        109.79        109.33         3.03 o
   1  10   5        571.17        595.29         9.24 o
   2  10   5         13.48         12.33         0.64 o
   3  10   5          0.89          1.49         0.47 o
   4  10   5          4.75          3.76         0.46 o
   5  10   5        125.06        109.49         3.18 o
 -18   0   6         15.25         18.27         1.39 o
 -17   0   6         81.11         80.21         1.49 o
 -16   0   6         97.30        115.93         2.03 o
 -15   0   6        167.99        179.95         2.70 o
 -14   0   6        173.79        173.79         2.94 o
 -13   0   6        906.46        834.83        12.56 o
 -12   0   6       1550.35       1532.28        11.48 o
 -11   0   6        977.54        961.78         7.39 o
 -10   0   6       1715.56       1665.12        11.37 o
  -9   0   6         80.33        129.98         1.70 o
  -8   0   6       2497.34       2272.39        21.70 o
  -7   0   6         26.38         10.98         0.55 o
  -6   0   6       2495.81       2670.60        16.72 o
  -5   0   6       7647.79       7916.09        53.02 o
  -4   0   6         58.19         42.10         0.80 o
  -3   0   6       2810.68       2934.19        24.80 o
  -2   0   6       6091.53       6459.14        49.30 o
  -1   0   6        499.68        547.76         4.42 o
   0   0   6        118.23        100.42         1.33 o
   2   0   6        359.11        291.82         3.25 o
   3   0   6        541.04        531.41         7.00 o
   4   0   6        149.98        157.42         8.65 o
   5   0   6       1906.19       1852.11        17.60 o
   6   0   6        101.09        102.59         2.32 o
   7   0   6        456.50        416.78         5.56 o
   8   0   6        339.25        354.84         5.11 o
   9   0   6        506.14        562.86         9.26 o
  10   0   6        367.17        369.61         5.27 o
  11   0   6        278.06        274.05         4.18 o
  12   0   6        176.70        185.06         4.06 o
  13   0   6          5.32          4.99         0.60 o
  14   0   6        112.40         96.78         5.70 o
 -17   1   6        221.28        230.17         2.12 o
 -16   1   6        179.94        184.53         1.92 o
 -15   1   6         39.33         39.28         0.86 o
 -14   1   6        189.64        200.78         1.98 o
 -13   1   6        654.90        664.44         4.77 o
 -12   1   6        763.26        726.74         7.65 o
 -11   1   6        204.57        228.65         2.19 o
 -10   1   6        523.51        465.38         3.36 o
  -9   1   6        257.28        282.35         2.30 o
  -8   1   6        117.48        106.82         1.25 o
  -7   1   6        659.97        647.64         4.94 o
  -6   1   6        471.11        376.01         2.52 o
  -5   1   6         21.42         31.18         0.49 o
  -4   1   6        479.95        378.47         2.33 o
  -3   1   6        255.62        292.62         1.71 o
  -2   1   6       5888.28       5855.97        27.33 o
  -1   1   6       3288.20       3273.71        16.56 o
   0   1   6        459.89        486.64         3.50 o
   1   1   6       1142.09       1109.42        11.43 o
   2   1   6        274.45        303.92         3.70 o
   3   1   6         22.28         17.01         0.69 o
   4   1   6        774.88        661.24         6.19 o
   5   1   6         26.41         44.03         0.91 o
   6   1   6        120.93        125.09         1.79 o
   7   1   6        607.12        588.32         4.38 o
   8   1   6       1262.75       1174.69         9.59 o
   9   1   6         45.93         52.51         1.31 o
  10   1   6         29.17         34.63         1.00 o
  11   1   6        177.14        184.86         2.94 o
  12   1   6         68.92         80.54         1.43 o
  13   1   6         64.07         70.01         2.21 o
  14   1   6        125.98        120.95         2.27 o
 -17   2   6        230.51        227.09         3.14 o
 -16   2   6        319.35        302.08         2.46 o
 -15   2   6         18.42         18.90         0.59 o
 -14   2   6        156.15        152.62         1.77 o
 -13   2   6        868.05        839.82         6.07 o
 -12   2   6       1201.83       1201.24         7.62 o
 -11   2   6        426.55        437.59         4.08 o
 -10   2   6        149.24        117.06         1.41 o
  -9   2   6        388.46        330.74         3.00 o
  -8   2   6         73.11         85.33         1.10 o
  -7   2   6        464.98        434.63         3.97 o
  -6   2   6       1020.36       1075.15         5.89 o
  -5   2   6         35.72         19.12         0.50 o
  -4   2   6         20.26          9.98         0.30 o
  -3   2   6        979.93       1023.09         4.93 o
  -2   2   6        155.73        135.53         1.04 o
  -1   2   6       2972.62       2994.57        22.97 o
   0   2   6        126.48        154.69         1.31 o
   1   2   6       1121.84        994.40        10.64 o
   2   2   6       1018.50        996.93         9.86 o
   3   2   6         39.93         36.65         0.88 o
   4   2   6        444.39        501.70         3.69 o
   5   2   6        638.43        492.94         3.73 o
   6   2   6         33.18         28.68         0.82 o
   7   2   6         56.61         40.45         1.04 o
   8   2   6        271.08        278.05         2.83 o
   9   2   6        400.44        387.52         3.90 o
  10   2   6         59.85         65.33         1.41 o
  11   2   6         25.59         26.90         1.02 o
  12   2   6        311.90        330.48         4.01 o
  13   2   6         10.83          5.74         0.39 o
 -17   3   6        147.47        139.25         2.43 o
 -16   3   6        404.03        413.36         4.70 o
 -15   3   6        180.62        184.21         1.85 o
 -14   3   6          1.11          2.00         0.38 o
 -13   3   6         29.33         18.32         0.65 o
 -12   3   6        329.67        337.62         2.71 o
 -11   3   6         12.03         14.66         0.56 o
 -10   3   6       1048.73        994.61         6.20 o
  -9   3   6        233.92        229.44         2.16 o
  -8   3   6       1285.87       1220.88         7.84 o
  -7   3   6       1092.84       1078.26        10.56 o
  -6   3   6        238.55        195.59         2.37 o
  -5   3   6          2.00          0.76         0.22 o
  -4   3   6        175.91        233.15         1.97 o
  -3   3   6         16.80          5.62         0.45 o
  -2   3   6       2496.32       2606.61        15.81 o
  -1   3   6        641.88        657.98         5.91 o
   0   3   6          3.63         12.91         0.43 o
   1   3   6       1101.08       1266.39         8.08 o
   2   3   6       4578.61       4645.68        41.08 o
   3   3   6          4.49          3.47         0.42 o
   4   3   6         94.20        157.14         1.70 o
   5   3   6        537.35        524.15         3.85 o
   6   3   6         10.50          9.07         0.49 o
   7   3   6        257.33        241.42         2.74 o
   8   3   6        670.12        603.84         6.00 o
   9   3   6          8.24         13.07         0.69 o
  10   3   6         19.37         25.38         0.81 o
  11   3   6          4.86          4.80         0.48 o
  12   3   6        292.10        297.26         2.77 o
  13   3   6        289.89        272.33         3.83 o
 -16   4   6        241.15        250.75         2.41 o
 -15   4   6        590.47        608.11         6.44 o
 -14   4   6        251.66        227.56         2.40 o
 -13   4   6        270.09        263.37         2.55 o
 -12   4   6         25.95         23.66         0.74 o
 -11   4   6         59.97         65.79         1.27 o
 -10   4   6        360.61        314.89         2.79 o
  -9   4   6        212.96        227.55         2.54 o
  -8   4   6         14.28         12.13         0.60 o
  -7   4   6       1721.39       1715.92        12.17 o
  -6   4   6        261.66        249.66         2.41 o
  -5   4   6       1678.23       1592.18         8.84 o
  -4   4   6        141.37        121.53         1.47 o
  -3   4   6         59.69         93.86         1.65 o
  -2   4   6          8.61          4.23         0.37 o
  -1   4   6          1.32          7.57         0.71 o
   0   4   6         83.29         68.36         1.27 o
   1   4   6        755.17        646.57         4.48 o
   2   4   6        460.31        446.05         3.49 o
   3   4   6        893.27        925.34         6.10 o
   4   4   6         42.19         57.96         1.01 o
   5   4   6        334.58        309.33         2.79 o
   6   4   6        497.46        532.39         4.07 o
   7   4   6         26.94         16.34         0.73 o
   8   4   6         17.48          9.59         0.66 o
   9   4   6          7.82         10.74         0.65 o
  10   4   6        130.19        122.42         1.76 o
  11   4   6        114.17        112.21         1.66 o
  12   4   6         69.51         80.11         1.28 o
  13   4   6        238.81        232.18         4.16 o
 -16   5   6         14.66         10.73         1.04 o
 -15   5   6        115.18        110.87         1.52 o
 -14   5   6        202.16        204.03         2.47 o
 -13   5   6         15.43         12.18         0.65 o
 -12   5   6        377.30        402.75         3.66 o
 -11   5   6         43.66         45.53         1.06 o
 -10   5   6          1.30          1.22         0.45 o
  -9   5   6        202.44        197.18         2.48 o
  -8   5   6       1821.65       1833.91        15.17 o
  -7   5   6        303.29        309.09         3.25 o
  -6   5   6        137.35        121.13         1.64 o
  -5   5   6        175.41        139.02         1.57 o
  -4   5   6        685.21        715.18         4.59 o
  -3   5   6        370.95        403.42         3.33 o
  -2   5   6        166.90        139.91         1.79 o
  -1   5   6         77.00         66.10         1.11 o
   0   5   6          0.83          1.28         0.32 o
   1   5   6        193.78        163.04         1.77 o
   2   5   6        288.94        268.41         2.65 o
   3   5   6          9.48          5.70         0.43 o
   4   5   6       1254.76       1168.15         7.54 o
   5   5   6        135.41        150.06         1.87 o
   6   5   6          5.50          5.81         0.62 o
   7   5   6         45.91         54.48         1.39 o
   8   5   6        118.85        120.81         1.91 o
   9   5   6         64.02         67.60         2.09 o
  10   5   6        101.37        100.07         1.61 o
  11   5   6         10.71         10.74         0.65 o
  12   5   6         16.92         13.89         0.85 o
 -15   6   6         95.70         79.72         2.38 o
 -14   6   6          2.03          2.02         0.33 o
 -13   6   6        160.44        158.97         2.01 o
 -12   6   6          1.62          1.85         0.40 o
 -11   6   6         12.46         20.07         0.84 o
 -10   6   6        151.28        151.05         2.25 o
  -9   6   6        661.70        671.94         6.21 o
  -8   6   6          1.84          2.96         0.50 o
  -7   6   6        189.49        181.73         2.19 o
  -6   6   6        107.74        106.07         1.44 o
  -5   6   6        337.65        322.01         2.75 o
  -4   6   6         39.28         49.95         0.93 o
  -3   6   6        222.10        241.01         2.30 o
  -2   6   6        125.51        162.59         1.89 o
  -1   6   6         35.19         31.14         0.81 o
   0   6   6         24.70         31.39         0.83 o
   1   6   6        212.45        200.45         2.28 o
   2   6   6        256.90        256.53         2.51 o
   3   6   6       1251.16       1283.67         7.95 o
   4   6   6        120.90        127.70         1.71 o
   5   6   6         32.46         51.94         1.00 o
   6   6   6         42.12         38.43         1.12 o
   7   6   6        161.48        156.22         2.21 o
   8   6   6        306.46        300.55         3.39 o
   9   6   6         37.79         38.24         1.01 o
  10   6   6         14.31         16.86         0.71 o
  11   6   6         48.86         46.39         1.05 o
 -14   7   6          3.33          5.37         0.66 o
 -13   7   6        126.85        143.55         2.10 o
 -12   7   6        184.10        174.93         2.17 o
 -11   7   6          3.42          2.63         0.38 o
 -10   7   6         13.28         15.61         0.70 o
  -9   7   6        156.81        146.05         2.34 o
  -8   7   6        717.81        725.39         6.75 o
  -7   7   6          2.56          0.64         0.41 o
  -6   7   6        131.83        133.86         2.04 o
  -5   7   6         16.95         23.70         0.87 o
  -4   7   6         61.12         47.67         1.11 o
  -3   7   6         20.70         19.68         0.77 o
  -2   7   6        224.97        235.88         2.55 o
  -1   7   6         35.11         32.77         0.90 o
   0   7   6        303.76        296.96         2.85 o
   1   7   6         44.56         52.84         1.24 o
   2   7   6       1011.72        953.85         7.83 o
   3   7   6         82.60         90.74         1.44 o
   4   7   6         75.10         92.82         1.50 o
   5   7   6        198.28        200.71         2.71 o
   6   7   6        117.44        109.10         1.91 o
   7   7   6          2.49          2.15         0.42 o
   8   7   6         47.37         53.93         1.07 o
   9   7   6        222.67        224.15         3.29 o
  10   7   6         55.11         60.08         1.35 o
 -12   8   6          0.24          0.11         0.32 o
 -11   8   6         76.78         67.33         1.60 o
 -10   8   6        142.57        142.44         2.23 o
  -9   8   6         11.40         14.10         0.77 o
  -8   8   6         37.96         45.03         1.30 o
  -7   8   6         24.68         30.64         1.26 o
  -6   8   6         55.99         61.52         1.48 o
  -5   8   6          2.60          6.59         0.67 o
  -4   8   6         21.83         24.19         1.06 o
  -3   8   6        769.28        712.42         6.66 o
  -2   8   6         85.12         92.82         1.65 o
  -1   8   6          2.48          2.24         0.46 o
   0   8   6         60.34         61.70         1.33 o
   1   8   6          7.99          5.51         0.54 o
   2   8   6        151.55        155.24         1.96 o
   3   8   6        357.63        371.03         3.56 o
   4   8   6          1.14          1.51         0.43 o
   5   8   6         42.09         45.77         1.17 o
   6   8   6        149.94        146.46         2.35 o
   7   8   6         44.84         51.58         1.24 o
   8   8   6        109.07        105.96         1.52 o
   9   8   6         10.50         14.18         1.20 o
 -11   9   6         10.44          6.87         1.00 o
 -10   9   6          1.06          1.27         0.54 o
  -9   9   6        242.96        255.94         8.35 o
  -8   9   6         28.05         34.97         1.44 o
  -7   9   6          8.59          7.46         1.06 o
  -6   9   6          1.66          4.13         0.56 o
  -5   9   6         77.97         76.31         1.77 o
  -4   9   6         36.27         31.93         1.18 o
  -3   9   6          1.48          1.39         0.44 o
  -2   9   6        244.10        248.22         3.94 o
  -1   9   6        244.08        253.29         2.80 o
   0   9   6         12.25         10.26         0.68 o
   1   9   6          0.27          0.20         0.40 o
   2   9   6          6.39          5.58         0.51 o
   3   9   6         97.60         92.93         2.13 o
   4   9   6         81.98         83.79         1.65 o
   5   9   6          0.68          0.25         0.37 o
   6   9   6         43.20         44.35         1.65 o
   7   9   6         61.16         51.01         1.60 o
  -8  10   6         42.87         25.59         1.20 o
  -7  10   6          1.82          2.76         0.65 o
  -6  10   6         90.57         96.52         1.94 o
  -5  10   6          8.31          8.56         0.73 o
  -4  10   6         99.78         92.04         1.96 o
  -3  10   6          4.32          3.40         0.48 o
  -2  10   6         96.14         98.28         1.98 o
  -1  10   6         10.72         10.28         0.60 o
   0  10   6         78.18         77.91         1.82 o
   1  10   6         42.81         51.40         1.63 o
   2  10   6         24.17         24.52         0.77 o
   3  10   6         32.80         33.10         0.96 o
   4  10   6          0.14          0.05         0.35 o
 -18   1   7         86.12         73.64         2.90 o
 -17   1   7         49.91         55.33         0.86 o
 -16   1   7          1.28          2.00         0.36 o
 -15   1   7         52.86         46.90         0.93 o
 -14   1   7          4.22          4.14         0.45 o
 -13   1   7         12.16          8.51         0.50 o
 -12   1   7          0.41          1.05         0.34 o
 -11   1   7         70.36         76.26         1.21 o
 -10   1   7        429.90        469.46         3.18 o
  -9   1   7        130.07        115.11         1.36 o
  -8   1   7        114.54        148.74         1.50 o
  -7   1   7         11.63          9.73         0.45 o
  -6   1   7         22.76         20.78         0.47 o
  -5   1   7        849.13        796.18         4.37 o
  -4   1   7        160.34        209.72         1.89 o
  -3   1   7         11.73         19.60         0.41 o
  -2   1   7       1697.96       1747.98        11.26 o
  -1   1   7         62.66         57.04         0.90 o
   0   1   7        364.57        364.27         2.31 o
   1   1   7       1908.62       1991.53        11.37 o
   2   1   7        621.54        694.47         5.63 o
   3   1   7        407.18        463.88         4.58 o
   4   1   7          1.28          1.74         0.36 o
   5   1   7         18.03         16.17         0.79 o
   6   1   7        346.84        343.93         3.66 o
   7   1   7          3.05          7.44         0.72 o
   8   1   7        356.10        375.43         3.82 o
   9   1   7         95.62        109.67         2.06 o
  10   1   7         14.56         14.37         0.85 o
  11   1   7         22.85         25.54         0.90 o
  12   1   7         17.68         19.83         0.90 o
  13   1   7         85.59         84.89         1.93 o
 -17   2   7         53.34         51.56         0.81 o
 -16   2   7          5.79          8.14         0.40 o
 -15   2   7        171.47        170.47         1.83 o
 -14   2   7         23.03         17.18         0.68 o
 -13   2   7        202.67        207.39         2.01 o
 -12   2   7        289.80        280.81         2.37 o
 -11   2   7        210.41        180.43         1.73 o
 -10   2   7        289.96        303.67         2.35 o
  -9   2   7        962.98        977.28         5.59 o
  -8   2   7         60.32         62.80         1.02 o
  -7   2   7       1290.84       1194.34         8.37 o
  -6   2   7         10.13         11.40         0.43 o
  -5   2   7        563.34        525.95         3.43 o
  -4   2   7        509.86        689.98         4.40 o
  -3   2   7        402.39        397.01         2.91 o
  -2   2   7       1164.22       1276.87         7.83 o
  -1   2   7         10.79         14.77         0.62 o
   0   2   7        905.51       1079.77         6.81 o
   1   2   7       4592.72       4779.37        30.61 o
   2   2   7        556.14        537.34         5.14 o
   3   2   7        104.35        101.63         1.29 o
   4   2   7          0.24          2.89         0.35 o
   5   2   7        167.26        206.59         2.25 o
   6   2   7         49.09         52.46         1.13 o
   7   2   7        118.71        142.57         2.01 o
   8   2   7        282.59        280.27         3.00 o
   9   2   7        120.07        124.12         2.37 o
  10   2   7          4.12          3.43         0.61 o
  11   2   7        115.93        128.40         2.29 o
  12   2   7         16.35         15.24         0.70 o
  13   2   7         23.98         21.79         0.82 o
 -17   3   7          0.10          0.39         0.28 o
 -16   3   7        561.61        554.32         3.99 o
 -15   3   7        256.60        242.10         2.24 o
 -14   3   7         86.76         81.20         1.23 o
 -13   3   7         86.77         73.78         1.20 o
 -12   3   7        109.34        119.73         1.57 o
 -11   3   7          9.70         10.26         0.52 o
 -10   3   7         43.11         44.36         0.86 o
  -9   3   7        143.65        130.29         1.58 o
  -8   3   7       1523.69       1466.53        10.66 o
  -7   3   7         80.78        114.93         1.46 o
  -6   3   7        910.79        992.13         6.27 o
  -5   3   7         26.07         13.10         0.51 o
  -4   3   7       2107.80       2079.19        13.81 o
  -3   3   7        125.28        137.44         1.42 o
  -2   3   7        581.02        668.26         5.14 o
  -1   3   7        897.56        776.82         7.90 o
   0   3   7         49.47         31.59         0.76 o
   1   3   7        334.43        429.45         4.14 o
   2   3   7       4389.20       4455.93        27.35 o
   3   3   7        261.57        260.77         2.31 o
   4   3   7        370.75        307.52         2.77 o
   5   3   7        344.14        316.30         2.89 o
   6   3   7        158.48        151.09         2.02 o
   7   3   7         81.42         62.55         1.26 o
   8   3   7         86.97         74.84         1.38 o
   9   3   7          8.10          9.52         0.65 o
  10   3   7         45.30         44.69         1.08 o
  11   3   7         28.32         25.55         0.79 o
  12   3   7        432.21        422.23         5.23 o
 -16   4   7         65.14         65.34         1.32 o
 -15   4   7        567.20        563.11         4.77 o
 -14   4   7          0.16          0.57         0.36 o
 -13   4   7         28.15         34.66         0.85 o
 -12   4   7         66.91         57.54         1.19 o
 -11   4   7        609.89        578.10         4.36 o
 -10   4   7        114.15        112.91         1.57 o
  -9   4   7        873.16        875.12         7.67 o
  -8   4   7        114.88        117.52         1.70 o
  -7   4   7       1214.80       1232.32         8.01 o
  -6   4   7        109.08        153.02         1.82 o
  -5   4   7        322.13        346.89         2.87 o
  -4   4   7         49.11         30.52         0.82 o
  -3   4   7         65.48         52.74         1.10 o
  -2   4   7         86.15         94.50         1.54 o
  -1   4   7       2840.39       2706.05        18.17 o
   0   4   7        212.93        192.23         1.98 o
   1   4   7         69.50        103.49         1.29 o
   2   4   7          2.63          2.85         0.34 o
   3   4   7       2080.19       2109.58        11.42 o
   4   4   7        211.84        211.44         2.12 o
   5   4   7          6.77         10.78         0.64 o
   6   4   7        106.55         90.94         1.43 o
   7   4   7        153.60        167.17         2.23 o
   8   4   7         62.88         65.51         1.42 o
   9   4   7        312.67        313.98         3.29 o
  10   4   7          0.84          0.61         0.38 o
  11   4   7         20.88         16.70         0.69 o
  12   4   7          2.79          3.90         0.43 o
 -16   5   7         71.04         61.82         1.32 o
 -15   5   7         76.47         87.76         1.31 o
 -14   5   7        346.17        361.48         4.19 o
 -13   5   7          0.51          1.38         0.38 o
 -12   5   7        596.39        598.70         4.60 o
 -11   5   7         43.88         47.70         1.25 o
 -10   5   7       1020.53       1048.02         7.45 o
  -9   5   7        773.20        726.54         6.14 o
  -8   5   7       1198.72       1127.25        10.82 o
  -7   5   7        594.72        589.10         5.52 o
  -6   5   7          1.69          4.29         0.44 o
  -5   5   7         98.72        114.86         1.66 o
  -4   5   7        990.24        957.87         7.20 o
  -3   5   7        210.72        177.54         2.09 o
  -2   5   7        791.34        776.41         6.35 o
  -1   5   7         10.96          7.80         0.45 o
   0   5   7        784.80        774.27         5.18 o
   1   5   7         38.30         36.10         0.83 o
   2   5   7        786.62        764.62         5.21 o
   3   5   7        150.22        163.10         2.00 o
   4   5   7        127.38        129.55         1.74 o
   5   5   7        112.94        108.46         1.72 o
   6   5   7       1098.13       1103.66         7.72 o
   7   5   7         59.64         71.35         1.58 o
   8   5   7        441.35        443.11         4.18 o
   9   5   7         52.73         59.00         1.29 o
  10   5   7         20.56         17.14         0.74 o
  11   5   7         31.89         41.85         1.18 o
 -15   6   7        109.90         91.14         1.95 o
 -14   6   7          2.76          3.46         0.36 o
 -13   6   7        480.92        498.64         4.96 o
 -12   6   7          1.22          1.83         0.45 o
 -11   6   7        912.25        963.37         7.10 o
 -10   6   7         26.63         29.40         0.88 o
  -9   6   7        940.83        958.86         7.24 o
  -8   6   7         58.86         72.13         1.36 o
  -7   6   7         50.26         51.48         1.14 o
  -6   6   7         32.08         19.38         0.74 o
  -5   6   7        459.18        416.48         3.39 o
  -4   6   7          0.24          1.13         0.35 o
  -3   6   7        357.64        313.76         3.01 o
  -2   6   7        442.81        432.91         3.76 o
  -1   6   7       1068.11       1033.24         6.81 o
   0   6   7         31.85         28.15         0.79 o
   1   6   7        727.60        716.58         5.80 o
   2   6   7        235.28        232.58         2.40 o
   3   6   7          0.59          1.75         0.55 o
   4   6   7        111.42        126.45         1.98 o
   5   6   7       1262.39       1226.04         7.70 o
   6   6   7        110.53        124.09         1.88 o
   7   6   7         14.60         13.76         0.69 o
   8   6   7         65.88         68.02         1.35 o
   9   6   7        303.10        322.98         3.82 o
  10   6   7        121.06        133.13         2.50 o
 -14   7   7        747.18        667.39        44.12 o
 -13   7   7        129.49        131.39         3.71 o
 -12   7   7        421.92        408.46         5.60 o
 -11   7   7         20.35         19.53         0.68 o
 -10   7   7        294.21        298.72         3.32 o
  -9   7   7          2.06          3.29         0.49 o
  -8   7   7         61.62         50.66         1.19 o
  -7   7   7         20.31         21.08         0.76 o
  -6   7   7        635.18        677.09         5.26 o
  -5   7   7         76.94         90.57         1.68 o
  -4   7   7       1014.41       1008.13         8.64 o
  -3   7   7        132.83        129.34         1.79 o
  -2   7   7        215.41        187.57         2.26 o
  -1   7   7        139.33        129.97         1.64 o
   0   7   7        289.01        309.91         2.86 o
   1   7   7         44.06         45.12         1.06 o
   2   7   7        152.28        127.71         1.78 o
   3   7   7         92.52        102.31         1.41 o
   4   7   7       1157.29       1110.44         6.60 o
   5   7   7         23.40         22.75         0.95 o
   6   7   7        150.46        151.53         2.00 o
   7   7   7         10.88         15.32         0.61 o
   8   7   7        150.35        160.11         2.03 o
   9   7   7        138.33        132.24         4.51 o
 -12   8   7         64.31         61.49         1.65 o
 -11   8   7        304.56        312.52         3.93 o
 -10   8   7         33.15         27.77         0.89 o
  -9   8   7         35.24         37.97         1.22 o
  -8   8   7         59.68         64.00         2.29 o
  -7   8   7        426.14        436.60         5.27 o
  -6   8   7         11.19         10.45         0.73 o
  -5   8   7        519.90        516.30         5.48 o
  -4   8   7          3.47          2.53         0.53 o
  -3   8   7        545.52        530.54         7.06 o
  -2   8   7          1.73          3.97         0.47 o
  -1   8   7        374.39        386.61         3.86 o
   0   8   7        137.05        144.62         2.15 o
   1   8   7        299.61        276.54         2.85 o
   2   8   7        386.35        367.74         3.39 o
   3   8   7        148.87        146.89         1.88 o
   4   8   7          2.17          2.39         0.42 o
   5   8   7        349.80        349.44         3.67 o
   6   8   7         92.23        108.19         1.77 o
   7   8   7        172.86        172.23         2.34 o
   8   8   7          7.20          6.88         0.77 o
 -10   9   7        400.83        356.66         4.94 o
  -9   9   7         77.18         93.19         2.21 o
  -8   9   7          1.40          1.52         0.55 o
  -7   9   7        143.66        155.90         3.05 o
  -6   9   7        447.85        439.44         6.82 o
  -5   9   7         44.18         48.44         1.25 o
  -4   9   7        564.67        569.24         7.70 o
  -3   9   7          6.39          6.83         0.73 o
  -2   9   7        532.59        564.66         6.32 o
  -1   9   7        288.03        281.25         4.25 o
   0   9   7        242.67        245.98         2.98 o
   1   9   7          0.58          0.48         0.38 o
   2   9   7         32.84         27.51         0.74 o
   3   9   7        340.25        340.12         4.25 o
   4   9   7        166.09        164.31         2.50 o
   5   9   7         32.17         32.92         1.61 o
   6   9   7        172.44        155.72         2.09 o
  -7  10   7         82.47         69.29        15.49 o
  -6  10   7         65.22         61.61         1.48 o
  -5  10   7        419.24        409.41         5.75 o
  -4  10   7        510.54        516.90         7.87 o
  -3  10   7          3.86          6.28         0.53 o
  -2  10   7         23.54         23.79         0.85 o
  -1  10   7        944.07        932.16        19.95 o
   0  10   7        261.04        253.66         4.41 o
   1  10   7        186.41        179.10         4.06 o
   2  10   7         26.75         27.89         1.06 o
   3  10   7         16.53         14.56         1.33 o
 -18   0   8         19.39         17.20         1.45 o
 -17   0   8        554.91        549.69         7.03 o
 -16   0   8          8.88         10.27         0.72 o
 -15   0   8        507.08        505.53         5.49 o
 -14   0   8         64.65         59.46         1.29 o
 -13   0   8        724.10        755.77         6.04 o
 -12   0   8          4.16          7.13         0.59 o
 -11   0   8        796.26        758.77         5.93 o
 -10   0   8        238.25        242.68         2.96 o
  -9   0   8         10.82          3.33         0.56 o
  -8   0   8       1424.03       1566.26        12.44 o
  -7   0   8        938.87        843.68         9.76 o
  -5   0   8       4692.81       4837.75        30.79 o
  -4   0   8       4307.62       4871.55        62.38 o
  -3   0   8       2934.52       2971.18        22.03 o
  -2   0   8       2938.97       2953.33        23.56 o
  -1   0   8       2385.09       2790.96        36.23 o
   0   0   8       1235.49       1318.72         9.79 o
   1   0   8        397.78        367.11         4.07 o
   2   0   8       2126.81       2155.42        30.45 o
   3   0   8       1526.63       1502.95        20.53 o
   4   0   8        190.10        114.64         3.25 o
   5   0   8        984.85        980.13         9.57 o
   6   0   8       2619.54       2570.33        29.19 o
   7   0   8          0.44          2.67         0.69 o
   8   0   8         11.04         10.57         0.97 o
   9   0   8         44.32         54.41         1.66 o
  10   0   8        347.13        357.80         5.56 o
  11   0   8          0.67         -0.10         0.69 o
  12   0   8        319.29        327.78         7.77 o
 -18   1   8        319.00        253.25         7.56 o
 -17   1   8         25.24         24.49         0.68 o
 -16   1   8        378.53        392.71         3.27 o
 -15   1   8         24.11         24.27         0.77 o
 -14   1   8        610.32        631.83         4.26 o
 -13   1   8         36.64         29.97         0.75 o
 -12   1   8        941.57        869.57         5.09 o
 -11   1   8        439.20        405.30         3.19 o
 -10   1   8         97.31         91.07         1.23 o
  -9   1   8        325.03        293.31         2.41 o
  -8   1   8       1137.05       1068.16         6.54 o
  -7   1   8        503.33        507.18         3.80 o
  -6   1   8       1224.93       1214.97         6.96 o
  -5   1   8       1460.58       1481.67         7.66 o
  -4   1   8       2300.04       2712.55        11.40 o
  -3   1   8       1553.60       1544.88        11.27 o
  -2   1   8        696.89        795.51         5.03 o
  -1   1   8       2300.55       2247.96        19.41 o
   0   1   8       2432.22       2485.12        10.60 o
   1   1   8       2041.88       2011.91        18.12 o
   2   1   8       1064.08        903.86         6.69 o
   3   1   8        306.83        301.21         2.85 o
   4   1   8          3.34         11.12         0.51 o
   5   1   8        258.38        271.25         2.62 o
   6   1   8        263.24        236.18         2.82 o
   7   1   8       1199.05       1175.25         9.19 o
   8   1   8         47.29         50.09         1.13 o
   9   1   8         95.35        100.25         1.72 o
  10   1   8          9.10          9.32         0.60 o
  11   1   8        553.01        547.62         5.35 o
  12   1   8          4.85          4.69         0.51 o
 -17   2   8        189.37        190.65         1.93 o
 -16   2   8        165.89        164.38         1.75 o
 -15   2   8         96.91         98.04         1.35 o
 -14   2   8        487.56        499.36         3.55 o
 -13   2   8       1097.89       1072.96         5.98 o
 -12   2   8        365.94        365.82         2.80 o
 -11   2   8       2083.71       2016.22        10.21 o
 -10   2   8        548.20        535.06         3.77 o
  -9   2   8        104.85        130.96         1.56 o
  -8   2   8        219.13        241.20         2.24 o
  -7   2   8        547.15        586.68         3.92 o
  -6   2   8       1795.88       1772.91        10.23 o
  -5   2   8        263.58        297.17         2.20 o
  -4   2   8       5710.63       5940.84        30.94 o
  -3   2   8       7260.36       7589.08        41.23 o
  -2   2   8        444.23        557.04         3.92 o
  -1   2   8       2622.10       2583.28        20.55 o
   0   2   8       2281.72       2341.88        19.89 o
   1   2   8          0.75          1.40         0.29 o
   2   2   8        406.35        359.73         3.94 o
   3   2   8        551.68        561.29         4.27 o
   4   2   8        434.66        448.90         3.45 o
   5   2   8         59.76         49.21         1.03 o
   6   2   8        447.77        421.90         3.91 o
   7   2   8        712.25        684.56         5.29 o
   8   2   8        260.64        266.34         3.59 o
   9   2   8         86.37         80.33         1.94 o
  10   2   8        497.43        526.99         4.77 o
  11   2   8         90.25         90.58         1.55 o
  12   2   8        285.17        300.11         3.23 o
 -17   3   8         10.07          8.15         0.39 o
 -16   3   8        193.50        197.57         2.86 o
 -15   3   8          0.20          0.94         0.34 o
 -14   3   8        799.72        741.22         5.27 o
 -13   3   8        610.70        612.08         4.24 o
 -12   3   8        192.90        192.39         2.00 o
 -11   3   8        129.43        126.90         1.58 o
 -10   3   8       1372.85       1400.90         9.81 o
  -9   3   8       1088.94       1084.84         7.86 o
  -8   3   8         16.59         13.41         0.53 o
  -7   3   8        570.54        616.40         5.19 o
  -6   3   8        615.10        534.02         3.75 o
  -5   3   8        305.92        298.12         2.44 o
  -4   3   8        822.96        850.00         7.32 o
  -3   3   8       1386.43       1279.27        22.09 o
  -2   3   8        323.11        266.86         3.67 o
  -1   3   8         66.72         64.17         1.06 o
   0   3   8        695.51        694.25         4.77 o
   1   3   8        569.62        553.52         4.21 o
   2   3   8        339.99        279.28         2.46 o
   3   3   8          8.19          3.67         0.36 o
   4   3   8        586.84        612.43         4.54 o
   5   3   8        473.67        453.34         3.77 o
   6   3   8        213.71        195.76         2.35 o
   7   3   8        714.75        748.89         5.93 o
   8   3   8         52.40         59.10         1.27 o
   9   3   8        255.69        260.06         2.75 o
  10   3   8          1.79          1.91         0.39 o
  11   3   8        397.78        388.80         3.90 o
  12   3   8        152.24        137.09         2.57 o
 -16   4   8          7.31          7.31         0.44 o
 -15   4   8        275.43        254.14         3.51 o
 -14   4   8         84.60         83.02         1.21 o
 -13   4   8        564.06        550.86         4.13 o
 -12   4   8        334.10        360.89         3.04 o
 -11   4   8         31.54         19.38         0.81 o
 -10   4   8        168.70        183.54         2.28 o
  -9   4   8        111.03         96.09         1.70 o
  -8   4   8         27.58         33.16         0.88 o
  -7   4   8       1669.47       1582.98         9.61 o
  -6   4   8       1129.59       1020.17         6.85 o
  -5   4   8        474.59        509.84         3.68 o
  -4   4   8        283.29        287.63         2.67 o
  -3   4   8          5.35          3.42         0.34 o
  -2   4   8        153.40        171.89         2.13 o
  -1   4   8        187.17        142.62         1.69 o
   0   4   8        207.76        193.76         2.12 o
   1   4   8        321.04        397.48         2.94 o
   2   4   8        934.53        933.60         5.78 o
   3   4   8       1140.74       1083.76         6.61 o
   4   4   8        799.68        742.13         5.19 o
   5   4   8        117.78        103.23         1.73 o
   6   4   8        124.12        120.46         1.78 o
   7   4   8         19.65         23.52         0.84 o
   8   4   8         28.74         27.72         0.89 o
   9   4   8         13.87         17.81         0.78 o
  10   4   8        367.88        337.88         4.13 o
  11   4   8          0.01          0.36         0.38 o
 -16   5   8        369.86        296.77        36.21 o
 -15   5   8          0.24          0.74         0.32 o
 -14   5   8          6.91          6.41         0.47 o
 -13   5   8         10.46         10.16         0.56 o
 -12   5   8          7.03          5.11         0.54 o
 -11   5   8         85.88         91.60         1.65 o
 -10   5   8          3.28          8.81         0.66 o
  -9   5   8        279.16        320.64         3.94 o
  -8   5   8       4116.86       4067.19        24.40 o
  -7   5   8         49.10         63.45         1.25 o
  -6   5   8          1.82          1.59         0.37 o
  -5   5   8         25.33         28.66         0.85 o
  -4   5   8        267.16        283.27         3.04 o
  -3   5   8        130.83        135.73         1.98 o
  -2   5   8         44.89         45.72         1.01 o
  -1   5   8          1.76          2.21         0.39 o
   0   5   8         35.61         35.75         0.89 o
   1   5   8       1081.11       1043.81         6.23 o
   2   5   8       3115.24       3056.55        16.09 o
   3   5   8        175.83        166.34         2.05 o
   4   5   8        183.13        167.96         2.03 o
   5   5   8         58.26         45.91         1.13 o
   6   5   8          6.89          8.50         0.68 o
   7   5   8        270.67        263.23         3.16 o
   8   5   8          0.05          1.07         0.40 o
   9   5   8          6.00          6.75         0.47 o
  10   5   8        137.98        131.77         1.91 o
  11   5   8        251.15        251.61         4.65 o
 -15   6   8          0.31          0.72         0.30 o
 -14   6   8         60.75         61.15         1.07 o
 -13   6   8          1.53          1.97         0.37 o
 -12   6   8          2.02          2.70         0.40 o
 -11   6   8         47.42         43.77         1.00 o
 -10   6   8          2.55          2.09         0.43 o
  -9   6   8       1293.09       1298.97        10.96 o
  -8   6   8        111.90        133.34         1.76 o
  -7   6   8         30.31         33.25         0.95 o
  -6   6   8        106.80         94.81         1.51 o
  -5   6   8        192.49        186.50         2.38 o
  -4   6   8         24.56         28.33         0.93 o
  -3   6   8        136.40        143.20         2.23 o
  -2   6   8        171.69        162.87         2.25 o
  -1   6   8        328.36        312.46         3.16 o
   0   6   8        359.45        316.46         3.01 o
   1   6   8        419.73        416.00         3.62 o
   2   6   8          8.05          5.27         0.48 o
   3   6   8         50.58         51.11         1.05 o
   4   6   8         98.94         97.71         1.56 o
   5   6   8         10.33          7.37         0.53 o
   6   6   8         48.97         51.39         1.18 o
   7   6   8          0.49          2.18         0.42 o
   8   6   8        210.34        203.17         2.12 o
   9   6   8         30.58         33.31         0.80 o
  10   6   8          5.29          9.38         0.71 o
 -14   7   8         28.38         28.90         1.72 o
 -13   7   8         11.57          7.86         0.48 o
 -12   7   8         35.10         40.38         1.09 o
 -11   7   8         14.52         16.07         0.70 o
 -10   7   8         57.54         52.14         1.04 o
  -9   7   8          0.52          1.70         0.42 o
  -8   7   8        362.72        349.88         3.44 o
  -7   7   8         33.00         28.99         0.88 o
  -6   7   8        313.08        320.07         3.69 o
  -5   7   8        104.89        101.25         1.78 o
  -4   7   8          0.60          4.82         0.55 o
  -3   7   8        286.69        281.17         2.91 o
  -2   7   8        182.46        146.95         1.86 o
  -1   7   8        136.68        123.14         1.65 o
   0   7   8          8.63          4.72         0.48 o
   1   7   8          0.59          1.20         0.38 o
   2   7   8        116.34        136.46         1.83 o
   3   7   8         12.57         12.41         0.56 o
   4   7   8         81.50         68.78         1.38 o
   5   7   8          7.57         11.41         0.68 o
   6   7   8         43.50         46.06         0.95 o
   7   7   8        186.23        203.71         2.14 o
   8   7   8        103.57        107.64         2.20 o
 -12   8   8          1.60          2.31         0.46 o
 -11   8   8         58.47         68.46         1.71 o
 -10   8   8         11.46         10.02         0.59 o
  -9   8   8        106.51        109.58         2.00 o
  -8   8   8          7.78          7.67         0.75 o
  -7   8   8         48.79         51.92         1.29 o
  -6   8   8          9.32         10.27         0.69 o
  -5   8   8         30.19         30.94         1.07 o
  -4   8   8         41.51         39.81         1.56 o
  -3   8   8         91.68         74.78         1.39 o
  -2   8   8         12.92         14.70         0.65 o
  -1   8   8         91.84         72.34         1.37 o
   0   8   8          3.38          5.10         0.49 o
   1   8   8         53.82         50.14         1.01 o
   2   8   8          7.09          7.61         0.47 o
   3   8   8         60.64         67.39         1.13 o
   4   8   8         37.16         40.10         1.07 o
   5   8   8         38.05         37.19         0.95 o
   6   8   8         13.64         17.20         0.59 o
   7   8   8         65.85         71.29         1.49 o
 -10   9   8          0.35          0.38         0.42 o
  -9   9   8        174.40        163.33         3.15 o
  -8   9   8         76.92         78.21         1.59 o
  -7   9   8         26.86         28.82         1.06 o
  -6   9   8         11.90         13.36         0.71 o
  -5   9   8          9.56          9.48         0.77 o
  -4   9   8         86.56         78.79         1.76 o
  -3   9   8         20.37         21.59         1.30 o
  -2   9   8        122.63        109.60         2.20 o
  -1   9   8        176.37        170.36         2.99 o
   0   9   8         80.60         80.68         1.28 o
   1   9   8         81.34         92.21         1.26 o
   2   9   8          4.59          1.17         0.33 o
   3   9   8          0.54          2.10         0.34 o
   4   9   8         12.09         12.09         0.74 o
   5   9   8          7.43          8.36         0.53 o
  -7  10   8         21.13         20.63         5.02 o
  -6  10   8         11.11         11.97         0.76 o
  -5  10   8         14.36         18.46         0.97 o
  -4  10   8        114.68        100.30         1.67 o
  -3  10   8         34.19         37.48         1.06 o
  -2  10   8          3.77          2.54         0.39 o
  -1  10   8         66.80         57.53         1.31 o
   0  10   8         28.46         25.00         1.44 o
   1  10   8         37.47         26.81         1.05 o
   2  10   8          1.10          1.44         0.65 o
 -18   1   9         41.04         39.66         2.04 o
 -17   1   9          1.35          3.54         0.36 o
 -16   1   9         48.06         50.25         1.01 o
 -15   1   9          0.96          1.22         0.37 o
 -14   1   9         18.19         17.52         0.64 o
 -13   1   9          8.32          9.88         0.57 o
 -12   1   9          4.83          5.31         0.48 o
 -11   1   9         39.34         45.91         0.96 o
 -10   1   9        822.12        785.27         5.17 o
  -9   1   9        116.27        143.33         1.70 o
  -8   1   9        262.00        261.88         2.47 o
  -7   1   9        796.77        818.48         5.62 o
  -6   1   9        526.68        595.95         3.96 o
  -5   1   9        103.51        110.40         1.61 o
  -4   1   9        156.05        195.70         1.99 o
  -3   1   9        739.36        746.46         5.74 o
  -2   1   9         26.87         56.31         0.94 o
  -1   1   9        180.76        184.43         2.71 o
   0   1   9         11.73         15.50         0.48 o
   1   1   9        507.21        480.58         3.90 o
   2   1   9         32.17         43.02         1.01 o
   3   1   9         10.85         22.50         0.73 o
   4   1   9        419.51        422.74         3.48 o
   5   1   9          2.42          2.59         0.46 o
   6   1   9         35.14         36.81         1.02 o
   7   1   9        167.91        187.53         2.53 o
   8   1   9        221.03        221.12         2.70 o
   9   1   9         47.87         48.76         1.22 o
  10   1   9          0.83          0.68         0.47 o
  11   1   9          3.68          5.03         0.50 o
  12   1   9        152.06        140.91         3.51 o
 -17   2   9          3.07          3.30         0.32 o
 -16   2   9        121.41        124.31         1.50 o
 -15   2   9          1.09          2.02         0.38 o
 -14   2   9          0.90          2.13         0.39 o
 -13   2   9         12.36         11.01         0.56 o
 -12   2   9         40.49         32.55         0.88 o
 -11   2   9         29.01         28.77         0.77 o
 -10   2   9        282.48        306.75         2.71 o
  -9   2   9        376.06        400.20         3.13 o
  -8   2   9          1.09          1.20         0.28 o
  -7   2   9        420.00        426.94         3.21 o
  -6   2   9        633.94        626.56         4.20 o
  -5   2   9         35.35         34.43         0.74 o
  -4   2   9        244.29        233.91         2.82 o
  -3   2   9          7.02          2.65         0.64 o
  -2   2   9        934.91        869.66        10.45 o
  -1   2   9         51.32         72.70         1.68 o
   0   2   9        112.24        136.49         1.52 o
   1   2   9        311.88        328.23         2.59 o
   2   2   9         70.20         82.95         1.30 o
   3   2   9        943.78        957.04         6.30 o
   4   2   9          0.20          1.04         0.37 o
   5   2   9        146.95        173.06         2.73 o
   6   2   9         65.45         59.84         1.29 o
   7   2   9          6.40          5.79         0.56 o
   8   2   9        341.16        377.56         4.94 o
   9   2   9        168.46        178.29         2.75 o
  10   2   9         16.05         16.56         0.85 o
  11   2   9        107.59        108.62         2.30 o
 -17   3   9          3.27          2.42         0.34 o
 -16   3   9        230.72        229.21         2.18 o
 -15   3   9        203.35        194.45         2.11 o
 -14   3   9        102.67        107.94         1.44 o
 -13   3   9        844.50        831.15         5.51 o
 -12   3   9         91.92         73.66         1.18 o
 -11   3   9         44.72         34.49         0.89 o
 -10   3   9        128.57        120.71         1.75 o
  -9   3   9        974.89        930.50         6.33 o
  -8   3   9        408.48        367.97         2.97 o
  -7   3   9       1028.28       1056.92         6.58 o
  -6   3   9        687.49        650.13         4.45 o
  -5   3   9        248.00        278.99         4.25 o
  -4   3   9        440.85        429.55         3.51 o
  -3   3   9        576.83        606.21         4.47 o
  -2   3   9          8.00          2.70         0.33 o
  -1   3   9          5.60          8.46         0.42 o
   0   3   9         78.19         76.02         1.37 o
   1   3   9        121.03        126.82         2.10 o
   2   3   9         52.98         54.35         1.14 o
   3   3   9        124.28        140.79         1.84 o
   4   3   9        167.90        180.39         2.18 o
   5   3   9        135.58        138.40         1.84 o
   6   3   9         56.42         62.47         1.27 o
   7   3   9          0.40          0.97         0.44 o
   8   3   9         53.19         47.20         1.08 o
   9   3   9        469.71        447.78         5.01 o
  10   3   9         45.59         42.37         1.09 o
  11   3   9        175.08        161.53         2.94 o
 -16   4   9         71.36         63.55         1.23 o
 -15   4   9        158.26        167.76         2.10 o
 -14   4   9          0.69          0.65         0.32 o
 -13   4   9         12.43          7.37         0.49 o
 -12   4   9        284.56        298.35         2.89 o
 -11   4   9        718.03        710.42         5.10 o
 -10   4   9        413.35        423.51         4.18 o
  -9   4   9       1237.89       1233.03         8.29 o
  -8   4   9        407.68        402.46         3.59 o
  -7   4   9          7.27          7.21         0.48 o
  -6   4   9        629.57        588.88         4.41 o
  -5   4   9        486.52        521.96         3.98 o
  -4   4   9         17.32         22.39         0.65 o
  -3   4   9          5.81         21.70         0.66 o
  -2   4   9         10.61         13.27         0.56 o
  -1   4   9          7.04         11.26         0.54 o
   0   4   9        246.21        262.25         2.52 o
   1   4   9        426.18        411.44         3.33 o
   2   4   9        172.55        176.07         2.13 o
   3   4   9        529.50        533.52         4.07 o
   4   4   9        616.94        625.39         4.77 o
   5   4   9        483.24        516.99         4.57 o
   6   4   9          3.89          3.95         0.50 o
   7   4   9        162.43        148.08         1.98 o
   8   4   9        903.34        885.17         6.38 o
   9   4   9          0.09          0.71         0.32 o
  10   4   9        203.45        202.54         4.35 o
  11   4   9          2.65          2.56         0.45 o
 -16   5   9          6.63          6.37         0.51 o
 -15   5   9         45.64         46.29         0.95 o
 -14   5   9         46.45         57.51         1.03 o
 -13   5   9        230.43        235.42         2.54 o
 -12   5   9         28.40         38.24         1.04 o
 -11   5   9        295.10        301.53         3.33 o
 -10   5   9         65.04         73.73         1.50 o
  -9   5   9        258.14        226.74         2.41 o
  -8   5   9        164.80        151.56         1.90 o
  -7   5   9        345.29        360.53         3.16 o
  -6   5   9        491.15        447.08         4.31 o
  -5   5   9         25.41         23.70         0.89 o
  -4   5   9        579.21        524.08         4.75 o
  -3   5   9        257.81        281.48         3.13 o
  -2   5   9         39.11         44.89         0.96 o
  -1   5   9         85.09         77.38         1.45 o
   0   5   9        555.60        557.12         4.20 o
   1   5   9         57.08         54.13         1.09 o
   2   5   9         15.25         24.26         0.74 o
   3   5   9        547.68        513.76         4.04 o
   4   5   9         15.19         13.79         0.65 o
   5   5   9        238.69        230.82         2.60 o
   6   5   9          7.42         11.57         0.72 o
   7   5   9       1048.46       1048.27         8.14 o
   8   5   9        103.26        109.25         1.58 o
   9   5   9        243.38        245.78         3.28 o
  10   5   9          2.85          1.93         0.44 o
 -15   6   9          8.65          7.58         0.52 o
 -14   6   9         15.00         13.86         0.54 o
 -13   6   9        107.46        123.53         1.69 o
 -12   6   9        221.77        229.73         3.03 o
 -11   6   9        255.30        274.46         2.69 o
 -10   6   9        252.16        253.92         2.74 o
  -9   6   9         15.58         14.47         0.65 o
  -8   6   9        517.52        501.99         4.12 o
  -7   6   9        160.54        166.55         2.15 o
  -6   6   9        107.49        100.00         1.90 o
  -5   6   9         32.53         49.76         1.42 o
  -4   6   9          0.87          1.55         0.50 o
  -3   6   9       1918.72       1752.09        11.69 o
  -2   6   9       1317.56       1298.90         8.76 o
  -1   6   9         46.29         40.32         1.02 o
   0   6   9        213.00        207.85         2.29 o
   1   6   9         83.68         77.39         1.42 o
   2   6   9        153.81        145.90         1.84 o
   3   6   9          7.82          4.68         0.45 o
   4   6   9        215.23        222.20         2.60 o
   5   6   9         30.87         32.89         0.87 o
   6   6   9        414.01        410.20         3.77 o
   7   6   9          1.51          1.10         0.34 o
   8   6   9       1228.95       1165.88        20.76 o
   9   6   9         45.18         40.51         0.86 o
 -13   7   9        229.69        206.54         3.51 o
 -12   7   9         95.18        104.15         1.69 o
 -11   7   9        286.16        310.88         3.00 o
 -10   7   9        223.12        242.30         2.43 o
  -9   7   9         55.57         59.78         1.11 o
  -8   7   9        137.40        148.40         2.01 o
  -7   7   9        279.92        272.69         3.31 o
  -6   7   9        336.25        347.02         3.64 o
  -5   7   9        671.60        629.01         5.48 o
  -4   7   9        517.99        447.06         4.39 o
  -3   7   9        512.58        496.71         4.26 o
  -2   7   9          5.57         14.26         0.73 o
  -1   7   9        347.67        369.78         3.61 o
   0   7   9         79.01         80.22         1.43 o
   1   7   9        126.59        127.97         1.73 o
   2   7   9         84.67         79.06         1.38 o
   3   7   9        390.33        391.74         3.07 o
   4   7   9          1.68          1.19         0.38 o
   5   7   9        701.40        712.09         6.82 o
   6   7   9         39.62         46.85         0.97 o
   7   7   9         75.27         72.66         1.16 o
   8   7   9          0.87          1.73         0.49 o
 -12   8   9        100.48         95.85         9.23 o
 -11   8   9        292.19        277.02        13.51 o
 -10   8   9        461.57        435.06         5.60 o
  -9   8   9        164.15        180.04         2.51 o
  -8   8   9         78.44         78.09         1.47 o
  -7   8   9        592.22        614.59         5.64 o
  -6   8   9        803.71        793.40         7.08 o
  -5   8   9        387.05        370.75         3.69 o
  -4   8   9        462.75        447.94         4.62 o
  -3   8   9          4.00          3.09         0.47 o
  -2   8   9        322.11        340.90         3.14 o
  -1   8   9         31.94         29.05         0.84 o
   0   8   9        249.47        261.51         2.78 o
   1   8   9         17.84         11.75         0.55 o
   2   8   9        409.59        448.18         3.51 o
   3   8   9         64.18         65.14         1.20 o
   4   8   9        287.57        291.46         3.29 o
   5   8   9          0.84          1.70         0.37 o
   6   8   9        176.00        149.21         5.12 o
 -10   9   9        663.77        544.49        63.89 o
  -9   9   9        353.59        351.97         6.44 o
  -8   9   9          5.47          8.38         0.70 o
  -7   9   9        266.59        259.97         5.24 o
  -6   9   9        137.88        146.54         2.15 o
  -5   9   9        373.37        372.47         4.35 o
  -4   9   9        182.60        177.56         2.70 o
  -3   9   9        195.42        213.83         3.10 o
  -2   9   9         81.16         90.84         1.89 o
  -1   9   9        551.21        598.20         9.94 o
   0   9   9         91.73        110.55         1.67 o
   1   9   9        170.52        176.47         1.84 o
   2   9   9        375.94        376.25         6.35 o
   3   9   9        132.08        110.89         2.67 o
   4   9   9        295.80        279.91         5.23 o
  -6  10   9        199.67        184.85         6.98 o
  -5  10   9         26.63         27.76         1.51 o
  -4  10   9        116.62        125.91         1.95 o
  -3  10   9         75.35         82.88         2.46 o
  -2  10   9        167.76        171.44         2.42 o
  -1  10   9        134.95        129.28         5.00 o
   0  10   9        290.26        251.76         4.64 o
 -18   0  10         36.72         43.77         2.20 o
 -17   0  10        376.65        397.74         9.75 o
 -16   0  10        315.38        356.08         4.84 o
 -15   0  10         19.83         20.21         0.91 o
 -14   0  10       1059.56       1044.46         8.43 o
 -13   0  10        619.66        617.30         5.51 o
 -12   0  10        777.09        727.39         6.52 o
 -11   0  10        841.46        787.48         6.86 o
 -10   0  10       1662.38       1692.45        13.18 o
  -9   0  10        603.44        610.88         6.35 o
  -8   0  10        896.57        754.50         8.25 o
  -7   0  10         80.60        115.64         2.22 o
  -6   0  10       1019.71       1027.78         8.91 o
  -5   0  10        317.19        384.83         4.55 o
  -4   0  10        473.54        380.88         7.81 o
  -3   0  10         23.41         23.36         0.95 o
  -2   0  10          2.89          2.85         0.58 o
  -1   0  10          1.88          2.36         0.39 o
   0   0  10        756.79        777.73        12.48 o
   1   0  10       1712.55       1801.29        15.67 o
   2   0  10       1816.05       1711.43        17.46 o
   3   0  10        169.13        153.59         2.67 o
   4   0  10        729.40        647.06         7.72 o
   5   0  10        256.83        282.05         4.75 o
   6   0  10       1517.12       1511.50        18.80 o
   7   0  10        258.67        271.77         5.13 o
   8   0  10        194.66        184.90         3.38 o
   9   0  10         68.35         73.01         1.84 o
  10   0  10        174.87        170.67         6.04 o
  11   0  10        357.82        382.85         9.86 o
 -17   1  10         18.53         16.18         0.54 o
 -16   1  10         26.80         31.97         0.85 o
 -15   1  10       1003.42        988.49         7.99 o
 -14   1  10        521.85        535.29         4.14 o
 -13   1  10        481.48        528.56         4.19 o
 -12   1  10       1362.90       1324.87         8.65 o
 -11   1  10        930.47        878.41         7.08 o
 -10   1  10          1.81          2.42         0.42 o
  -9   1  10       1307.41       1305.41         7.68 o
  -8   1  10        248.59        197.63         2.21 o
  -7   1  10         79.62         66.34         1.21 o
  -6   1  10        517.19        555.49         4.41 o
  -5   1  10       2555.74       2418.14        15.91 o
  -4   1  10         11.86         29.14         0.76 o
  -3   1  10         71.97         41.69         0.89 o
  -2   1  10        105.84        122.59         1.79 o
  -1   1  10        706.21        596.95         4.77 o
   0   1  10        711.39        863.54         6.47 o
   1   1  10       1020.90        882.22         6.67 o
   2   1  10          5.48          2.13         0.42 o
   3   1  10       1008.94       1001.68         7.60 o
   4   1  10        154.21        132.25         1.81 o
   5   1  10       1735.47       1701.07        11.83 o
   6   1  10        295.80        291.91         3.25 o
   7   1  10        243.31        257.95         3.63 o
   8   1  10         16.98         15.84         0.82 o
   9   1  10        320.36        330.56         4.16 o
  10   1  10         11.89         15.09         0.71 o
  11   1  10        293.84        285.64        20.06 o
 -17   2  10          9.39          7.27         0.37 o
 -16   2  10        519.49        521.69         3.93 o
 -15   2  10        138.15        150.00         1.59 o
 -14   2  10        102.18        126.66         1.58 o
 -13   2  10        314.40        303.12         2.90 o
 -12   2  10       1476.62       1378.02         8.50 o
 -11   2  10        288.90        315.79         2.78 o
 -10   2  10        321.57        318.96         2.80 o
  -9   2  10        123.87        129.35         1.56 o
  -8   2  10        182.84        132.79         1.53 o
  -7   2  10        111.09        108.68         1.53 o
  -6   2  10        165.39        155.38         1.77 o
  -5   2  10        231.76        165.37         1.83 o
  -4   2  10       2351.86       2107.19        12.08 o
  -3   2  10       1167.04       1142.94         8.56 o
  -2   2  10        969.79        942.22         5.88 o
  -1   2  10        470.98        486.00         3.42 o
   0   2  10        638.75        631.92         4.67 o
   1   2  10         50.84         51.12         1.01 o
   2   2  10        647.08        577.56         4.55 o
   3   2  10          0.03          1.47         0.39 o
   4   2  10       1016.30        977.39         6.63 o
   5   2  10        222.80        207.87         2.25 o
   6   2  10       3094.89       3126.60        21.35 o
   7   2  10        279.60        261.30         3.16 o
   8   2  10         55.09         52.81         1.34 o
   9   2  10        161.69        158.04         2.20 o
  10   2  10          1.55          2.00         0.37 o
  11   2  10          1.01          1.64         0.42 o
 -17   3  10        182.46        166.33         3.48 o
 -16   3  10          0.64          1.47         0.33 o
 -15   3  10        670.90        684.98         4.92 o
 -14   3  10         66.06         68.20         1.17 o
 -13   3  10        148.87        140.94         1.88 o
 -12   3  10         31.36         40.64         1.04 o
 -11   3  10         17.13         21.76         0.85 o
 -10   3  10        139.78        135.60         1.83 o
  -9   3  10       1714.12       1640.02        11.08 o
  -8   3  10        228.93        213.37         2.07 o
  -7   3  10         93.24         77.48         1.24 o
  -6   3  10        405.37        435.51         3.56 o
  -5   3  10        266.85        268.69         2.52 o
  -4   3  10         34.94         40.25         0.87 o
  -3   3  10        483.17        497.46         3.99 o
  -2   3  10         90.93         89.11         1.37 o
  -1   3  10       1050.18        927.42         6.69 o
   0   3  10        331.00        318.89         3.31 o
   1   3  10       5096.17       4920.51        32.08 o
   2   3  10        981.20        985.34         8.01 o
   3   3  10        153.24        153.91         2.24 o
   4   3  10        110.20         97.44         1.89 o
   5   3  10       1274.85       1189.59         8.13 o
   6   3  10        693.07        766.97         6.22 o
   7   3  10         99.14        109.45         1.85 o
   8   3  10          1.96          0.96         0.46 o
   9   3  10        224.96        222.84         2.99 o
  10   3  10          1.58          2.02         0.35 o
 -16   4  10         29.76         30.05         0.75 o
 -15   4  10         47.86         47.06         1.20 o
 -14   4  10        256.74        252.14         2.50 o
 -13   4  10         27.06         35.15         0.89 o
 -12   4  10         32.52         29.93         0.88 o
 -11   4  10         94.35         81.59         1.44 o
 -10   4  10        616.40        608.79         4.56 o
  -9   4  10       1112.02       1143.07         7.55 o
  -8   4  10         78.89         82.94         1.35 o
  -7   4  10        485.10        432.98         3.40 o
  -6   4  10        428.94        429.86         3.60 o
  -5   4  10         84.30        104.61         1.51 o
  -4   4  10        359.97        307.01         2.73 o
  -3   4  10         18.05         32.88         0.77 o
  -2   4  10        996.57       1017.14         6.45 o
  -1   4  10         69.73         58.94         1.13 o
   0   4  10       1062.78        968.26         7.39 o
   1   4  10        811.16        788.34         5.58 o
   2   4  10       2289.48       2174.95        13.37 o
   3   4  10        276.26        306.10         3.09 o
   4   4  10        443.50        436.45         3.86 o
   5   4  10        677.18        671.41         5.16 o
   6   4  10          7.85          6.08         0.51 o
   7   4  10          1.09          2.34         0.40 o
   8   4  10        464.31        467.29         6.89 o
   9   4  10          1.75          2.65         0.47 o
  10   4  10         50.81         55.84         1.56 o
 -16   5  10        374.60        347.49         5.70 o
 -15   5  10        117.23        118.15         2.82 o
 -14   5  10         15.90         17.96         0.72 o
 -13   5  10         79.55         75.08         1.40 o
 -12   5  10         18.29         14.87         0.68 o
 -11   5  10        163.52        162.98         2.21 o
 -10   5  10        219.97        245.41         2.52 o
  -9   5  10        169.64        150.04         2.33 o
  -8   5  10        144.10        163.12         2.00 o
  -7   5  10       1032.35        990.45         7.15 o
  -6   5  10          5.18          9.00         0.58 o
  -5   5  10        569.89        585.92         5.19 o
  -4   5  10        109.89        120.77         1.84 o
  -3   5  10        228.28        230.57         2.81 o
  -2   5  10         11.67         15.94         0.70 o
  -1   5  10        471.22        445.41         3.80 o
   0   5  10        147.08        154.25         1.96 o
   1   5  10        706.68        704.66         5.05 o
   2   5  10        968.97       1041.14         6.79 o
   3   5  10        225.66        236.14         2.55 o
   4   5  10        400.09        423.33         3.93 o
   5   5  10         15.81         19.27         0.76 o
   6   5  10          1.11          2.62         0.47 o
   7   5  10        192.26        197.19         3.21 o
   8   5  10         86.02         86.67         1.53 o
   9   5  10         59.33         54.53         2.56 o
 -15   6  10          9.44          6.11         0.67 o
 -14   6  10        155.30        155.91         4.85 o
 -13   6  10        130.22        140.95         1.86 o
 -12   6  10         88.10         89.90         1.57 o
 -11   6  10          8.66          9.97         0.69 o
 -10   6  10        210.66        200.40         2.69 o
  -9   6  10        104.70        114.29         1.78 o
  -8   6  10        605.47        559.45         4.59 o
  -7   6  10        253.46        253.51         3.13 o
  -6   6  10         88.67         84.99         1.78 o
  -5   6  10        207.86        190.58         2.94 o
  -4   6  10       1364.61       1404.96         9.35 o
  -3   6  10          1.15          1.08         0.43 o
  -2   6  10        177.37        165.01         2.16 o
  -1   6  10          1.41          1.17         0.41 o
   0   6  10         56.92         56.70         1.23 o
   1   6  10         33.32         36.19         1.00 o
   2   6  10         10.71         10.60         0.77 o
   3   6  10         30.85         38.48         0.97 o
   4   6  10         46.80         48.58         1.13 o
   5   6  10          1.86          0.41         0.41 o
   6   6  10        209.15        214.95         2.46 o
   7   6  10          6.67          7.23         0.46 o
   8   6  10        131.55        140.90         2.23 o
 -13   7  10         77.16         70.37         2.22 o
 -12   7  10         24.04         25.57         0.78 o
 -11   7  10         37.45         35.34         0.97 o
 -10   7  10          4.69          5.50         0.48 o
  -9   7  10        297.99        296.06         3.70 o
  -8   7  10        159.64        167.57         2.40 o
  -7   7  10        179.21        178.29         2.37 o
  -6   7  10        281.45        272.07         3.21 o
  -5   7  10        192.93        180.04         2.60 o
  -4   7  10         22.28         18.27         0.89 o
  -3   7  10        498.82        493.85         4.60 o
  -2   7  10          0.40          1.33         0.44 o
  -1   7  10          0.53          1.85         0.41 o
   0   7  10         22.78         17.73         0.67 o
   1   7  10          8.09         10.07         0.58 o
   2   7  10          4.17          4.42         0.47 o
   3   7  10         20.17         22.00         0.78 o
   4   7  10         13.23         13.12         0.61 o
   5   7  10         16.81         15.59         0.68 o
   6   7  10         20.52         23.70         0.83 o
   7   7  10        233.28        213.51         3.72 o
 -12   8  10          2.24          0.51         0.44 o
 -11   8  10        199.52        196.67         2.72 o
 -10   8  10         13.81         14.76         0.78 o
  -9   8  10         30.85         40.90         1.18 o
  -8   8  10         96.99         94.47         1.51 o
  -7   8  10         57.54         58.98         1.19 o
  -6   8  10         19.87         17.24         0.72 o
  -5   8  10         26.60         38.77         1.09 o
  -4   8  10         52.51         51.12         1.22 o
  -3   8  10         14.51         17.10         0.77 o
  -2   8  10        283.20        281.73         2.73 o
  -1   8  10          0.62          0.77         0.35 o
   0   8  10         19.39         24.03         0.70 o
   1   8  10        137.84        133.72         1.63 o
   2   8  10          3.15          3.07         0.41 o
   3   8  10          1.87          3.63         0.43 o
   4   8  10          1.40          2.13         0.36 o
   5   8  10         51.27         53.61         1.33 o
  -9   9  10          0.17          1.21         0.81 o
  -8   9  10          1.59          4.61         0.57 o
  -7   9  10          5.12          7.04         0.48 o
  -6   9  10         50.88         57.68         1.23 o
  -5   9  10         47.77         43.64         1.10 o
  -4   9  10         66.76         59.84         1.57 o
  -3   9  10         48.47         46.02         1.29 o
  -2   9  10         24.70         27.47         0.93 o
  -1   9  10         16.93         19.38         0.70 o
   0   9  10          1.69          3.50         0.36 o
   1   9  10        201.17        218.11         3.63 o
   2   9  10        103.12         88.49         2.04 o
   3   9  10         95.01         74.60         1.98 o
  -4  10  10          1.15          1.08         0.35 o
  -3  10  10        119.10        107.22         2.42 o
  -2  10  10        198.58        178.09         3.75 o
 -17   1  11        102.35         92.26         1.20 o
 -16   1  11         52.94         50.63         1.07 o
 -15   1  11         85.63         92.60         1.33 o
 -14   1  11        124.57        115.09         1.62 o
 -13   1  11        282.27        273.20         2.83 o
 -12   1  11          7.86          2.63         0.43 o
 -11   1  11          3.01          0.96         0.42 o
 -10   1  11         51.27         47.07         1.04 o
  -9   1  11          2.87          1.93         0.42 o
  -8   1  11        517.77        545.97         4.19 o
  -7   1  11         39.76         34.61         0.84 o
  -6   1  11        378.22        348.00         3.12 o
  -5   1  11          4.81         18.65         0.62 o
  -4   1  11        448.51        476.23         4.54 o
  -3   1  11         39.91         22.05         0.73 o
  -2   1  11         47.86         60.15         1.09 o
  -1   1  11        112.80        105.18         1.62 o
   0   1  11        151.64        195.21         2.26 o
   1   1  11         42.35         32.40         1.01 o
   2   1  11         23.64         15.21         0.74 o
   3   1  11        167.97        168.47         2.51 o
   4   1  11        107.07        110.58         1.69 o
   5   1  11        133.36        126.01         2.01 o
   6   1  11         38.10         37.91         1.21 o
   7   1  11        282.63        292.52         3.17 o
   8   1  11        230.35        232.19         2.70 o
   9   1  11          6.03          7.15         0.65 o
  10   1  11         62.12         55.23         1.59 o
 -17   2  11          2.42          1.04         0.24 o
 -16   2  11        117.99        118.24         1.41 o
 -15   2  11         24.05         20.63         0.66 o
 -14   2  11        444.93        439.41         3.53 o
 -13   2  11          0.09          1.12         0.39 o
 -12   2  11          2.35          0.51         0.42 o
 -11   2  11         45.10         37.39         0.99 o
 -10   2  11        183.18        178.17         2.00 o
  -9   2  11        430.27        416.56         3.58 o
  -8   2  11          0.31          2.29         0.41 o
  -7   2  11        139.35        123.49         1.65 o
  -6   2  11         70.61         61.84         1.08 o
  -5   2  11        541.76        500.73         3.61 o
  -4   2  11         38.78         27.66         0.73 o
  -3   2  11         19.00         14.37         0.55 o
  -2   2  11          0.19          0.81         0.29 o
  -1   2  11         50.65         47.54         0.90 o
   0   2  11        573.62        535.59         4.08 o
   1   2  11        474.98        532.24         4.15 o
   2   2  11        699.74        660.82         4.94 o
   3   2  11        151.31        157.98         2.15 o
   4   2  11        473.54        479.54         4.10 o
   5   2  11        118.03        138.54         2.00 o
   6   2  11         18.91         15.55         0.88 o
   7   2  11          0.11          0.88         0.55 o
   8   2  11        191.40        193.76         3.07 o
   9   2  11        159.73        162.33         3.20 o
  10   2  11         83.35         78.47         1.43 o
 -17   3  11        161.04        145.53         2.39 o
 -16   3  11         27.34         19.83         0.62 o
 -15   3  11        272.36        268.57         2.32 o
 -14   3  11         33.35         33.10         0.89 o
 -13   3  11         59.53         68.16         1.46 o
 -12   3  11        171.87        189.95         2.34 o
 -11   3  11         11.10          9.05         0.61 o
 -10   3  11        534.55        588.01         4.81 o
  -9   3  11        159.62        177.83         2.15 o
  -8   3  11         26.97         29.37         0.91 o
  -7   3  11        790.14        733.49         5.34 o
  -6   3  11        543.76        511.94         4.05 o
  -5   3  11        268.11        308.35         2.65 o
  -4   3  11       2115.35       2216.28        16.17 o
  -3   3  11       1353.21       1335.24         8.68 o
  -2   3  11        114.11        110.88         1.63 o
  -1   3  11        518.40        485.40         4.06 o
   0   3  11        250.61        276.20         2.73 o
   1   3  11       2217.87       2176.12        15.51 o
   2   3  11          3.57          5.16         0.61 o
   3   3  11        541.89        528.50         4.89 o
   4   3  11          5.74          4.54         0.54 o
   5   3  11        309.43        301.65         3.35 o
   6   3  11        218.94        215.49         2.59 o
   7   3  11        125.99        116.46         2.45 o
   8   3  11          4.46          4.68         0.53 o
   9   3  11        154.95        145.38         2.89 o
  10   3  11         94.55         87.52         2.30 o
 -16   4  11          0.94          1.15         0.28 o
 -15   4  11          0.34          0.42         0.28 o
 -14   4  11         14.93         17.25         0.66 o
 -13   4  11          2.22          1.57         0.39 o
 -12   4  11        612.08        637.75         5.80 o
 -11   4  11          5.45          8.78         0.74 o
 -10   4  11         29.19         28.67         1.00 o
  -9   4  11       1160.18       1168.60         8.07 o
  -8   4  11        869.94        861.70         6.47 o
  -7   4  11        856.37        855.89         6.94 o
  -6   4  11         21.43         24.77         0.86 o
  -5   4  11          5.11          3.63         0.45 o
  -4   4  11       1142.95       1104.06         7.01 o
  -3   4  11        686.38        673.37         4.91 o
  -2   4  11       2481.17       2380.36        13.87 o
  -1   4  11        730.27        698.10         6.03 o
   0   4  11       1554.19       1516.14        10.99 o
   1   4  11        764.95        775.94         8.07 o
   2   4  11        477.32        472.09         5.41 o
   3   4  11        879.11        897.14         6.86 o
   4   4  11         38.95         42.46         1.17 o
   5   4  11        116.71        117.77         2.10 o
   6   4  11         44.87         46.42         1.23 o
   7   4  11        130.28        124.29         1.93 o
   8   4  11         10.05         11.68         0.62 o
   9   4  11         62.87         74.76         1.90 o
 -15   5  11         30.93         36.70         0.86 o
 -14   5  11         23.64         28.91         0.85 o
 -13   5  11         33.40         43.00         1.00 o
 -12   5  11        291.94        282.84         2.98 o
 -11   5  11        439.17        466.22         4.72 o
 -10   5  11          0.90          4.52         0.52 o
  -9   5  11        149.54        164.11         2.15 o
  -8   5  11         14.45         18.26         0.77 o
  -7   5  11          9.21         10.07         0.57 o
  -6   5  11          4.95         10.12         0.60 o
  -5   5  11       1725.65       1659.95        16.91 o
  -4   5  11        592.14        577.82         4.71 o
  -3   5  11       2745.71       2678.20        16.77 o
  -2   5  11        155.48        170.70         2.16 o
  -1   5  11       2355.99       2262.27        20.71 o
   0   5  11        218.37        224.50         2.53 o
   1   5  11         21.91         18.85         0.99 o
   2   5  11         16.14         19.81         0.74 o
   3   5  11        476.16        484.07         4.52 o
   4   5  11         21.14         23.35         0.95 o
   5   5  11         70.57         75.72         1.72 o
   6   5  11        151.87        157.60         2.11 o
   7   5  11         34.44         38.00         1.10 o
   8   5  11          6.13          6.34         0.52 o
 -14   6  11        234.50        261.06         4.56 o
 -13   6  11          2.46          2.61         0.38 o
 -12   6  11         65.93         77.24         1.42 o
 -11   6  11         59.65         57.31         1.41 o
 -10   6  11         21.47         26.06         0.91 o
  -9   6  11         70.97         85.57         1.59 o
  -8   6  11        554.33        595.25         5.02 o
  -7   6  11        101.51        102.51         1.82 o
  -6   6  11        787.34        843.27         7.77 o
  -5   6  11         73.54         78.02         1.72 o
  -4   6  11        912.49        897.40         6.90 o
  -3   6  11        147.83        162.51         2.08 o
  -2   6  11       1043.09       1043.70         7.36 o
  -1   6  11         70.65         57.89         1.31 o
   0   6  11        303.50        323.63         3.33 o
   1   6  11        270.83        302.59         2.91 o
   2   6  11        719.71        728.40         5.32 o
   3   6  11          4.41          2.64         0.44 o
   4   6  11        126.28        130.42         1.82 o
   5   6  11         57.66         66.74         1.84 o
   6   6  11        149.63        167.67         2.08 o
   7   6  11         26.79         21.78         0.79 o
 -13   7  11        271.63        265.42         9.76 o
 -12   7  11          1.34          1.39         0.32 o
 -11   7  11        243.75        261.95         4.61 o
 -10   7  11         95.56         93.32         1.78 o
  -9   7  11        141.39        158.03         2.14 o
  -8   7  11        159.84        168.28         2.44 o
  -7   7  11        442.29        469.04         7.28 o
  -6   7  11         43.04         52.64         1.33 o
  -5   7  11        192.99        190.65         3.48 o
  -4   7  11         57.86         68.05         1.36 o
  -3   7  11        488.84        507.26         4.27 o
  -2   7  11         96.86         92.00         1.74 o
  -1   7  11        422.99        458.90         4.33 o
   0   7  11         14.38         17.76         0.66 o
   1   7  11        393.52        396.34         3.57 o
   2   7  11         21.06         21.22         0.69 o
   3   7  11        450.99        452.77         7.22 o
   4   7  11          0.97          1.61         0.48 o
   5   7  11        301.89        324.39         5.15 o
   6   7  11         10.59          8.02         0.47 o
 -11   8  11         15.17          7.82         0.61 o
 -10   8  11        191.05        203.68         2.87 o
  -9   8  11        431.59        448.63         6.18 o
  -8   8  11        103.10        105.97         1.55 o
  -7   8  11        104.44        111.54         1.68 o
  -6   8  11        460.81        474.66         4.13 o
  -5   8  11         83.53         76.04         1.64 o
  -4   8  11         27.49         37.43         0.97 o
  -3   8  11         75.01         68.13         1.45 o
  -2   8  11        183.76        193.80         2.37 o
  -1   8  11         58.42         60.75         1.25 o
   0   8  11        328.40        329.26         2.94 o
   1   8  11         68.80         73.17         1.40 o
   2   8  11        327.73        345.46         4.76 o
   3   8  11          6.42          5.26         0.58 o
   4   8  11        502.86        475.88         8.06 o
  -9   9  11        129.66        107.20         5.10 o
  -8   9  11         14.01         10.36         1.27 o
  -7   9  11        189.08        192.98         2.68 o
  -6   9  11         16.61         17.34         0.70 o
  -5   9  11        287.51        309.31         3.29 o
  -4   9  11         19.37         14.83         0.71 o
  -3   9  11         66.14         75.37         1.53 o
  -2   9  11         15.75         15.26         0.66 o
  -1   9  11        194.95        202.31         2.80 o
   0   9  11         34.25         35.50         1.14 o
   1   9  11         66.66         49.35         2.53 o
   2   9  11        236.98        210.39         5.63 o
 -17   0  12         50.31         65.00         1.89 o
 -16   0  12        254.15        281.90         3.93 o
 -15   0  12         73.63         84.38         1.81 o
 -14   0  12         20.02         21.09         0.91 o
 -13   0  12        449.01        488.83         4.90 o
 -12   0  12         42.35         46.64         1.42 o
 -11   0  12       1946.12       1972.45        14.46 o
 -10   0  12        342.90        324.34         3.76 o
  -9   0  12        291.18        249.03         3.54 o
  -8   0  12        379.17        403.83         5.16 o
  -7   0  12         19.07         20.92         0.95 o
  -6   0  12       1238.37       1158.13        11.61 o
  -5   0  12        381.14        306.00         4.38 o
  -4   0  12        718.48        679.09         7.90 o
  -3   0  12         42.83         39.61         1.66 o
  -2   0  12        175.60        188.38         3.95 o
  -1   0  12        197.22        183.82         3.64 o
   0   0  12       2499.47       2546.57        32.98 o
   1   0  12        429.20        461.24         6.19 o
   2   0  12         15.32          9.92         1.08 o
   3   0  12        411.33        379.90         5.05 o
   4   0  12         81.43         92.34         2.42 o
   5   0  12       2089.46       2063.50        22.08 o
   6   0  12         98.12         98.22         2.51 o
   7   0  12       2200.04       2176.82        25.81 o
   8   0  12          9.81          7.29         0.88 o
   9   0  12        700.56        701.27        16.34 o
  10   0  12         83.38         69.16         2.78 o
 -17   1  12        123.85        113.17         1.78 o
 -16   1  12         64.36         55.27         0.92 o
 -15   1  12        110.95        120.53         1.50 o
 -14   1  12          0.65          1.41         0.40 o
 -13   1  12          6.36          4.07         0.48 o
 -12   1  12        143.44        150.07         1.83 o
 -11   1  12        126.53        116.84         1.70 o
 -10   1  12       2003.46       1985.73        11.56 o
  -9   1  12        471.67        472.01         3.93 o
  -8   1  12        468.41        381.00         3.48 o
  -7   1  12        192.00        175.65         2.06 o
  -6   1  12         75.62         76.40         1.33 o
  -5   1  12       2708.64       2845.52        16.70 o
  -4   1  12          4.55          2.73         0.42 o
  -3   1  12        285.74        284.62         3.04 o
  -2   1  12          1.67          0.94         0.33 o
  -1   1  12        255.29        268.92         3.62 o
   0   1  12       1865.78       1757.98        14.12 o
   1   1  12        248.65        249.59         3.08 o
   2   1  12        200.95        179.68         2.74 o
   3   1  12        153.75        135.99         2.14 o
   4   1  12       1090.23       1108.11         9.17 o
   5   1  12        307.68        291.95         3.63 o
   6   1  12        974.69        990.39         7.92 o
   7   1  12          7.66          9.31         0.65 o
   8   1  12       1131.42       1154.71        13.41 o
   9   1  12         38.17         39.84         1.26 o
  10   1  12        751.81        672.44        14.28 o
 -17   2  12          0.37          0.49         0.22 o
 -16   2  12         19.86         21.26         0.55 o
 -15   2  12         85.22         86.28         1.23 o
 -14   2  12         80.37         73.37         1.17 o
 -13   2  12         10.21         10.60         0.59 o
 -12   2  12        294.21        299.31         3.25 o
 -11   2  12        162.96        162.45         2.76 o
 -10   2  12        368.95        347.45         3.13 o
  -9   2  12       1034.27       1019.98         6.59 o
  -8   2  12        409.13        440.20         3.73 o
  -7   2  12        999.30       1093.29         6.94 o
  -6   2  12       1793.68       1755.39        10.21 o
  -4   2  12        881.85        930.04         6.48 o
  -3   2  12        659.31        635.42         4.46 o
  -2   2  12        382.92        372.71         3.10 o
  -1   2  12        188.40        184.46         2.39 o
   0   2  12          2.09          8.02         0.55 o
   1   2  12        526.32        532.56         4.84 o
   2   2  12         15.72         16.84         0.81 o
   3   2  12        795.90        766.72         6.74 o
   4   2  12         26.22         29.02         1.07 o
   5   2  12        351.68        367.32         3.74 o
   6   2  12        693.37        679.31         8.24 o
   7   2  12        436.58        465.49         5.49 o
   8   2  12         13.04         12.02         0.72 o
   9   2  12        386.59        357.72         7.63 o
 -17   3  12          1.53          2.48         0.32 o
 -16   3  12         14.36         16.10         0.45 o
 -15   3  12        337.65        328.63         2.52 o
 -14   3  12         15.37         14.76         0.61 o
 -13   3  12         73.47         72.32         1.48 o
 -12   3  12         54.81         55.87         1.39 o
 -11   3  12        512.85        556.68         4.29 o
 -10   3  12        486.96        520.06         4.13 o
  -9   3  12        139.45        142.65         1.95 o
  -8   3  12         53.18         57.12         1.22 o
  -7   3  12       1749.82       1706.70        10.49 o
  -6   3  12       3350.79       3301.63        17.91 o
  -5   3  12       1311.14       1317.19         9.28 o
  -4   3  12        129.78        111.37         1.66 o
  -3   3  12        327.39        315.03         2.96 o
  -2   3  12         91.92         85.43         1.42 o
  -1   3  12        102.18        102.34         1.63 o
   0   3  12        901.60        845.16         5.99 o
   1   3  12          0.81          1.73         0.53 o
   2   3  12        205.91        201.68         2.69 o
   3   3  12         38.98         31.17         1.22 o
   4   3  12        362.19        371.49         4.00 o
   5   3  12        117.25        118.04         1.96 o
   6   3  12         48.24         52.87         1.21 o
   7   3  12         54.13         54.39         1.27 o
   8   3  12         91.10         82.43         1.77 o
   9   3  12         68.43         54.61         2.03 o
 -16   4  12          9.86          9.12         0.38 o
 -15   4  12         30.17         35.35         0.73 o
 -14   4  12        238.36        238.83         2.27 o
 -13   4  12         50.46         52.11         0.95 o
 -12   4  12          9.30          9.92         0.60 o
 -11   4  12         59.22         55.63         1.12 o
 -10   4  12       1657.69       1709.69        12.43 o
  -9   4  12         44.65         53.32         1.19 o
  -8   4  12        573.93        623.20         4.88 o
  -7   4  12        306.85        304.11         3.31 o
  -6   4  12          9.83          8.12         0.67 o
  -5   4  12       1055.19       1036.64         6.74 o
  -4   4  12        853.62        841.16         5.96 o
  -3   4  12        353.70        339.39         3.26 o
  -2   4  12         14.69         15.24         0.69 o
  -1   4  12        298.71        304.11         3.26 o
   0   4  12        881.63        870.82         7.10 o
   1   4  12         32.89         24.18         0.96 o
   2   4  12          1.64          1.78         0.62 o
   3   4  12        438.10        418.76         4.93 o
   4   4  12         20.17         22.53         0.87 o
   5   4  12        288.93        293.61         3.42 o
   6   4  12         29.23         32.19         1.01 o
   7   4  12         20.04         17.32         0.80 o
   8   4  12        134.76        121.25         2.60 o
 -15   5  12         89.82         98.39         1.37 o
 -14   5  12         15.55         17.65         0.58 o
 -13   5  12        122.10        134.98         1.74 o
 -12   5  12         99.46        108.38         1.75 o
 -11   5  12        166.94        174.19         2.38 o
 -10   5  12        636.14        642.30         7.15 o
  -9   5  12        393.44        406.38         3.92 o
  -8   5  12        197.53        196.98         2.54 o
  -7   5  12         77.93         78.18         1.52 o
  -6   5  12          7.09          7.55         0.61 o
  -5   5  12         31.44         30.34         0.86 o
  -4   5  12        263.34        261.70         2.72 o
  -3   5  12         22.25         27.24         0.91 o
  -2   5  12         15.40         22.17         0.86 o
  -1   5  12       1260.61       1264.07         9.31 o
   0   5  12          3.06          2.11         0.46 o
   1   5  12        261.90        278.39         3.16 o
   2   5  12        279.53        279.39         3.68 o
   3   5  12         86.41         84.07         1.92 o
   4   5  12        162.55        163.06         2.47 o
   5   5  12         38.03         35.13         1.40 o
   6   5  12         22.77         23.48         0.77 o
   7   5  12         69.73         74.00         1.56 o
 -14   6  12         93.44         89.42         2.22 o
 -13   6  12          0.22          0.61         0.30 o
 -12   6  12         41.99         47.08         0.95 o
 -11   6  12        131.63        141.36         1.95 o
 -10   6  12         58.86         69.02         1.54 o
  -9   6  12        235.51        226.16         3.29 o
  -8   6  12         10.82         12.20         0.83 o
  -7   6  12         64.32         60.13         1.45 o
  -6   6  12         75.81         70.65         1.61 o
  -5   6  12          0.24          2.43         0.48 o
  -4   6  12         81.26         87.67         1.61 o
  -3   6  12          2.61          4.39         0.62 o
  -2   6  12        160.85        155.59         2.04 o
  -1   6  12        178.33        171.46         2.16 o
   0   6  12        649.85        678.31         6.10 o
   1   6  12         28.82         28.06         1.06 o
   2   6  12        450.05        475.10         6.21 o
   3   6  12         53.78         46.92         1.16 o
   4   6  12          4.63          5.86         0.60 o
   5   6  12        293.89        314.46         3.14 o
   6   6  12        149.40        151.86         4.91 o
 -13   7  12         91.67        103.93         2.60 o
 -12   7  12          2.77          3.22         0.38 o
 -11   7  12          0.25          0.63         0.33 o
 -10   7  12         11.21         13.77         0.70 o
  -9   7  12          0.94          2.05         0.45 o
  -8   7  12        132.09        135.81         2.32 o
  -7   7  12         52.60         41.49         1.02 o
  -6   7  12         27.32         31.23         0.97 o
  -5   7  12         33.71         31.66         1.04 o
  -4   7  12        110.95         98.67         1.76 o
  -3   7  12        210.94        218.68         2.66 o
  -2   7  12        281.91        255.76         2.92 o
  -1   7  12          2.43          4.87         0.50 o
   0   7  12          0.42          1.24         0.37 o
   1   7  12        296.53        304.64         3.21 o
   2   7  12         13.26         12.59         0.62 o
   3   7  12        456.38        473.00         5.49 o
   4   7  12        135.10        155.83         2.40 o
   5   7  12         95.48         87.81         1.80 o
 -11   8  12         73.17         69.17         2.91 o
 -10   8  12         33.84         42.68         1.02 o
  -9   8  12        328.95        346.21         4.15 o
  -8   8  12         20.42         23.85         0.72 o
  -7   8  12          2.44          2.60         0.42 o
  -6   8  12         63.39         62.27         1.37 o
  -5   8  12          1.48          1.62         0.40 o
  -4   8  12          8.45          8.75         0.58 o
  -3   8  12          4.64          2.93         0.43 o
  -2   8  12         15.27         17.62         0.77 o
  -1   8  12         86.51         98.79         1.50 o
   0   8  12        196.81        223.82         2.27 o
   1   8  12         11.06         12.43         0.60 o
   2   8  12        107.86        113.36         3.03 o
   3   8  12         23.19         25.08         0.98 o
  -8   9  12         14.63         12.78         0.84 o
  -7   9  12          8.68          6.63         0.90 o
  -6   9  12          0.04          0.47         0.29 o
  -5   9  12         24.93         21.47         0.65 o
  -4   9  12          9.21          8.05         0.47 o
  -3   9  12          6.98         11.18         0.54 o
  -2   9  12         66.94         70.80         1.42 o
  -1   9  12         29.45         36.59         1.49 o
   0   9  12         16.58         11.68         1.15 o
 -17   1  13         15.55         16.50         0.66 o
 -16   1  13         37.04         39.26         1.06 o
 -15   1  13         87.25         80.07         1.17 o
 -14   1  13         68.44         75.58         1.20 o
 -13   1  13          7.98          5.85         0.52 o
 -12   1  13          5.76          3.58         0.41 o
 -11   1  13         90.86         82.69         1.31 o
 -10   1  13        218.16        221.04         2.31 o
  -9   1  13        144.88        133.19         1.95 o
  -8   1  13         64.19         68.16         1.33 o
  -7   1  13        113.86         99.06         1.53 o
  -6   1  13        112.67        102.88         1.55 o
  -5   1  13          3.67          2.95         0.39 o
  -4   1  13         55.72         72.74         1.38 o
  -3   1  13         17.20         17.50         0.77 o
  -2   1  13         28.87         29.15         0.99 o
  -1   1  13         18.53         26.62         0.91 o
   0   1  13         62.34         74.33         1.44 o
   1   1  13        100.11        106.26         1.93 o
   2   1  13        958.84        987.36         8.63 o
   3   1  13        168.98        164.17         2.41 o
   4   1  13        198.50        209.86         2.83 o
   5   1  13         18.59         18.82         0.96 o
   6   1  13          0.04          1.32         0.54 o
   7   1  13         49.83         50.37         1.23 o
   8   1  13         20.64         23.29         1.49 o
   9   1  13          2.12          1.85         0.76 o
 -17   2  13         83.40         85.92         2.14 o
 -16   2  13        179.10        176.01         1.61 o
 -15   2  13         93.55         89.26         1.18 o
 -14   2  13         26.67         28.10         0.75 o
 -13   2  13         65.53         54.21         1.06 o
 -12   2  13          0.17          0.85         0.37 o
 -11   2  13        150.29        145.80         1.82 o
 -10   2  13        245.02        231.83         2.34 o
  -9   2  13        195.30        193.04         2.04 o
  -8   2  13        102.73        106.55         1.52 o
  -7   2  13        183.43        154.87         1.91 o
  -6   2  13        261.43        294.25         2.76 o
  -5   2  13         16.94         16.41         0.64 o
  -4   2  13        163.21        167.20         2.01 o
  -3   2  13        145.91        125.10         1.74 o
  -2   2  13         23.91         27.81         0.86 o
  -1   2  13        138.64        131.30         1.93 o
   0   2  13          0.26          0.60         0.51 o
   1   2  13        296.50        303.34         3.47 o
   2   2  13        133.90        141.56         2.29 o
   3   2  13        220.86        226.90         3.42 o
   4   2  13         39.35         42.43         1.40 o
   5   2  13        530.87        529.78         6.21 o
   6   2  13         53.30         48.69         1.45 o
   7   2  13         66.48         66.83         1.50 o
   8   2  13         19.40         16.68         0.77 o
 -16   3  13        133.93        121.53         2.02 o
 -15   3  13          1.62          2.81         0.31 o
 -14   3  13         58.64         57.70         0.98 o
 -13   3  13         11.74          9.70         0.56 o
 -12   3  13        292.28        310.74         2.79 o
 -11   3  13        622.51        643.53         4.43 o
 -10   3  13        658.23        667.34         4.75 o
  -9   3  13        120.24        112.47         1.65 o
  -8   3  13         94.02        107.61         1.69 o
  -7   3  13          4.08          5.29         0.48 o
  -6   3  13         82.09         72.96         1.40 o
  -5   3  13        422.02        433.31         3.89 o
  -4   3  13         15.90         16.75         0.68 o
  -3   3  13          2.90          3.20         0.46 o
  -2   3  13        431.73        426.52         3.84 o
  -1   3  13         54.92         53.44         1.16 o
   0   3  13         11.62         10.16         0.63 o
   1   3  13          2.17          3.22         0.57 o
   2   3  13        313.64        321.86         3.55 o
   3   3  13         64.34         62.02         1.34 o
   4   3  13        128.19        135.73         2.14 o
   5   3  13        478.03        473.09         4.74 o
   6   3  13        127.04        125.76         2.20 o
   7   3  13        671.59        671.13         7.28 o
   8   3  13         16.18         16.30         0.63 o
 -16   4  13          8.23          5.19         0.37 o
 -15   4  13        287.20        289.18         3.14 o
 -14   4  13        242.84        255.31         2.41 o
 -13   4  13        153.65        146.42         1.89 o
 -12   4  13        287.22        308.14         2.75 o
 -11   4  13        189.84        196.67         2.07 o
 -10   4  13         93.50         91.20         1.51 o
  -9   4  13        213.98        220.48         2.37 o
  -8   4  13        353.93        364.81         3.40 o
  -7   4  13         10.07          9.89         0.66 o
  -6   4  13        403.28        419.94         4.02 o
  -5   4  13         67.97         64.36         1.33 o
  -4   4  13        390.24        389.78         3.82 o
  -3   4  13         10.80         11.28         0.65 o
  -2   4  13         72.51         78.27         1.46 o
  -1   4  13          1.10          2.33         0.51 o
   0   4  13         47.70         49.15         1.23 o
   1   4  13         39.06         36.30         1.18 o
   2   4  13         54.07         54.19         1.48 o
   3   4  13        787.42        790.30         8.38 o
   4   4  13         34.87         35.05         1.21 o
   5   4  13          6.96          6.18         0.55 o
   6   4  13         87.29         88.64         2.12 o
   7   4  13        170.02        177.43         3.30 o
 -15   5  13         27.75         24.33         0.71 o
 -14   5  13          2.21          1.98         0.30 o
 -13   5  13        496.93        510.94         4.20 o
 -12   5  13        158.70        169.27         2.05 o
 -11   5  13         94.31        102.60         1.69 o
 -10   5  13         76.29         69.95         1.30 o
  -9   5  13        115.18        113.95         1.73 o
  -8   5  13        125.89        120.84         1.92 o
  -7   5  13          5.24          6.22         0.61 o
  -6   5  13          0.54          0.75         0.37 o
  -5   5  13         64.77         83.14         1.37 o
  -4   5  13         10.67          8.85         0.58 o
  -3   5  13         98.65        118.18         1.81 o
  -2   5  13         70.68         70.80         1.38 o
  -1   5  13        552.46        529.99         5.14 o
   0   5  13        162.69        164.72         2.19 o
   1   5  13         54.58         54.92         1.34 o
   2   5  13          1.90          4.15         0.55 o
   3   5  13        364.06        357.05         5.16 o
   4   5  13        326.98        324.81         5.31 o
   5   5  13         19.01         26.05         0.87 o
   6   5  13        121.30        115.92         2.18 o
 -14   6  13        478.24        433.24         6.90 o
 -13   6  13        116.33        128.98         1.67 o
 -12   6  13         79.82         84.08         1.38 o
 -11   6  13        142.49        148.25         1.79 o
 -10   6  13         14.88         15.47         0.68 o
  -9   6  13         25.16         23.84         0.95 o
  -8   6  13          6.23          6.12         0.54 o
  -7   6  13          5.24          2.69         0.46 o
  -6   6  13        216.88        201.12         2.74 o
  -5   6  13         51.09         41.94         1.08 o
  -4   6  13         23.22         23.76         0.95 o
  -3   6  13        358.06        338.63         4.04 o
  -2   6  13        253.93        250.76         3.39 o
  -1   6  13         10.34         14.59         0.70 o
   0   6  13        141.43        149.71         2.24 o
   1   6  13        604.81        613.85         5.72 o
   2   6  13          4.26          3.08         0.52 o
   3   6  13         50.51         59.23         1.21 o
   4   6  13        300.03        299.38         8.64 o
   5   6  13        173.66        172.62         2.75 o
 -12   7  13         11.94         14.43         0.56 o
 -11   7  13        117.82        125.06         1.88 o
 -10   7  13          7.29          8.03         0.52 o
  -9   7  13        126.39        126.23         1.66 o
  -8   7  13          4.73          3.93         0.44 o
  -7   7  13         97.62         89.55         1.48 o
  -6   7  13          1.76          2.30         0.44 o
  -5   7  13          0.52          1.43         0.40 o
  -4   7  13         61.76         59.16         1.24 o
  -3   7  13        260.34        267.42         3.04 o
  -2   7  13        418.94        445.21         4.03 o
  -1   7  13          4.03          2.91         0.47 o
   0   7  13        199.13        201.34         2.76 o
   1   7  13          3.02          5.70         0.62 o
   2   7  13        386.53        424.83         4.78 o
   3   7  13          6.03          5.70         0.51 o
   4   7  13        122.09        115.78         2.48 o
 -10   8  13         47.44         41.81         1.62 o
  -9   8  13         68.75         75.88         1.73 o
  -8   8  13        101.20         91.72         1.39 o
  -7   8  13         15.19         16.33         0.59 o
  -6   8  13        224.07        223.33         3.71 o
  -5   8  13         71.58         81.38         1.45 o
  -4   8  13          9.91         11.06         0.51 o
  -3   8  13        159.40        164.64         1.85 o
  -2   8  13        403.95        424.26         6.15 o
  -1   8  13        166.52        166.53         2.30 o
   0   8  13         20.47         20.90         0.71 o
   1   8  13        531.21        530.92         8.88 o
   2   8  13         33.79         34.23         1.85 o
  -5   9  13        150.51        138.05         3.30 o
  -4   9  13        124.29        125.56         2.76 o
  -3   9  13        136.14        124.17         4.02 o
 -17   0  14         59.33         49.26         1.23 o
 -16   0  14        578.24        577.15        12.59 o
 -15   0  14         33.81         39.02         1.10 o
 -14   0  14        284.23        327.74         4.35 o
 -13   0  14        410.17        371.44         5.70 o
 -12   0  14       1508.96       1422.19        11.51 o
 -11   0  14        151.25        116.16         2.04 o
 -10   0  14        210.34        238.77         3.31 o
  -9   0  14         73.17         58.01         2.00 o
  -8   0  14          4.21          5.76         0.69 o
  -7   0  14        302.81        287.29         4.18 o
  -6   0  14        320.89        433.93         5.96 o
  -5   0  14       1029.08        945.50        11.78 o
  -4   0  14         96.20         98.36         2.54 o
  -3   0  14        450.28        354.58         6.94 o
  -2   0  14        294.91        239.07         5.47 o
  -1   0  14       2369.82       2279.33        28.40 o
   0   0  14         27.78         31.64         1.61 o
   1   0  14        107.02        103.26         2.97 o
   2   0  14         59.66         53.77         1.94 o
   3   0  14          1.60          1.98         0.61 o
   4   0  14         41.63         33.76         2.08 o
   5   0  14         20.90         25.87         1.59 o
   6   0  14         26.45         31.40         2.02 o
   7   0  14          1.65          1.55         0.79 o
 -17   1  14        405.98        364.17         5.89 o
 -16   1  14         17.20         20.08         0.59 o
 -15   1  14        328.62        334.05         4.17 o
 -14   1  14         20.70         20.46         0.65 o
 -13   1  14        701.34        692.31         6.39 o
 -12   1  14         20.75         20.49         0.68 o
 -11   1  14        269.39        289.53         2.71 o
 -10   1  14         16.94         22.16         0.85 o
  -9   1  14        148.61        143.26         2.12 o
  -8   1  14        131.53        118.24         1.78 o
  -7   1  14         18.17         21.28         0.80 o
  -6   1  14        399.78        400.80         4.50 o
  -5   1  14        688.18        700.22         5.88 o
  -4   1  14        666.38        564.37         4.84 o
  -3   1  14         45.52         63.63         1.58 o
  -2   1  14        626.95        592.36         5.57 o
  -1   1  14         12.06          8.03         0.65 o
   0   1  14        532.45        525.43         4.82 o
   1   1  14         96.57         86.22         1.72 o
   2   1  14         78.66         70.36         1.49 o
   3   1  14          3.45          3.21         0.53 o
   4   1  14         62.69         59.25         1.37 o
   5   1  14        423.46        420.55         6.09 o
   6   1  14         11.66         13.32         0.70 o
   7   1  14        179.97        179.12         2.38 o
   8   1  14         13.76         11.12         1.25 o
 -16   2  14        881.80        836.12        13.71 o
 -15   2  14         30.70         34.15         0.69 o
 -14   2  14        635.68        647.93         4.16 o
 -13   2  14         42.91         46.35         0.96 o
 -12   2  14         80.54         82.23         1.24 o
 -11   2  14        266.20        273.44         2.68 o
 -10   2  14        199.17        213.22         2.23 o
  -9   2  14         63.69         71.86         1.26 o
  -8   2  14         27.96         31.75         0.86 o
  -7   2  14         10.19         23.36         0.75 o
  -6   2  14       1001.25       1129.47         8.41 o
  -5   2  14        297.33        268.80         2.87 o
  -4   2  14        110.90        111.87         1.64 o
  -3   2  14        331.85        329.07         3.51 o
  -2   2  14          1.23          3.12         0.50 o
  -1   2  14        177.81        181.40         2.47 o
   0   2  14        348.17        334.64         4.04 o
   1   2  14        397.61        389.91         4.45 o
   2   2  14        254.01        262.40         3.70 o
   3   2  14        107.76        108.00         2.06 o
   4   2  14        669.69        683.31         6.28 o
   5   2  14        144.67        157.08         2.42 o
   6   2  14        484.83        464.25         5.42 o
   7   2  14         78.70         70.38         2.37 o
 -16   3  14         11.10         11.47         0.48 o
 -15   3  14        411.49        413.68         3.20 o
 -14   3  14          0.84          1.58         0.31 o
 -13   3  14         46.21         47.83         0.99 o
 -12   3  14        267.11        272.21         2.57 o
 -11   3  14        143.97        158.90         1.86 o
 -10   3  14        155.54        147.32         1.82 o
  -9   3  14         26.12         19.96         0.79 o
  -8   3  14          5.60          7.13         0.59 o
  -7   3  14         68.74         78.34         1.55 o
  -6   3  14        388.85        394.42         3.68 o
  -5   3  14         11.15          7.88         0.62 o
  -4   3  14        152.63        153.61         2.16 o
  -3   3  14         48.77         56.42         1.38 o
  -2   3  14        306.31        316.87         3.11 o
  -1   3  14        142.74        149.76         2.05 o
   0   3  14        430.77        425.22         4.25 o
   1   3  14        522.79        519.90         5.07 o
   2   3  14         64.88         69.98         1.67 o
   3   3  14         37.13         37.85         1.01 o
   4   3  14        796.06        812.06        10.67 o
   5   3  14          1.32          0.96         0.53 o
   6   3  14          6.06          6.07         0.58 o
   7   3  14         27.08         21.11         0.84 o
 -15   4  14        106.81        107.66         1.77 o
 -14   4  14          0.50          0.76         0.32 o
 -13   4  14         56.89         56.23         1.11 o
 -12   4  14        134.77        147.71         1.86 o
 -11   4  14          2.41          3.26         0.43 o
 -10   4  14        467.16        480.78         3.98 o
  -9   4  14        390.08        408.46         4.11 o
  -8   4  14          3.85          3.38         0.55 o
  -7   4  14         87.84         89.89         1.69 o
  -6   4  14        271.21        248.23         3.01 o
  -5   4  14          0.90          1.26         0.48 o
  -4   4  14         79.51         89.14         1.53 o
  -3   4  14         26.97         26.27         0.87 o
  -2   4  14        152.19        150.88         2.05 o
  -1   4  14        448.02        451.20         3.99 o
   0   4  14        761.31        771.84         6.05 o
   1   4  14        247.39        237.75         2.86 o
   2   4  14         83.05         77.65         1.58 o
   3   4  14          3.45          5.30         0.52 o
   4   4  14         21.07         27.35         1.02 o
   5   4  14        356.03        361.04         6.24 o
   6   4  14         30.35         24.93         0.88 o
 -14   5  14         20.26         16.87         0.51 o
 -13   5  14        152.02        170.02         2.29 o
 -12   5  14        176.53        179.07         2.30 o
 -11   5  14         88.47         99.27         1.52 o
 -10   5  14        122.72        129.55         1.90 o
  -9   5  14        581.93        609.13         5.01 o
  -8   5  14        188.97        199.08         2.34 o
  -7   5  14         87.96         85.73         1.63 o
  -6   5  14        459.19        453.90         4.04 o
  -5   5  14         42.82         43.61         1.03 o
  -4   5  14        186.72        199.02         2.49 o
  -3   5  14         24.60         23.64         0.89 o
  -2   5  14        161.55        167.99         2.13 o
  -1   5  14         53.35         54.60         1.28 o
   0   5  14        143.72        140.56         1.92 o
   1   5  14          0.05          0.42         0.44 o
   2   5  14        939.29        910.21         7.64 o
   3   5  14        188.34        182.99         3.21 o
   4   5  14         43.55         49.98         1.34 o
   5   5  14          8.21         11.35         0.51 o
 -13   6  14         47.62         49.75         0.95 o
 -12   6  14         93.76         93.45         1.35 o
 -11   6  14         72.03         74.51         1.23 o
 -10   6  14        126.30        128.98         1.91 o
  -9   6  14          1.94          2.55         0.42 o
  -8   6  14        241.28        273.57         2.94 o
  -7   6  14        335.61        343.17         3.48 o
  -6   6  14        116.84        126.23         1.82 o
  -5   6  14        328.02        332.21         3.58 o
  -4   6  14         11.46         11.56         0.70 o
  -3   6  14         56.23         63.64         1.43 o
  -2   6  14         14.17         18.34         0.86 o
  -1   6  14        205.48        206.09         2.73 o
   0   6  14        121.61        120.24         1.96 o
   1   6  14         11.63          9.31         0.62 o
   2   6  14          4.20          9.99         0.56 o
   3   6  14        498.75        478.95         6.69 o
   4   6  14        283.09        270.29         4.05 o
 -12   7  14        115.71         97.02         3.30 o
 -11   7  14        161.48        162.00         3.25 o
 -10   7  14          8.55          7.36         0.47 o
  -9   7  14        204.37        225.43         3.01 o
  -8   7  14        167.38        166.71         2.04 o
  -7   7  14          0.28          0.98         0.35 o
  -6   7  14         81.53         77.00         1.30 o
  -5   7  14        245.31        244.27         2.61 o
  -4   7  14         46.95         45.81         1.00 o
  -3   7  14         20.56         21.80         0.76 o
  -2   7  14        107.74        109.76         1.97 o
  -1   7  14        108.28        107.97         1.67 o
   0   7  14         55.63         56.29         1.12 o
   1   7  14        195.47        209.56         3.34 o
   2   7  14         22.28         23.77         1.04 o
   3   7  14        114.71        109.87         2.54 o
  -9   8  14         97.56         89.94        17.48 o
  -8   8  14         32.85         27.40         0.78 o
  -7   8  14          1.50          0.48         0.29 o
  -6   8  14         32.22         32.37         0.89 o
  -5   8  14          0.42          0.77         0.25 o
  -4   8  14         19.82         15.13         0.63 o
  -3   8  14         49.06         42.33         0.91 o
  -2   8  14         28.76         23.77         0.74 o
  -1   8  14          8.62          6.38         0.40 o
   0   8  14          3.84          3.55         0.79 o
 -16   1  15         11.69         11.30         0.45 o
 -15   1  15        210.77        191.93         1.96 o
 -14   1  15         27.36         23.08         0.67 o
 -13   1  15          0.03          0.56         0.33 o
 -12   1  15          4.49          6.21         0.45 o
 -11   1  15          3.89          5.40         0.50 o
 -10   1  15        200.94        206.48         2.48 o
  -9   1  15         17.09         17.82         0.85 o
  -8   1  15         72.91         73.31         1.54 o
  -7   1  15        264.75        290.65         3.28 o
  -6   1  15         96.67         81.57         1.53 o
  -5   1  15         18.53         16.24         0.73 o
  -4   1  15        141.55        139.26         2.38 o
  -3   1  15         27.54         29.01         1.14 o
  -2   1  15         95.99         98.95         1.81 o
  -1   1  15        173.08        170.99         2.81 o
   0   1  15         28.97         26.35         1.01 o
   1   1  15         79.86         86.55         1.65 o
   2   1  15         31.33         33.23         1.02 o
   3   1  15         55.76         53.15         1.36 o
   4   1  15          4.02          4.45         0.59 o
   5   1  15          2.98          2.90         0.50 o
   6   1  15          0.03         -0.06         0.42 o
   7   1  15          0.01          0.55         0.54 o
 -16   2  15         10.27          5.60         0.32 o
 -15   2  15          3.19          1.77         0.28 o
 -14   2  15          4.35          4.47         0.40 o
 -13   2  15         33.00         32.31         0.88 o
 -12   2  15        101.61         96.61         1.42 o
 -11   2  15          2.15          3.87         0.49 o
 -10   2  15         25.40         26.53         0.81 o
  -9   2  15        339.32        318.49         2.96 o
  -8   2  15        112.70        125.70         1.93 o
  -7   2  15       1505.37       1433.41         9.40 o
  -6   2  15        565.34        537.43         4.55 o
  -5   2  15          0.19          0.80         0.43 o
  -4   2  15        235.49        252.08         3.06 o
  -3   2  15         19.99         21.66         0.98 o
  -2   2  15         13.90         13.84         0.76 o
  -1   2  15         12.91         13.20         0.72 o
   0   2  15          0.65          0.77         0.55 o
   1   2  15          3.50          5.55         0.68 o
   2   2  15          6.90          6.54         0.72 o
   3   2  15          7.44          7.02         0.69 o
   4   2  15        132.37        130.51         2.10 o
   5   2  15          9.27          7.49         0.55 o
   6   2  15        107.63         93.85         1.72 o
 -16   3  15          0.10          0.14         0.60 o
 -15   3  15          0.65          0.87         0.27 o
 -14   3  15         51.12         45.20         0.89 o
 -13   3  15         75.98         83.70         1.25 o
 -12   3  15          8.09         11.18         0.53 o
 -11   3  15        157.05        169.62         2.13 o
 -10   3  15         54.55         51.43         1.16 o
  -9   3  15         71.06         75.10         1.57 o
  -8   3  15        738.61        747.08         5.92 o
  -7   3  15        382.18        385.87         3.61 o
  -6   3  15        400.37        381.01         3.78 o
  -5   3  15        169.22        172.48         2.19 o
  -4   3  15         43.40         40.88         1.10 o
  -3   3  15         93.03         95.71         1.57 o
  -2   3  15        353.30        362.83         4.79 o
  -1   3  15        785.19        797.63         6.53 o
   0   3  15         45.17         51.65         1.43 o
   1   3  15         42.33         42.90         1.37 o
   2   3  15         53.25         56.03         1.24 o
   3   3  15        378.72        391.56         4.81 o
   4   3  15          4.25          6.74         0.63 o
   5   3  15         19.20         15.90         0.84 o
   6   3  15         21.27         19.65         0.80 o
 -15   4  15         40.20         29.16         0.73 o
 -14   4  15          0.12          0.51         0.37 o
 -13   4  15        172.28        164.17         2.88 o
 -12   4  15          2.31          2.15         0.42 o
 -11   4  15          0.89          1.25         0.44 o
 -10   4  15         69.51         74.63         1.56 o
  -9   4  15        361.33        359.25         3.94 o
  -8   4  15          1.61          1.00         0.56 o
  -7   4  15         39.13         37.11         1.03 o
  -6   4  15          9.85         13.27         0.73 o
  -5   4  15       1431.42       1443.10        10.42 o
  -4   4  15        293.51        291.93         2.99 o
  -3   4  15        309.14        316.21         3.11 o
  -2   4  15        942.34        934.56         7.76 o
  -1   4  15          3.63          3.80         0.48 o
   0   4  15         38.70         41.25         1.10 o
   1   4  15         82.22         83.77         1.49 o
   2   4  15          3.32          3.90         0.49 o
   3   4  15          0.73          1.04         0.42 o
   4   4  15        356.16        353.23         4.32 o
   5   4  15        417.98        414.69         5.80 o
 -14   5  15         72.63         65.80         1.16 o
 -13   5  15          7.11          8.10         0.48 o
 -12   5  15        290.89        284.38         3.89 o
 -11   5  15        156.47        174.38         3.43 o
 -10   5  15         14.16         15.82         0.69 o
  -9   5  15        288.23        297.66         3.14 o
  -8   5  15        489.42        500.33         4.27 o
  -7   5  15        132.57        129.95         1.95 o
  -6   5  15          7.27          9.25         0.57 o
  -5   5  15        118.94        123.06         1.72 o
  -4   5  15        449.55        464.24         4.13 o
  -3   5  15        247.78        248.74         2.86 o
  -2   5  15        430.56        413.94         4.23 o
  -1   5  15          5.65          8.83         0.64 o
   0   5  15          3.05          4.83         0.54 o
   1   5  15        222.04        208.44         2.60 o
   2   5  15        224.15        230.00         2.50 o
   3   5  15         92.75        100.82         1.56 o
   4   5  15        107.59        108.48         2.68 o
 -13   6  15         26.02         24.70         0.97 o
 -12   6  15          9.17          8.28         0.51 o
 -11   6  15        432.90        432.25         7.25 o
 -10   6  15         34.14         38.80         0.87 o
  -9   6  15         26.62         29.81         0.83 o
  -8   6  15        144.73        146.46         1.89 o
  -7   6  15        318.69        333.32         3.66 o
  -6   6  15        147.45        136.95         2.34 o
  -5   6  15        163.81        161.70         2.94 o
  -4   6  15         70.89         73.95         1.36 o
  -3   6  15        144.40        146.24         2.19 o
  -2   6  15         17.83         24.30         0.88 o
  -1   6  15        123.71        137.05         1.96 o
   0   6  15         25.27         22.17         0.89 o
   1   6  15         43.60         46.22         0.95 o
   2   6  15         29.37         19.37         0.77 o
   3   6  15        361.02        314.63         3.93 o
 -11   7  15         25.94         19.89         3.17 o
 -10   7  15        497.74        454.78         9.86 o
  -9   7  15          8.92         11.70         0.57 o
  -8   7  15        287.30        288.28         3.04 o
  -7   7  15         70.32         61.06         1.11 o
  -6   7  15         72.62         81.67         2.02 o
  -5   7  15         48.11         50.85         1.19 o
  -4   7  15        219.06        224.21         3.28 o
  -3   7  15          9.66         10.97         0.55 o
  -2   7  15         80.32         87.09         1.77 o
  -1   7  15          8.10          9.28         0.47 o
   0   7  15        134.47        124.72         2.58 o
   1   7  15          1.08          2.22         0.41 o
  -7   8  15        155.18        155.03         3.33 o
  -6   8  15          1.77          1.95         0.42 o
  -5   8  15        261.60        246.44         3.33 o
  -4   8  15         12.05         10.58         0.51 o
  -3   8  15        129.10        113.50         5.34 o
 -16   0  16        133.67        130.18         2.19 o
 -15   0  16         78.33         83.15         2.07 o
 -14   0  16         73.20         70.62         1.56 o
 -13   0  16        297.20        308.30         4.59 o
 -12   0  16          6.98          8.61         0.74 o
 -11   0  16       1325.51       1365.72        12.80 o
 -10   0  16         59.08         52.92         1.71 o
  -9   0  16        167.54        161.33         3.39 o
  -8   0  16         17.40         11.09         1.19 o
  -7   0  16        668.75        710.55        17.65 o
  -6   0  16        502.10        538.93         7.88 o
  -5   0  16         14.15         26.53         1.78 o
  -4   0  16        144.65        152.45         4.21 o
  -3   0  16          7.67         21.67         1.74 o
  -2   0  16        192.60        187.02         4.96 o
  -1   0  16        529.00        582.67        15.04 o
   0   0  16        105.73         94.06         3.25 o
   1   0  16          3.76          3.89         0.92 o
   2   0  16         41.60         37.86         2.53 o
   3   0  16        940.09        965.80        16.13 o
   4   0  16         48.33         54.49         1.99 o
   5   0  16        144.14        135.12         4.15 o
 -16   1  16        261.53        236.75         7.35 o
 -15   1  16         54.52         48.47         1.07 o
 -14   1  16        265.80        263.63         3.63 o
 -13   1  16          5.62          5.57         0.40 o
 -12   1  16        550.38        546.57         5.00 o
 -11   1  16         11.42         14.13         0.65 o
 -10   1  16        705.14        737.64         5.60 o
  -9   1  16          4.31          2.66         0.55 o
  -8   1  16        211.95        246.53         2.91 o
  -7   1  16        252.56        259.63         2.86 o
  -6   1  16        166.90        180.09         2.48 o
  -5   1  16          1.36          1.67         0.45 o
  -4   1  16        104.15        132.67         2.16 o
  -3   1  16        145.15        146.14         2.41 o
  -2   1  16        122.97        146.73         2.36 o
  -1   1  16         26.21         26.90         1.39 o
   0   1  16        367.99        380.21         6.89 o
   1   1  16        194.30        192.17         2.58 o
   2   1  16         94.64         98.11         1.67 o
   3   1  16          4.64          4.84         0.62 o
   4   1  16        349.58        343.79         4.40 o
   5   1  16          2.19          2.42         0.46 o
   6   1  16        340.94        293.21         7.22 o
 -16   2  16         39.29         34.01         1.90 o
 -15   2  16        136.78        136.71         4.46 o
 -14   2  16         30.08         25.53         0.77 o
 -13   2  16         87.03         98.05         1.64 o
 -12   2  16         33.06         29.33         0.87 o
 -11   2  16        997.28       1047.56         7.89 o
 -10   2  16         78.99         77.45         1.37 o
  -9   2  16        107.18        106.27         1.70 o
  -8   2  16        243.82        238.78         2.52 o
  -7   2  16        419.72        470.42         4.10 o
  -6   2  16         56.10         57.39         1.19 o
  -5   2  16        361.50        404.62         4.08 o
  -4   2  16          6.11          7.49         0.67 o
  -3   2  16          1.19          1.62         0.51 o
  -2   2  16        579.01        566.22         6.00 o
  -1   2  16        724.74        765.17         6.53 o
   0   2  16         46.42         36.78         1.32 o
   1   2  16        255.03        257.21         3.18 o
   2   2  16        115.45        117.16         2.07 o
   3   2  16        211.66        209.70         2.72 o
   4   2  16          8.53          6.10         0.48 o
   5   2  16         52.67         53.30         1.80 o
 -15   3  16          5.68          5.53         0.40 o
 -14   3  16        176.44        174.66         3.40 o
 -13   3  16          0.26          0.96         0.40 o
 -12   3  16        253.78        272.30         2.85 o
 -11   3  16        413.91        429.27         4.23 o
 -10   3  16         51.78         58.78         1.31 o
  -9   3  16         96.47         92.76         1.69 o
  -8   3  16        582.04        614.92         4.83 o
  -7   3  16          3.56          3.63         0.49 o
  -6   3  16        236.55        242.00         2.96 o
  -5   3  16         81.05         94.79         1.86 o
  -4   3  16        621.20        644.74         5.84 o
  -3   3  16        245.88        241.12         3.70 o
  -2   3  16        200.90        206.24         2.58 o
  -1   3  16         58.99         59.54         1.29 o
   0   3  16         77.57         81.82         1.67 o
   1   3  16        180.82        183.13         2.38 o
   2   3  16        244.25        249.29         2.94 o
   3   3  16        303.15        297.79         4.14 o
   4   3  16        234.45        228.20         3.53 o
   5   3  16         12.00         14.88         1.17 o
 -14   4  16          3.06          5.32         0.37 o
 -13   4  16         49.46         45.44         1.03 o
 -12   4  16        392.09        388.03         4.08 o
 -11   4  16         47.34         55.91         1.29 o
 -10   4  16         95.58         93.23         1.66 o
  -9   4  16         99.99        109.88         1.78 o
  -8   4  16          6.31          3.11         0.52 o
  -7   4  16        857.43        885.60         6.59 o
  -6   4  16         13.83         16.77         0.74 o
  -5   4  16         64.34         73.03         1.46 o
  -4   4  16         50.99         50.05         1.16 o
  -3   4  16        433.33        437.62         3.80 o
  -2   4  16        214.86        222.96         4.01 o
  -1   4  16        209.78        200.35         2.29 o
   0   4  16        122.53        112.29         1.79 o
   1   4  16        102.02        105.60         1.62 o
   2   4  16        168.59        169.95         2.37 o
   3   4  16         46.27         45.29         1.03 o
   4   4  16        116.14        102.16         2.52 o
 -13   5  16         62.92         54.12         1.11 o
 -12   5  16         69.14         78.96         1.23 o
 -11   5  16         97.77         88.48         1.28 o
 -10   5  16        276.33        294.70         2.86 o
  -9   5  16          2.73          1.51         0.40 o
  -8   5  16          3.22          2.78         0.50 o
  -7   5  16        267.67        244.77         3.00 o
  -6   5  16        399.76        382.00         6.36 o
  -5   5  16         99.98        109.06         1.69 o
  -4   5  16         80.91         87.92         1.77 o
  -3   5  16        111.19        111.55         1.87 o
  -2   5  16        478.91        475.57         4.99 o
  -1   5  16         47.47         42.76         1.08 o
   0   5  16         23.04         24.39         0.81 o
   1   5  16          0.28          0.59         0.33 o
   2   5  16          8.78          6.63         0.49 o
   3   5  16        290.07        245.75         4.53 o
 -12   6  16         13.90         17.86         0.63 o
 -11   6  16          0.30          0.50         0.29 o
 -10   6  16         15.63         11.26         0.48 o
  -9   6  16        218.12        227.02         2.40 o
  -8   6  16          0.88          1.27         0.42 o
  -7   6  16        117.76        126.79         1.88 o
  -6   6  16          2.86          3.66         0.51 o
  -5   6  16         12.21         14.40         0.66 o
  -4   6  16          2.07          2.83         0.45 o
  -3   6  16         90.85         89.50         1.50 o
  -2   6  16         12.16         14.17         0.66 o
  -1   6  16         52.59         55.26         1.26 o
   0   6  16        107.60        103.53         2.80 o
   1   6  16         18.92         17.04         1.52 o
  -9   7  16         37.28         31.02         1.10 o
  -8   7  16        322.81        322.58         6.02 o
  -7   7  16         42.96         51.24         1.22 o
  -6   7  16         42.78         44.50         1.02 o
  -5   7  16          0.45          1.01         0.37 o
  -4   7  16         21.79         18.88         0.65 o
  -3   7  16         53.03         51.17         1.20 o
  -2   7  16         41.65         45.77         1.18 o
  -1   7  16        242.94        214.04         4.19 o
 -15   1  17          0.06          0.38         0.40 o
 -14   1  17         15.59         17.75         0.72 o
 -13   1  17        116.89        105.22         1.48 o
 -12   1  17          1.36          4.89         0.53 o
 -11   1  17        161.27        160.93         2.01 o
 -10   1  17        165.90        172.10         2.15 o
  -9   1  17         16.88         18.52         0.78 o
  -8   1  17        121.71        122.39         1.99 o
  -7   1  17         10.54         13.19         0.85 o
  -6   1  17          1.23          0.72         0.53 o
  -5   1  17         28.15         35.88         1.32 o
  -4   1  17         38.34         37.08         1.30 o
  -3   1  17         18.80         17.45         0.84 o
  -2   1  17         65.21         65.36         1.57 o
  -1   1  17         76.90         76.04         2.12 o
   0   1  17        311.45        293.11         3.68 o
   1   1  17         13.15         13.02         0.79 o
   2   1  17          5.24          4.03         0.55 o
   3   1  17          0.36          0.58         0.48 o
   4   1  17          2.23          2.44         0.37 o
 -15   2  17         35.67         32.87         1.15 o
 -14   2  17         43.13         41.13         1.22 o
 -13   2  17        137.32        140.60         2.22 o
 -12   2  17         15.62         19.78         0.84 o
 -11   2  17         53.34         50.97         1.20 o
 -10   2  17         96.66         96.24         1.68 o
  -9   2  17         18.38         22.79         0.71 o
  -8   2  17          6.14          3.79         0.43 o
  -7   2  17          1.17          2.52         0.49 o
  -6   2  17        129.51        146.30         2.27 o
  -5   2  17         72.70         71.08         1.52 o
  -4   2  17         10.56          9.01         0.65 o
  -3   2  17        347.58        355.34         4.44 o
  -2   2  17         31.69         32.81         1.02 o
  -1   2  17          3.97          4.71         0.65 o
   0   2  17         60.42         61.98         1.59 o
   1   2  17         78.79         65.70         1.65 o
   2   2  17         21.73         20.32         0.71 o
   3   2  17          0.05          0.14         0.37 o
   4   2  17         92.71         78.30         3.79 o
 -14   3  17        243.14        229.63         3.60 o
 -13   3  17        485.91        477.33         4.54 o
 -12   3  17          7.99          6.37         0.49 o
 -11   3  17          0.32          0.25         0.41 o
 -10   3  17         50.52         58.03         1.15 o
  -9   3  17          0.10          0.62         0.44 o
  -8   3  17          0.42          0.83         0.43 o
  -7   3  17        189.88        191.00         2.64 o
  -6   3  17          0.59          1.07         0.52 o
  -5   3  17         23.23         25.60         0.95 o
  -4   3  17        352.37        372.43         4.98 o
  -3   3  17         30.64         30.74         1.11 o
  -2   3  17         18.12         16.95         0.77 o
  -1   3  17          0.53          0.57         0.46 o
   0   3  17          5.39          6.16         0.48 o
   1   3  17          1.03          1.24         0.42 o
   2   3  17         13.56         12.26         0.58 o
   3   3  17         50.84         49.40         1.25 o
 -14   4  17        236.01        218.78         4.13 o
 -13   4  17        195.79        210.44         3.82 o
 -12   4  17        129.31        120.26         2.24 o
 -11   4  17          8.86          8.54         0.50 o
 -10   4  17         98.23         90.24         1.42 o
  -9   4  17         41.18         46.50         1.07 o
  -8   4  17        254.92        265.06         2.84 o
  -7   4  17        104.56        117.09         1.75 o
  -6   4  17         53.77         48.84         1.14 o
  -5   4  17         39.44         37.08         1.05 o
  -4   4  17         66.60         69.52         1.54 o
  -3   4  17        165.54        168.27         2.22 o
  -2   4  17          0.64          1.92         0.49 o
  -1   4  17          0.42          0.83         0.39 o
   0   4  17         41.10         41.66         0.90 o
   1   4  17         88.08         79.25         2.40 o
   2   4  17          2.02          3.61         0.60 o
 -12   5  17          6.96          9.04         0.44 o
 -11   5  17         44.78         49.69         0.99 o
 -10   5  17         44.83         49.04         0.95 o
  -9   5  17         98.14         99.15         1.75 o
  -8   5  17        294.38        299.07         3.55 o
  -7   5  17         20.53         22.92         0.78 o
  -6   5  17         89.55         94.75         1.50 o
  -5   5  17         43.02         39.11         1.05 o
  -4   5  17         82.47         80.40         1.46 o
  -3   5  17          8.34          7.05         0.57 o
  -2   5  17         28.59         30.99         0.95 o
  -1   5  17         34.63         32.92         1.36 o
   0   5  17         60.62         58.74         1.60 o
   1   5  17          1.30          2.39         0.46 o
 -10   6  17          3.61          6.82         0.49 o
  -9   6  17        115.78        108.51         1.59 o
  -8   6  17        182.48        165.68         2.13 o
  -7   6  17         51.36         58.42         1.44 o
  -6   6  17          1.88          0.72         0.41 o
  -5   6  17        286.62        294.48         3.98 o
  -4   6  17         66.55         64.84         1.89 o
  -3   6  17        163.24        168.47         2.29 o
  -2   6  17        157.55        149.13         4.25 o
  -1   6  17         50.92         46.23         1.04 o
   0   6  17          0.29          0.26         0.51 o
  -6   7  17        129.61        115.01         5.48 o
  -5   7  17         26.13         25.67         1.14 o
 -15   0  18        377.83        348.37         5.96 o
 -14   0  18         29.05         21.08         1.10 o
 -13   0  18        651.97        638.72        17.01 o
 -12   0  18        199.24        192.92         5.46 o
 -11   0  18        228.85        239.16         3.39 o
 -10   0  18         71.85         73.28         1.98 o
  -9   0  18        420.51        440.97         5.34 o
  -8   0  18        317.18        353.14         5.81 o
  -7   0  18        299.57        288.74         5.69 o
  -6   0  18        281.13        272.69         5.48 o
  -5   0  18       1790.42       1779.09        17.23 o
  -4   0  18        423.31        449.87         5.94 o
  -3   0  18        516.51        504.06         7.06 o
  -2   0  18        285.12        303.10         7.10 o
  -1   0  18         77.79         74.73         2.57 o
   0   0  18         62.71         67.20         2.83 o
   1   0  18         32.66         30.84         1.47 o
   2   0  18        199.41        218.84         7.38 o
   3   0  18        498.45        462.41         9.71 o
 -14   1  18         68.70         72.75         1.26 o
 -13   1  18        156.73        164.69         2.82 o
 -12   1  18        888.92        921.67         8.81 o
 -11   1  18         49.13         49.71         1.08 o
 -10   1  18        266.47        287.50         3.19 o
  -9   1  18         51.73         53.71         1.29 o
  -8   1  18        392.89        398.50         5.56 o
  -7   1  18         19.41         22.49         1.10 o
  -6   1  18       1138.96       1161.75        10.75 o
  -5   1  18        494.02        524.02         6.04 o
  -4   1  18         95.88         87.27         1.72 o
  -3   1  18        100.68        110.30         2.28 o
  -2   1  18        705.09        706.22        10.62 o
  -1   1  18         71.91         85.60         2.13 o
   0   1  18        210.16        224.37         3.18 o
   1   1  18        120.58        123.57         2.30 o
   2   1  18        180.10        179.25         2.39 o
   3   1  18          6.43          7.50         0.45 o
 -14   2  18        200.20        184.86         3.50 o
 -13   2  18        278.79        284.86         3.56 o
 -12   2  18          5.03          4.96         0.51 o
 -11   2  18        478.51        485.30         5.86 o
 -10   2  18         38.45         35.02         0.92 o
  -9   2  18        411.91        423.16         4.52 o
  -8   2  18          6.60          6.88         0.62 o
  -7   2  18        947.87        953.09        11.16 o
  -6   2  18        291.31        309.02         3.43 o
  -5   2  18         34.53         33.12         0.93 o
  -4   2  18         55.48         56.86         1.37 o
  -3   2  18         76.47         87.17         1.69 o
  -2   2  18        285.56        295.33         5.37 o
  -1   2  18        850.58        851.04         8.98 o
   0   2  18          0.69          1.46         0.40 o
   1   2  18        388.02        389.96         5.91 o
   2   2  18        161.29        172.96         3.41 o
   3   2  18         91.61         84.67         3.06 o
 -14   3  18         89.05         71.29         1.83 o
 -13   3  18         11.31         10.55         0.61 o
 -12   3  18        312.03        311.20         5.63 o
 -11   3  18         54.97         55.50         1.09 o
 -10   3  18        544.86        554.24         4.73 o
  -9   3  18        124.60        122.37         1.76 o
  -8   3  18        352.81        339.86         3.82 o
  -7   3  18         46.56         43.95         1.09 o
  -6   3  18         33.57         40.04         1.13 o
  -5   3  18         14.58         17.14         0.79 o
  -4   3  18        262.76        272.03         4.28 o
  -3   3  18        436.89        461.06         4.69 o
  -2   3  18        380.70        395.46         6.30 o
  -1   3  18         18.09         20.47         0.84 o
   0   3  18        186.59        198.19         2.89 o
   1   3  18        185.31        185.90         5.73 o
   2   3  18         88.89         76.06         2.88 o
 -13   4  18        227.75        207.18         5.64 o
 -12   4  18         13.32         10.27         0.59 o
 -11   4  18        120.91        119.77         1.50 o
 -10   4  18         66.29         64.25         1.12 o
  -9   4  18         40.70         43.09         1.02 o
  -8   4  18        391.37        379.46         3.79 o
  -7   4  18        526.67        512.38         4.42 o
  -6   4  18          5.32          7.59         0.53 o
  -5   4  18         78.41         92.31         1.70 o
  -4   4  18         40.81         48.63         1.20 o
  -3   4  18        343.01        358.90         3.82 o
  -2   4  18         63.34         70.49         1.41 o
  -1   4  18          9.96         12.60         0.58 o
   0   4  18        226.64        213.08         3.88 o
   1   4  18         11.87         14.77         1.34 o
 -11   5  18         40.84         37.43         0.81 o
 -10   5  18        132.46        128.91         2.56 o
  -9   5  18        167.37        169.23         2.95 o
  -8   5  18         21.49         29.45         0.79 o
  -7   5  18        275.58        273.94         4.80 o
  -6   5  18        224.71        229.50         3.61 o
  -5   5  18         62.11         69.79         1.41 o
  -4   5  18         39.42         40.89         1.07 o
  -3   5  18          1.71          2.62         0.41 o
  -2   5  18        114.28        113.35         2.10 o
  -1   5  18         95.15         75.79         1.84 o
  -8   6  18        497.91        418.28        29.96 o
  -7   6  18          4.00          3.84         0.67 o
  -6   6  18         52.36         57.60         1.34 o
  -5   6  18         37.70         37.08         1.05 o
  -4   6  18         46.35         40.44         1.82 o
  -3   6  18        131.72        103.18         3.24 o
 -14   1  19          8.25          8.96         0.59 o
 -13   1  19          2.37          2.38         0.51 o
 -12   1  19          5.23          5.54         0.41 o
 -11   1  19         19.96         16.22         0.65 o
 -10   1  19          5.08          2.62         0.49 o
  -9   1  19          1.74          0.69         0.57 o
  -8   1  19         14.80         11.92         0.73 o
  -7   1  19        638.89        642.71         7.80 o
  -6   1  19         10.29         13.05         0.65 o
  -5   1  19         43.77         48.56         1.20 o
  -4   1  19          1.83          2.83         0.46 o
  -3   1  19         47.24         48.98         1.51 o
  -2   1  19         12.88         14.52         0.80 o
  -1   1  19          0.16          1.23         0.43 o
   0   1  19         35.60         42.85         1.18 o
   1   1  19         32.39         26.55         1.18 o
 -13   2  19         21.78         22.84         0.84 o
 -12   2  19          1.00          1.50         0.32 o
 -11   2  19          1.45          0.39         0.48 o
 -10   2  19         39.15         40.17         1.43 o
  -9   2  19         20.87         16.48         1.25 o
  -8   2  19        404.86        419.38         5.26 o
  -7   2  19         15.30         19.50         0.89 o
  -6   2  19         23.92         27.44         0.97 o
  -5   2  19         57.90         55.70         1.51 o
  -4   2  19         58.61         58.93         1.43 o
  -3   2  19         82.03         89.22         1.77 o
  -2   2  19          6.21          7.20         0.51 o
  -1   2  19          2.25          4.92         0.55 o
   0   2  19        212.55        217.75         3.70 o
   1   2  19         26.18         23.75         1.22 o
 -12   3  19          6.05          8.77         0.46 o
 -11   3  19        149.82        144.98         2.20 o
 -10   3  19         12.47          8.65         0.53 o
  -9   3  19        296.85        288.93         4.68 o
  -8   3  19          0.32          0.09         0.37 o
  -7   3  19        237.50        248.27         5.04 o
  -6   3  19         12.50         11.63         0.59 o
  -5   3  19         45.55         46.19         1.16 o
  -4   3  19        549.46        552.90         5.62 o
  -3   3  19          4.05          1.92         0.51 o
  -2   3  19          1.74          1.48         0.45 o
  -1   3  19        659.88        645.55        13.52 o
   0   3  19          1.73          1.04         0.53 o
 -11   4  19         11.45          8.71         0.63 o
 -10   4  19         27.82         28.28         1.27 o
  -9   4  19         37.51         39.62         0.96 o
  -8   4  19        364.14        343.91         4.71 o
  -7   4  19        118.02        114.91         1.69 o
  -6   4  19        193.52        207.31         3.14 o
  -5   4  19         15.68         18.75         0.63 o
  -4   4  19        158.68        177.43         2.52 o
  -3   4  19        191.96        188.63         2.93 o
  -2   4  19        345.51        304.38         4.65 o
  -1   4  19          0.05          0.69         0.39 o
  -9   5  19         50.47         51.68         2.41 o
  -8   5  19         12.98         19.29         0.98 o
  -7   5  19        383.24        374.92         5.27 o
  -6   5  19         78.67         69.84         1.74 o
  -5   5  19        478.37        445.59         7.54 o
  -4   5  19          6.28          7.50         0.79 o
  -3   5  19        173.66        156.98         3.09 o
 -12   0  20        303.02        278.05         5.02 o
 -11   0  20         16.92         17.88         1.96 o
 -10   0  20        588.16        622.03         8.52 o
  -9   0  20        112.64        114.73         2.82 o
  -8   0  20         44.86         53.07         2.20 o
  -7   0  20         40.83         49.63         2.32 o
  -6   0  20        239.56        233.82         4.24 o
  -5   0  20         24.45         38.21         1.54 o
  -4   0  20        329.96        335.86         5.49 o
  -3   0  20        199.24        189.13         3.66 o
  -2   0  20        194.10        199.33         3.62 o
  -1   0  20          0.02          0.84         0.54 o
   0   0  20        399.29        374.69         8.78 o
 -12   1  20         16.77         10.96         0.78 o
 -11   1  20        343.25        352.47         5.19 o
 -10   1  20         52.65         52.59         1.49 o
  -9   1  20        164.22        168.87         3.83 o
  -8   1  20        203.36        217.08         4.21 o
  -7   1  20        137.74        152.22         2.15 o
  -6   1  20         41.80         48.51         1.24 o
  -5   1  20        214.18        217.16         3.72 o
  -4   1  20        165.68        156.12         2.25 o
  -3   1  20        646.74        650.32         6.19 o
  -2   1  20          4.64          6.66         0.54 o
  -1   1  20        207.84        188.92         4.58 o
 -12   2  20         18.93         21.32         1.54 o
 -11   2  20         65.05         66.46         2.12 o
 -10   2  20        287.47        307.77         7.74 o
  -9   2  20         10.11          8.02         0.63 o
  -8   2  20        196.59        211.78         4.87 o
  -7   2  20         22.33         24.44         0.85 o
  -6   2  20        250.30        259.27         6.83 o
  -5   2  20         46.09         39.82         1.17 o
  -4   2  20        770.68        756.39        10.92 o
  -3   2  20         21.75         20.18         2.00 o
  -2   2  20         53.56         46.83         1.43 o
  -1   2  20          0.16          0.14         0.45 o
 -11   3  20        146.03        133.58         9.58 o
 -10   3  20         72.63         64.02         2.28 o
  -9   3  20        260.89        282.92         5.08 o
  -8   3  20          7.33          6.85         0.48 o
  -7   3  20        412.38        421.01        14.87 o
  -6   3  20         23.06         23.86         0.69 o
  -5   3  20        203.51        217.94         2.85 o
  -4   3  20          0.15          0.66         0.45 o
  -3   3  20        116.41        114.57         2.74 o
  -2   3  20         12.67          8.31         0.73 o
  -9   4  20          2.86          1.48         0.61 o
  -8   4  20        338.54        321.28        15.74 o
  -7   4  20          7.25          5.42         0.74 o
  -6   4  20        100.42         99.76         5.38 o
  -4   4  20        103.56         51.88         2.40 o
 -10   1  21          4.16          5.68         0.64 o
  -9   1  21          1.69          1.67         0.48 o
  -8   1  21          5.43          6.58         0.56 o
  -7   1  21         17.20         13.63         0.62 o
  -6   1  21        191.03        167.52         6.26 o
  -5   1  21         66.64         60.40         1.63 o
  -4   1  21        300.03        293.77         4.42 o
  -3   1  21        178.83        167.88         3.46 o
  -9   2  21          0.89         -0.07         0.33 o
  -8   2  21          8.90          5.35         0.58 o
  -7   2  21          0.19          1.07         0.42 o
  -6   2  21          4.39          4.38         0.93 o
  -5   2  21         19.89         15.52         1.04 o
                                                
