# Supplementary material for: Two tris­(3,5-disubstituted phen­yl)phosphines and their isostructural PV oxides
Source: Acta Crystallogr E Crystallogr Commun. 2018 Jun 5;74(Pt 7):889–94. doi: 10.1107/S2056989018007831 (PMC6038625; doi:10.1107/S2056989018007831)
Supplement: Supplementary file 3 [file e-74-00889-Isup6.mol]

I
  --CCDC--051218    3D                              

 52 54  0  0  0  0  0  0  0  0999 V2000
    2.1623    2.0246    3.1791 P      0
    0.8310    3.2229    2.7601 C      0
    1.0623    4.3834    2.0139 C      0
    1.9457    4.5861    1.7296 H      0
    0.0235    5.2460    1.6806 C      0
   -1.2696    4.9230    2.0987 C      0
   -1.9883    5.4977    1.8626 H      0
   -1.5353    3.7804    2.8529 C      0
   -0.4695    2.9317    3.1770 C      0
   -0.6333    2.1474    3.6874 H      0
    0.3035    6.4928    0.8777 C      0
    1.2681    6.6655    0.8683 H      0
   -0.1608    7.2542    1.2841 H      0
   -0.0150    6.3683   -0.0407 H      0
   -2.9379    3.4646    3.3184 C      0
   -3.2642    4.1916    3.8890 H      0
   -2.9324    2.6272    3.8275 H      0
   -3.5268    3.3703    2.5407 H      0
    3.0099    1.9267    1.5546 C      0
    3.9787    2.8292    1.1087 C      0
    4.2853    3.5141    1.6913 H      0
    4.5015    2.7371   -0.1814 C      0
    4.0499    1.7089   -1.0130 C      0
    4.3966    1.6429   -1.8950 H      0
    3.1071    0.7789   -0.5859 C      0
    2.5919    0.9032    0.7062 C      0
    1.9449    0.2786    1.0123 H      0
    5.5240    3.7268   -0.6819 C      0
    5.6857    4.4055    0.0063 H      0
    5.1891    4.1593   -1.4950 H      0
    6.3612    3.2585   -0.8820 H      0
    2.6494   -0.3388   -1.4874 C      0
    2.9018   -0.1366   -2.4124 H      0
    1.6754   -0.4293   -1.4268 H      0
    3.0732   -1.1774   -1.2089 H      0
    3.3315    3.0273    4.1767 C      0
    3.0107    4.2687    4.7166 C      0
    2.1979    4.6909    4.4643 H      0
    3.8617    4.9057    5.6224 C      0
    5.0613    4.2905    5.9614 C      0
    5.6446    4.7165    6.5785 H      0
    5.4263    3.0586    5.4132 C      0
    4.5491    2.4296    4.5329 C      0
    4.7790    1.5830    4.1684 H      0
    3.4810    6.2429    6.2127 C      0
    4.0831    6.9353    5.8686 H      0
    3.5546    6.2018    7.1891 H      0
    2.5582    6.4592    5.9635 H      0
    6.7472    2.4195    5.7753 C      0
    7.4817    2.9919    5.4699 H      0
    6.8151    1.5425    5.3434 H      0
    6.8013    2.3098    6.7477 H      0
  1  2  1
  1 19  1
  1 36  1
  2  3  1
  2  9  1
  3  4  1
  3  5  1
  5  6  1
  5 11  1
  6  7  1
  6  8  1
  8  9  1
  8 15  1
  9 10  1
 11 12  1
 11 13  1
 11 14  1
 15 16  1
 15 17  1
 15 18  1
 19 20  1
 19 26  1
 20 21  1
 20 22  1
 22 23  1
 22 28  1
 23 24  1
 23 25  1
 25 26  1
 25 32  1
 26 27  1
 28 29  1
 28 30  1
 28 31  1
 32 33  1
 32 34  1
 32 35  1
 36 37  1
 36 43  1
 37 38  1
 37 39  1
 39 40  1
 39 45  1
 40 41  1
 40 42  1
 42 43  1
 42 49  1
 43 44  1
 45 46  1
 45 47  1
 45 48  1
 49 50  1
 49 51  1
 49 52  1
M  END
$$$$
