# Supplementary material for: Two tris­(3,5-disubstituted phen­yl)phosphines and their isostructural PV oxides
Source: Acta Crystallogr E Crystallogr Commun. 2018 Jun 5;74(Pt 7):889–94. doi: 10.1107/S2056989018007831 (PMC6038625; doi:10.1107/S2056989018007831)
Supplement: Supplementary file 4 [file e-74-00889-IIsup3.hkl]

#
# h,k,l, Fc-squared, Fo-squared, sigma(Fo-squared), status flag
#
data_II
_shelx_title ' '
_shelx_refln_list_code          4
_shelx_F_calc_maximum      169.62
_exptl_crystal_F_000       776.00
_reflns_d_resolution_high  0.7803

loop_
 _space_group_symop_operation_xyz
 'x, y, z'
 '-x, y+1/2, -z+1/2'
 '-x, -y, -z'
 'x, -y-1/2, z-1/2'

_cell_length_a    14.6562
_cell_length_b     8.9796
_cell_length_c    17.2794
_cell_angle_alpha  90.000
_cell_angle_beta  114.205
_cell_angle_gamma  90.000

_shelx_F_squared_multiplier     1.000

loop_
 _refln_index_h
 _refln_index_k
 _refln_index_l
 _refln_F_squared_calc
 _refln_F_squared_meas
 _refln_F_squared_sigma
 _refln_observed_status
   1   0   0         81.28         79.42         2.48 o
   2   0   0       2031.01       1981.57        32.77 o
   3   0   0        631.86        644.48        12.19 o
   4   0   0       2409.37       2328.19        34.20 o
   5   0   0        108.50        139.91         3.84 o
   6   0   0       1270.73       1079.29        14.87 o
   7   0   0        709.70        610.13         9.82 o
   8   0   0        577.09        718.88        18.39 o
   9   0   0       1506.13       1442.24        16.65 o
  10   0   0       5498.01       5159.03        38.68 o
  11   0   0         16.20         30.21         1.13 o
  12   0   0         20.37         18.25         1.03 o
  13   0   0        137.58        137.86         2.47 o
  14   0   0          4.21          4.61         0.81 o
  15   0   0         46.71         49.40         1.30 o
  16   0   0        383.81        392.68        10.07 o
  17   0   0         80.62         79.87         2.57 o
   1   1   0      25802.63      25160.21       342.91 o
   2   1   0         46.01         40.59         1.39 o
   3   1   0      28769.49      30007.88       307.53 o
   4   1   0         16.13         14.43         0.93 o
   5   1   0       2520.53       2520.49        27.50 o
   6   1   0          0.18          3.27         0.75 o
   7   1   0       2170.02       2041.71        23.66 o
   8   1   0        228.34        279.77         5.94 o
   9   1   0        987.19        817.60         5.96 o
  10   1   0        239.03        208.33         1.85 o
  11   1   0        748.30        781.52         5.15 o
  12   1   0        250.80        253.86         2.36 o
  13   1   0        233.49        233.51         2.29 o
  14   1   0        175.29        176.94         2.22 o
  15   1   0        378.34        396.21         3.75 o
  16   1   0         48.99         55.53         1.98 o
  17   1   0        552.71        440.37        16.30 o
   0   2   0       2399.46       2248.38        30.36 o
   1   2   0       1684.51       1637.21        22.86 o
   2   2   0       3872.35       3759.46        37.91 o
   3   2   0       2018.20       2022.13        19.57 o
   4   2   0       5483.35       5221.35        42.73 o
   5   2   0        545.36        555.88         8.07 o
   6   2   0       7612.49       7480.19       102.84 o
   7   2   0        108.15         94.58         3.04 o
   8   2   0         48.17         60.24         2.36 o
   9   2   0        101.00        116.71         1.42 o
  10   2   0       1246.81       1190.04         8.76 o
  11   2   0          1.23          1.78         0.47 o
  12   2   0        509.95        507.72         3.98 o
  13   2   0         95.53         96.35         1.35 o
  14   2   0        847.14        866.42         9.72 o
  15   2   0        110.24        123.55         1.43 o
  16   2   0        845.04        834.42        26.04 o
   1   3   0         46.83         32.14         0.80 o
   2   3   0        510.28        465.22         7.31 o
   3   3   0        434.06        399.51         4.60 o
   4   3   0          1.61          2.22         0.64 o
   5   3   0       5489.63       5836.69        87.73 o
   6   3   0       4098.76       4323.01        39.96 o
   7   3   0        906.51        786.72        11.18 o
   8   3   0        264.71        272.30         2.67 o
   9   3   0        486.57        427.93         4.40 o
  10   3   0         85.15         96.65         1.28 o
  11   3   0       1038.57       1073.78         9.15 o
  12   3   0          9.23         14.13         0.55 o
  13   3   0       1448.41       1534.08        12.38 o
  14   3   0        107.30        113.48         1.68 o
  15   3   0       1020.32       1109.81        15.53 o
  16   3   0          2.52          4.64         0.40 o
   0   4   0        733.37        615.89        10.71 o
   1   4   0        979.50       1110.10        10.17 o
   2   4   0        113.34         96.57         1.97 o
   3   4   0         38.41         33.91         1.56 o
   4   4   0        564.34        532.28         5.94 o
   5   4   0         45.66         52.02         1.58 o
   6   4   0        548.80        500.54         6.46 o
   7   4   0        470.80        501.47         6.42 o
   8   4   0       1601.41       1660.31        10.99 o
   9   4   0         57.72         66.56         1.10 o
  10   4   0       2013.20       1970.45        13.59 o
  11   4   0          8.54         11.27         0.64 o
  12   4   0        684.51        709.33         5.44 o
  13   4   0         55.93         48.89         1.05 o
  14   4   0        518.70        538.68         5.54 o
  15   4   0         20.23         17.20         0.53 o
  16   4   0        266.55        188.66        56.02 o
   1   5   0         23.58          9.21         1.13 o
   2   5   0        132.47        164.55         3.69 o
   3   5   0       2336.60       2350.09        31.99 o
   4   5   0        281.11        272.95         4.30 o
   5   5   0       1588.36       1508.89        12.54 o
   6   5   0         16.57         13.33         0.53 o
   7   5   0       1357.37       1349.86         8.11 o
   8   5   0        320.53        291.50         2.42 o
   9   5   0        907.47        926.48         6.23 o
  10   5   0          2.50          1.38         0.51 o
  11   5   0        226.61        272.80         2.92 o
  12   5   0        124.30        113.95         1.46 o
  13   5   0        951.95        958.79         8.33 o
  14   5   0          6.11          8.15         0.45 o
  15   5   0        243.99        249.31         4.26 o
   0   6   0       1162.80       1059.44        20.15 o
   1   6   0       1218.05       1255.35        13.40 o
   2   6   0        707.54        668.31         6.84 o
   3   6   0          6.06          4.74         0.46 o
   4   6   0       2755.08       2652.95        12.94 o
   5   6   0       2028.06       1985.33        10.06 o
   6   6   0       1697.40       1676.44        11.02 o
   7   6   0        285.38        305.12         2.96 o
   8   6   0        858.99        905.86         6.21 o
   9   6   0         93.05        105.68         1.35 o
  10   6   0        251.68        292.10         2.77 o
  11   6   0          3.07          2.70         0.52 o
  12   6   0        231.45        232.73         3.93 o
  13   6   0         36.17         36.34         0.94 o
  14   6   0        184.82        186.56         2.82 o
   1   7   0       1282.32       1258.94        11.00 o
   2   7   0         98.90         93.94         1.41 o
   3   7   0       1568.78       1564.90         9.98 o
   4   7   0       3815.13       3758.54        24.38 o
   5   7   0        683.72        663.10         5.14 o
   6   7   0          9.52         11.10         0.68 o
   7   7   0        875.71        908.90         9.98 o
   8   7   0        145.13        135.40         1.68 o
   9   7   0        750.02        792.48         6.44 o
  10   7   0        211.76        229.60         2.61 o
  11   7   0        201.37        217.09         2.27 o
  12   7   0         20.43         24.55         0.61 o
  13   7   0         69.47         73.26         0.98 o
   0   8   0        626.64        590.08         7.66 o
   1   8   0        133.88        129.77         2.07 o
   2   8   0        792.59        764.41         6.55 o
   3   8   0        633.65        636.46         6.16 o
   4   8   0        120.58        126.32         1.73 o
   5   8   0         32.72         39.47         0.92 o
   6   8   0        435.39        445.49         3.84 o
   7   8   0        474.06        474.74         4.41 o
   8   8   0        740.16        763.58         6.43 o
   9   8   0          1.09          1.67         0.43 o
  10   8   0        606.44        663.21         5.80 o
  11   8   0        147.12        149.09         1.95 o
  12   8   0          9.93          7.02         0.33 o
   1   9   0         85.34         87.72         1.66 o
   2   9   0         18.61         17.16         1.01 o
   3   9   0        124.99        126.87         2.27 o
   4   9   0         41.77         49.90         1.15 o
   5   9   0         26.80         26.68         0.97 o
   6   9   0         89.66         84.48         1.26 o
   7   9   0        519.78        538.49         4.61 o
   8   9   0          2.50          4.86         0.42 o
   9   9   0        153.08        145.97         3.51 o
  10   9   0         53.68         48.68         2.53 o
   0  10   0         61.95         59.79         1.43 o
   1  10   0          0.72          1.97         0.46 o
   2  10   0          1.23          2.28         0.55 o
   3  10   0        102.51        104.04         1.43 o
   4  10   0        135.70        140.75         2.17 o
   5  10   0          0.24          0.43         0.41 o
   6  10   0         23.30         26.54         1.07 o
   7  10   0         28.09         31.31         1.47 o
   8  10   0         77.40         71.14         2.90 o
   1  11   0        180.77        181.92         3.26 o
   2  11   0          0.57          0.96         0.45 o
   3  11   0          2.51          3.04         0.43 o
   4  11   0        164.24        150.34         3.56 o
 -17   1   1         40.50         37.21         0.91 o
 -16   1   1         71.79         63.71         1.46 o
 -15   1   1         73.58         71.60         1.05 o
 -14   1   1        270.21        275.15         2.56 o
 -13   1   1        596.05        617.27         4.79 o
 -12   1   1         10.46          7.14         0.52 o
 -11   1   1       1503.87       1447.12         8.88 o
 -10   1   1          1.51          3.32         0.40 o
  -9   1   1        214.61        217.20         8.06 o
  -8   1   1        995.11        897.97        14.30 o
  -7   1   1        353.96        326.66         4.58 o
  -6   1   1         42.00         52.05         1.75 o
  -5   1   1       7063.92       7247.33        69.22 o
  -4   1   1       1121.05       1043.89        10.99 o
  -3   1   1      15571.64      16191.55       139.74 o
  -2   1   1        634.83        594.14         4.97 o
  -1   1   1       8943.85       8802.82        67.64 o
   0   1   1         56.88         53.53         0.77 o
   1   1   1        732.80        735.90         8.45 o
   2   1   1       1241.71       1221.40        17.97 o
   3   1   1       3287.55       3072.62        25.51 o
   4   1   1        935.97        991.02        18.79 o
   5   1   1        518.11        542.32         6.28 o
   6   1   1        771.98        822.26        10.87 o
   7   1   1         62.28         88.79         2.70 o
   8   1   1         43.07         45.12         2.07 o
   9   1   1         14.80         11.55         0.46 o
  10   1   1          0.45          1.18         0.37 o
  11   1   1        456.79        430.71         3.39 o
  12   1   1          1.62          1.55         0.48 o
  13   1   1        917.21        951.29         7.25 o
  14   1   1        201.97        219.03         2.25 o
  15   1   1          7.97          9.60         0.55 o
  16   1   1         62.08         58.37         1.98 o
 -17   2   1         79.82         64.28         3.06 o
 -16   2   1         18.85         13.65         0.55 o
 -15   2   1         77.90         86.95         1.21 o
 -14   2   1        175.02        180.11         1.91 o
 -13   2   1         20.96         19.04         0.67 o
 -12   2   1          6.07          8.39         0.56 o
 -11   2   1        685.47        644.55         4.74 o
 -10   2   1          6.22          7.02         0.55 o
  -9   2   1          0.00          0.67         0.44 o
  -8   2   1         39.58         55.49         2.56 o
  -7   2   1        757.33        745.19        12.17 o
  -6   2   1       5151.01       5922.46        62.78 o
  -5   2   1         94.01         93.09         2.58 o
  -4   2   1       3916.49       3884.26        34.24 o
  -3   2   1       1994.86       1939.48        15.70 o
  -2   2   1       9473.69       9573.66        71.22 o
  -1   2   1         26.88         27.24         0.92 o
   0   2   1       2121.91       2113.86        12.75 o
   1   2   1        181.21        168.76         4.65 o
   2   2   1        918.58        799.06         9.08 o
   3   2   1       3157.50       3329.41        33.37 o
   4   2   1        172.03        180.08         2.85 o
   5   2   1       4379.38       4647.97        78.02 o
   6   2   1        444.60        430.64         9.30 o
   7   2   1        228.81        212.49         4.44 o
   8   2   1        242.05        259.85         5.92 o
   9   2   1          6.53          4.58         0.46 o
  10   2   1         13.96          6.97         0.52 o
  11   2   1        254.32        267.64         2.82 o
  12   2   1        104.55        112.01         1.52 o
  13   2   1         18.65         18.13         0.65 o
  14   2   1        254.74        268.55         2.50 o
  15   2   1        137.22        151.24         1.64 o
  16   2   1        126.47        129.62         2.45 o
 -16   3   1          6.85          8.35         0.54 o
 -15   3   1         56.06         54.46         1.32 o
 -14   3   1          4.83          5.77         0.50 o
 -13   3   1        178.89        166.77         1.79 o
 -12   3   1         21.07         26.16         0.76 o
 -11   3   1        171.69        160.99         1.76 o
 -10   3   1         36.44         36.29         0.73 o
  -9   3   1        200.51        245.04         2.06 o
  -8   3   1        233.03        231.34         6.65 o
  -7   3   1        331.88        315.53         5.49 o
  -6   3   1        889.53        926.52        13.35 o
  -5   3   1        362.79        436.91         5.26 o
  -4   3   1          4.78          5.72         0.65 o
  -3   3   1        711.89        763.21        13.22 o
  -2   3   1          1.89          1.64         0.61 o
  -1   3   1         67.60         71.47         1.26 o
   0   3   1          0.00          0.81         0.43 o
   1   3   1        205.81        176.23         2.63 o
   2   3   1        251.27        225.58         2.63 o
   3   3   1          0.44          0.29         0.53 o
   4   3   1        698.69        718.21         7.77 o
   5   3   1       2571.85       2584.59        29.45 o
   6   3   1         81.08         86.01         3.12 o
   8   3   1       1233.02       1369.84         9.41 o
   9   3   1         66.20         76.32         1.22 o
  10   3   1        193.84        189.58         2.20 o
  11   3   1         99.49         96.36         1.46 o
  12   3   1          3.09          1.92         0.57 o
  13   3   1        245.90        272.26         4.95 o
  14   3   1          0.30          0.74         0.44 o
  15   3   1         44.99         48.08         1.10 o
  16   3   1          0.27          0.42         0.37 o
 -16   4   1         70.42         64.72         1.26 o
 -15   4   1         13.43         14.59         0.64 o
 -14   4   1         17.41         15.67         0.60 o
 -13   4   1        328.02        316.42         3.44 o
 -12   4   1         52.23         59.58         1.04 o
 -11   4   1        213.25        224.35         2.24 o
 -10   4   1        919.47        811.28         5.91 o
  -9   4   1       1049.97       1158.62         7.20 o
  -8   4   1          0.50          4.55         0.45 o
  -7   4   1        761.54        694.97         6.60 o
  -6   4   1         75.66         62.15         2.02 o
  -5   4   1          8.99          9.19         0.81 o
  -4   4   1        108.28        137.76         2.90 o
  -3   4   1          2.18          4.60         0.82 o
  -2   4   1          0.38          3.32         0.72 o
  -1   4   1        406.15        522.57         5.50 o
   0   4   1       3295.19       3583.65        32.84 o
   1   4   1         71.77         73.51         1.94 o
   2   4   1         12.57         10.47         1.00 o
   3   4   1          0.33          0.22         0.49 o
   4   4   1         71.86        100.82         2.15 o
   5   4   1          6.95          6.32         0.81 o
   6   4   1         28.31         25.18         1.42 o
   7   4   1         83.29        109.44         1.48 o
   8   4   1        171.29        164.25         1.84 o
   9   4   1        931.49       1033.20         8.62 o
  10   4   1        164.17        112.13         1.50 o
  11   4   1        272.31        281.90         3.27 o
  12   4   1        385.09        387.24         3.32 o
  13   4   1         13.23         13.21         0.75 o
  14   4   1         42.47         49.97         0.93 o
  15   4   1         16.65         18.51         0.60 o
 -15   5   1         33.13         31.56         0.91 o
 -14   5   1        257.95        258.33         4.82 o
 -13   5   1         93.12        100.20         1.57 o
 -12   5   1         78.66         85.45         1.40 o
 -11   5   1        384.98        372.99         3.07 o
 -10   5   1       2047.78       1931.38        12.48 o
  -9   5   1        127.83        109.40         1.53 o
  -8   5   1        907.84        990.84         6.95 o
  -7   5   1        202.41        169.39         1.85 o
  -6   5   1        150.82        157.36         1.64 o
  -5   5   1        193.41        206.91         4.40 o
  -4   5   1          4.87          2.46         0.78 o
  -3   5   1        158.08        164.12         3.49 o
  -2   5   1        741.29        878.14        10.25 o
  -1   5   1       1722.67       1727.76        18.60 o
   0   5   1        552.82        523.69         7.39 o
   1   5   1        399.95        406.33         6.24 o
   2   5   1       1093.47       1107.40        12.44 o
   3   5   1        265.62        270.17         4.43 o
   4   5   1         37.55         42.52         1.76 o
   5   5   1         64.45         64.28         1.01 o
   6   5   1         87.53         94.29         1.38 o
   7   5   1         12.38         11.88         0.54 o
   8   5   1        100.02        108.66         1.35 o
   9   5   1         62.85         81.59         1.46 o
  10   5   1        146.60        164.73         1.89 o
  11   5   1         69.19         78.37         1.25 o
  12   5   1        517.09        465.40         3.95 o
  13   5   1         33.06         32.70         0.69 o
  14   5   1         43.02         44.07         1.05 o
  15   5   1          3.47          1.45         0.39 o
 -14   6   1         54.39         42.62         1.65 o
 -13   6   1        208.78        203.85         2.33 o
 -12   6   1         25.60         29.84         0.82 o
 -11   6   1         28.79         34.67         0.95 o
 -10   6   1         61.94         54.27         1.12 o
  -9   6   1        294.97        300.87         2.67 o
  -8   6   1         54.38         43.03         0.96 o
  -7   6   1       1221.06       1173.73         7.80 o
  -6   6   1        199.42        192.04         2.26 o
  -5   6   1        112.82         98.08         1.17 o
  -4   6   1        651.80        623.01         3.98 o
  -3   6   1         20.92         19.20         0.72 o
  -2   6   1          1.02          3.89         0.56 o
  -1   6   1        361.57        363.13         4.96 o
   0   6   1         89.20         64.44         2.01 o
   1   6   1         17.38         18.46         1.09 o
   2   6   1         96.27        113.25         1.89 o
   3   6   1        506.23        467.83         3.34 o
   4   6   1        190.14        162.74         1.62 o
   5   6   1          9.50          8.67         0.52 o
   6   6   1         60.04         64.13         1.07 o
   7   6   1         35.70         32.82         0.83 o
   8   6   1         40.20         46.23         0.92 o
   9   6   1         96.71        111.54         1.35 o
  10   6   1         12.22         14.40         0.66 o
  11   6   1         83.75         76.52         1.24 o
  12   6   1         23.21         22.02         0.69 o
  13   6   1         35.51         30.09         1.08 o
  14   6   1          0.58          0.27         0.25 o
 -13   7   1         33.07         25.90         0.52 o
 -12   7   1        100.21        102.63         1.30 o
 -11   7   1         77.09         85.36         1.27 o
 -10   7   1          0.00          0.41         0.52 o
  -9   7   1        257.31        270.52         2.96 o
  -8   7   1         23.93         22.28         0.77 o
  -7   7   1         10.25          8.29         0.72 o
  -6   7   1         13.91         14.36         0.74 o
  -5   7   1        820.84        834.80         5.41 o
  -4   7   1        499.46        491.38         3.82 o
  -3   7   1        143.45        139.65         1.96 o
  -2   7   1        234.65        227.51         2.41 o
  -1   7   1        290.69        301.50         3.40 o
   0   7   1        127.47        117.93         1.78 o
   1   7   1        266.69        261.33         3.04 o
   2   7   1        599.97        634.73         5.90 o
   3   7   1         78.28        102.33         1.50 o
   4   7   1        978.25       1009.82         7.00 o
   5   7   1        512.59        498.00         4.03 o
   6   7   1       1261.75       1322.93        10.13 o
   7   7   1        223.21        248.46         2.40 o
   8   7   1         47.71         48.20         1.00 o
   9   7   1        373.48        395.24         3.47 o
  10   7   1         89.13         90.50         1.42 o
  11   7   1          6.01          8.09         0.48 o
  12   7   1          1.54          1.52         0.32 o
  13   7   1          0.18          0.22         0.29 o
 -12   8   1         80.08         79.98         1.18 o
 -11   8   1         86.43         85.27         4.08 o
 -10   8   1         99.12        102.49         1.24 o
  -9   8   1          0.90          1.49         0.44 o
  -8   8   1         14.80         17.09         0.73 o
  -7   8   1        833.82        877.52         7.76 o
  -6   8   1          1.80          2.83         0.52 o
  -5   8   1        572.01        564.25         5.17 o
  -4   8   1        117.59        126.76         1.58 o
  -3   8   1        293.10        297.70         3.38 o
  -2   8   1        290.42        267.51         3.38 o
  -1   8   1        688.86        696.38         6.64 o
   0   8   1        194.59        189.44         2.48 o
   1   8   1        326.23        337.55         3.74 o
   2   8   1         26.22         18.07         0.73 o
   3   8   1          0.50          0.63         0.53 o
   4   8   1         33.99         35.67         1.18 o
   5   8   1        313.61        325.31         3.10 o
   6   8   1         45.39         44.43         1.00 o
   7   8   1         53.99         55.21         1.07 o
   8   8   1          0.28          0.46         0.48 o
   9   8   1         39.39         39.36         0.85 o
  10   8   1         67.35         64.86         1.01 o
  11   8   1          0.50          0.02         0.31 o
 -10   9   1          4.53          3.45         0.39 o
  -9   9   1         19.57         18.28         0.59 o
  -8   9   1         98.44        104.77         1.33 o
  -7   9   1        486.40        508.24         4.68 o
  -6   9   1         98.12         96.43         1.30 o
  -5   9   1         71.72         66.04         1.31 o
  -4   9   1        281.47        272.90         3.66 o
  -3   9   1         45.23         43.39         1.18 o
  -2   9   1        252.14        261.01         3.87 o
  -1   9   1         23.82         21.49         0.87 o
   0   9   1        310.22        334.31         3.76 o
   1   9   1        233.21        239.09         3.11 o
   2   9   1        221.30        230.83         3.39 o
   3   9   1        400.12        394.99         4.49 o
   4   9   1        113.38        111.91         1.74 o
   5   9   1          3.10          4.42         0.61 o
   6   9   1          2.58          4.58         0.53 o
   7   9   1         18.41         18.73         0.61 o
   8   9   1         87.90         88.89         1.19 o
   9   9   1        146.41        141.61         4.23 o
  10   9   1        240.06        220.34         3.86 o
  -8  10   1          1.66          1.84         0.44 o
  -7  10   1          0.51          0.94         0.45 o
  -6  10   1         32.70         32.30         0.99 o
  -5  10   1          4.43          4.95         0.50 o
  -4  10   1          0.99          1.45         0.49 o
  -3  10   1         40.65         40.69         1.00 o
  -2  10   1          0.83          1.75         0.47 o
  -1  10   1          0.25          0.39         0.42 o
   0  10   1         10.06          9.15         0.54 o
   1  10   1        498.48        512.00         5.77 o
   2  10   1        166.45        173.23         2.18 o
   3  10   1          6.47          6.78         0.49 o
   4  10   1        404.58        400.29         5.10 o
   5  10   1         40.70         34.81         0.82 o
   6  10   1         35.12         33.81         0.81 o
   7  10   1          3.99          5.58         0.47 o
   8  10   1          0.15          0.24         0.47 o
  -5  11   1         52.59         49.63         1.32 o
  -4  11   1         18.56         19.82         1.09 o
  -3  11   1         14.43         13.03         0.68 o
  -2  11   1          0.20          0.24         0.47 o
  -1  11   1          6.50          6.09         0.50 o
   0  11   1         73.64         65.91         1.36 o
   1  11   1          6.44          4.28         0.57 o
   2  11   1          3.84          1.99         0.35 o
   3  11   1         60.70         57.92         1.16 o
   4  11   1        113.68        105.31         9.84 o
 -17   0   2         46.24         43.86         1.65 o
 -16   0   2         26.33         24.93         1.03 o
 -15   0   2        314.16        336.65         5.27 o
 -14   0   2        156.63        156.34         4.60 o
 -13   0   2        261.36        270.84         4.12 o
 -12   0   2       6409.43       6462.33        53.34 o
 -11   0   2        677.80        704.40         6.45 o
 -10   0   2        630.66        658.73         6.28 o
  -9   0   2         70.98         95.60         4.32 o
  -8   0   2       5601.49       5541.98        78.01 o
  -6   0   2       1571.82       1511.97        28.06 o
  -5   0   2       1773.13       1804.05        28.75 o
  -4   0   2       1115.12       1070.25        15.52 o
  -3   0   2        842.07        789.92         9.84 o
  -2   0   2         28.83         43.63         1.24 o
  -1   0   2       4324.53       4164.36        38.46 o
   0   0   2       2270.64       2286.32        21.83 o
   1   0   2       1855.83       1942.30        46.13 o
   2   0   2       6234.39       6264.52        72.75 o
   3   0   2       2709.88       2661.75        34.57 o
   4   0   2        922.47        832.04        12.73 o
   5   0   2        693.09        675.86        13.19 o
   6   0   2       1249.30       1360.83        18.64 o
   7   0   2        987.58       1035.14        18.00 o
   8   0   2        493.24        467.93        12.53 o
   9   0   2       4288.22       4187.85        31.63 o
  10   0   2       3508.03       3536.14        24.68 o
  11   0   2         12.00         16.84         0.89 o
  12   0   2        502.20        519.15         6.16 o
  13   0   2         76.50         72.12         1.64 o
  14   0   2        405.70        388.52        10.77 o
  15   0   2        871.63        902.78        10.71 o
  16   0   2         57.28         51.40         2.07 o
 -17   1   2          9.27         12.07         0.85 o
 -16   1   2         24.32         27.54         0.78 o
 -15   1   2        232.36        245.37         2.45 o
 -14   1   2          6.89          8.26         0.57 o
 -13   1   2         47.76         51.13         0.97 o
 -12   1   2        608.95        626.91         4.55 o
 -11   1   2       3410.34       3308.30        19.04 o
 -10   1   2          1.06          1.54         0.40 o
  -9   1   2       2620.88       2731.05        35.63 o
  -8   1   2         56.54         74.15         2.46 o
  -7   1   2        152.78        182.43         3.08 o
  -6   1   2        503.66        524.44         6.93 o
  -5   1   2       2777.26       2556.81        23.19 o
  -4   1   2         23.63         12.95         0.48 o
  -3   1   2        175.97        132.79         1.68 o
  -2   1   2       1952.26       1860.62        14.89 o
  -1   1   2        539.99        523.70         5.61 o
   0   1   2       1213.75       1123.66         9.47 o
   1   1   2         95.20        104.79         2.00 o
   2   1   2       5474.28       5487.97        48.37 o
   3   1   2       4053.67       4283.32        36.30 o
   4   1   2       1202.30       1099.41        22.82 o
   5   1   2       1425.95       1362.80        16.23 o
   6   1   2       3590.79       3833.18        58.91 o
   7   1   2       1632.14       1583.30        21.83 o
   8   1   2        531.56        478.38         5.66 o
   9   1   2        543.80        593.46         4.07 o
  10   1   2         86.92         97.49         1.24 o
  11   1   2        392.56        385.28         2.90 o
  12   1   2       1421.10       1452.11        10.31 o
  13   1   2         33.02         37.77         0.92 o
  14   1   2         32.63         33.71         0.72 o
  15   1   2         21.43         23.54         0.68 o
  16   1   2        405.78        379.25         7.41 o
 -17   2   2         71.72         79.45         6.58 o
 -16   2   2        131.57        145.53         4.14 o
 -15   2   2         51.19         53.88         0.97 o
 -14   2   2        463.97        451.84         3.88 o
 -13   2   2         11.06         14.02         0.61 o
 -12   2   2         62.73         64.13         1.04 o
 -11   2   2        952.88        936.47         6.22 o
 -10   2   2        621.10        622.22         5.34 o
  -9   2   2        594.86        582.98         8.59 o
  -8   2   2        186.75        121.24         4.23 o
  -7   2   2         26.96         50.87         1.99 o
  -6   2   2       4032.07       3924.34       148.62 o
  -5   2   2         74.28         49.24         1.57 o
  -4   2   2       2344.03       2464.16        21.24 o
  -3   2   2        947.84        948.71         8.25 o
  -2   2   2          1.61          1.76         0.54 o
  -1   2   2       8476.50       8413.04        90.33 o
   0   2   2         61.75         43.24         1.41 o
   1   2   2       2324.46       2258.39        32.53 o
   2   2   2        212.35        209.72         2.41 o
   3   2   2       3363.63       3407.86        34.70 o
   4   2   2       1505.34       1446.04        17.99 o
   5   2   2       1043.21       1074.13        12.80 o
   6   2   2        308.92        288.37         5.32 o
   7   2   2        728.46        734.19        11.16 o
   8   2   2        235.38        194.96         2.27 o
   9   2   2       1010.01       1009.81         6.32 o
  10   2   2        252.54        236.25         2.43 o
  11   2   2        209.59        204.80         2.27 o
  12   2   2        239.00        259.43         2.89 o
  13   2   2        368.41        383.69         3.54 o
  14   2   2        112.59        110.77         1.44 o
  15   2   2         29.78         35.37         0.80 o
  16   2   2          8.57          5.55         0.52 o
 -17   3   2        180.78        157.64         7.47 o
 -16   3   2        139.46        135.20         5.72 o
 -15   3   2         16.60         19.29         0.74 o
 -14   3   2        226.02        244.24         2.75 o
 -13   3   2          6.00          9.20         0.55 o
 -12   3   2        586.48        594.30         4.90 o
 -11   3   2          9.98          4.49         0.45 o
 -10   3   2        151.19        141.54         1.44 o
  -9   3   2         12.23         19.95         0.56 o
  -8   3   2          1.72          2.71         1.33 o
  -7   3   2        187.82        199.91         6.22 o
  -6   3   2        239.23        184.82         3.20 o
  -5   3   2       1258.78       1284.57        12.89 o
  -4   3   2       1047.45       1074.55        10.83 o
  -3   3   2       1153.87       1316.62        15.75 o
  -2   3   2        122.31         90.93         1.82 o
  -1   3   2        349.47        306.18         3.20 o
   0   3   2         74.38         67.86         1.23 o
   1   3   2       1997.16       1865.33        17.10 o
   2   3   2        642.31        604.12         6.38 o
   3   3   2          3.04          2.64         0.70 o
   4   3   2       3237.36       3523.66        43.80 o
   5   3   2        997.82       1114.80        13.40 o
   6   3   2       1050.93       1060.03        13.31 o
   7   3   2        214.00        299.39         3.92 o
   8   3   2        815.03        809.00         5.88 o
   9   3   2         13.32         13.40         0.60 o
  10   3   2        352.24        354.18         4.80 o
  11   3   2         12.26         12.43         0.68 o
  12   3   2         13.24         17.27         0.67 o
  13   3   2         33.21         32.35         0.91 o
  14   3   2        407.75        454.68         3.94 o
  15   3   2        108.17        131.32         2.05 o
 -16   4   2        274.30        299.09        13.62 o
 -15   4   2        106.19        108.96         1.54 o
 -14   4   2         41.14         51.38         1.00 o
 -13   4   2        516.82        500.85         4.04 o
 -12   4   2          3.25          5.95         0.55 o
 -11   4   2         17.75         35.58         0.83 o
 -10   4   2          4.10          3.85         0.50 o
  -9   4   2        157.99        137.13         1.51 o
  -8   4   2         16.44         18.82         0.60 o
  -7   4   2       1041.86       1062.68        22.14 o
  -6   4   2        116.91        101.51         3.31 o
  -5   4   2         34.23         22.83         1.52 o
  -4   4   2        340.08        287.82         4.79 o
  -3   4   2        691.98        775.42         9.79 o
  -2   4   2       1259.68       1288.88        13.09 o
  -1   4   2       2162.61       2103.54        16.72 o
   0   4   2         26.09         14.28         0.95 o
   1   4   2         19.87         15.40         1.18 o
   2   4   2        731.24        748.84         8.74 o
   3   4   2        848.71        852.73         8.17 o
   4   4   2        498.68        444.97         5.47 o
   5   4   2        839.86        800.33        11.44 o
   6   4   2          1.13          1.49         0.52 o
   7   4   2       1190.23       1264.83         8.10 o
   8   4   2         70.46         74.23         1.13 o
   9   4   2       1078.71       1060.72        11.48 o
  10   4   2         19.82         21.39         0.76 o
  11   4   2         19.14         29.62         0.79 o
  12   4   2         57.42         61.97         1.09 o
  13   4   2        353.99        359.87         3.65 o
  14   4   2         26.10         25.40         0.74 o
  15   4   2        108.00         92.93         1.63 o
 -16   5   2         20.48         22.34         0.72 o
 -15   5   2        478.28        517.64         6.29 o
 -14   5   2         73.45         81.04         1.28 o
 -13   5   2        371.84        375.72         4.64 o
 -12   5   2         97.62         96.64         1.38 o
 -11   5   2          2.80          7.05         0.55 o
 -10   5   2         98.18        111.32         1.40 o
  -9   5   2        126.12        113.69         1.43 o
  -8   5   2        228.99        218.01         2.20 o
  -7   5   2        116.00        134.43         1.56 o
  -6   5   2       2164.76       2077.30        15.18 o
  -5   5   2       1187.97       1142.86        14.92 o
  -4   5   2       1134.99       1243.78        13.87 o
  -3   5   2       1883.45       1947.44        18.47 o
  -2   5   2        487.38        480.19         7.45 o
   0   5   2        172.94        196.28         3.81 o
   1   5   2       1242.07       1225.34        16.02 o
   2   5   2        717.23        714.10         8.39 o
   3   5   2         17.86         27.00         1.55 o
   4   5   2        894.78        901.82         9.31 o
   5   5   2        441.65        424.99         3.59 o
   6   5   2        316.85        279.31         2.73 o
   7   5   2        250.63        251.43         2.35 o
   8   5   2        380.76        399.66         3.20 o
   9   5   2          9.77          6.07         0.55 o
  10   5   2        515.90        532.92         4.97 o
  11   5   2         34.66         27.54         0.83 o
  12   5   2       1188.81       1187.04         8.66 o
  13   5   2         86.28         92.57         1.48 o
  14   5   2        500.48        495.90        16.40 o
 -15   6   2          4.39          3.52         0.33 o
 -14   6   2        314.45        315.59         7.22 o
 -13   6   2        145.84        142.17         2.11 o
 -12   6   2        435.83        461.10         4.07 o
 -11   6   2        320.35        315.71         3.21 o
 -10   6   2          1.63          0.76         0.54 o
  -9   6   2          1.17          3.27         0.54 o
  -8   6   2        223.29        210.76         2.13 o
  -7   6   2       3418.29       3527.72        20.02 o
  -6   6   2       1696.63       1653.51         8.95 o
  -5   6   2        876.49        894.53         5.41 o
  -4   6   2        754.49        698.91         4.42 o
  -3   6   2       1173.62       1216.67         9.10 o
  -2   6   2        562.66        537.67         5.48 o
  -1   6   2        429.58        382.50         5.49 o
   0   6   2         78.04         65.92         1.65 o
   1   6   2        319.89        320.67         3.31 o
   2   6   2        801.08        758.01         5.48 o
   3   6   2       1721.92       1593.75         9.88 o
   4   6   2       1251.52       1249.37         7.55 o
   5   6   2        150.08        162.27         1.67 o
   6   6   2         16.95         22.05         0.68 o
   7   6   2         26.64         32.85         0.82 o
   8   6   2        273.02        259.88         3.62 o
   9   6   2        521.14        548.50         6.78 o
  10   6   2         20.00         15.18         0.66 o
  11   6   2       1640.53       1671.98        13.10 o
  12   6   2        211.41        212.17         2.29 o
  13   6   2        577.31        605.56        13.75 o
 -14   7   2         18.21         15.24         0.53 o
 -13   7   2        292.35        281.76         4.12 o
 -12   7   2         33.89         26.91         0.69 o
 -11   7   2         71.86         76.62         1.29 o
 -10   7   2          2.51          4.67         0.56 o
  -9   7   2        939.42        997.15         7.20 o
  -8   7   2       2350.61       2456.29        17.52 o
  -7   7   2        233.96        237.32         2.47 o
  -6   7   2        423.08        453.30         3.31 o
  -5   7   2        490.97        481.16         3.64 o
  -4   7   2       1246.09       1260.91         7.53 o
  -3   7   2       1299.78       1223.61         8.29 o
  -2   7   2       1590.45       1540.12        11.58 o
  -1   7   2        292.78        286.99         3.54 o
   0   7   2        324.44        355.68         3.69 o
   1   7   2        628.74        611.85         6.25 o
   2   7   2        740.56        708.44         6.46 o
   3   7   2        340.65        338.87         3.07 o
   4   7   2        285.67        298.96         2.81 o
   5   7   2        783.46        785.97         6.15 o
   6   7   2         11.76         10.48         0.63 o
   7   7   2         21.08         24.04         0.71 o
   8   7   2        796.77        848.29         7.88 o
   9   7   2          7.69         13.13         0.57 o
  10   7   2        382.52        428.97         6.38 o
  11   7   2        189.04        197.24         2.02 o
  12   7   2        789.57        784.06        19.22 o
 -12   8   2        212.53        215.29         2.54 o
 -11   8   2         56.59         62.16         1.20 o
 -10   8   2        675.77        692.21         6.35 o
  -9   8   2        500.80        515.16         4.77 o
  -8   8   2         53.05         51.11         1.15 o
  -7   8   2         25.12         27.01         0.99 o
  -6   8   2         73.49         75.34         1.40 o
  -5   8   2       1484.41       1512.65        11.67 o
  -4   8   2        244.37        256.48         2.60 o
  -3   8   2         89.31        102.13         1.52 o
  -2   8   2       1307.01       1334.34        11.89 o
  -1   8   2       2215.60       2183.73        17.76 o
   0   8   2        751.06        728.32         5.77 o
   1   8   2        696.77        700.42         6.46 o
   2   8   2        565.47        548.91         5.17 o
   3   8   2          5.65          4.33         0.57 o
   4   8   2         31.97         36.92         0.89 o
   5   8   2        359.68        378.94         3.66 o
   6   8   2         77.27         83.13         1.32 o
   7   8   2         76.27         79.93         1.31 o
   8   8   2        618.02        671.78         5.40 o
   9   8   2       1241.09       1388.41        11.29 o
  10   8   2          2.31          1.03         0.33 o
  11   8   2        138.00        130.07         4.24 o
 -11   9   2        150.81        135.68         3.07 o
 -10   9   2        110.46        103.49         2.42 o
  -9   9   2        128.42        147.43         1.90 o
  -8   9   2        135.76        155.43         1.74 o
  -7   9   2         47.11         45.74         0.99 o
  -6   9   2          5.26          6.01         0.49 o
  -5   9   2         16.39         18.87         0.69 o
  -4   9   2        354.93        364.61         3.88 o
  -3   9   2        177.96        174.58         2.37 o
  -2   9   2        937.97        903.16        10.88 o
  -1   9   2       1321.06       1328.32        11.87 o
   0   9   2        275.50        304.84         3.30 o
   1   9   2        334.70        349.77         4.23 o
   2   9   2        713.10        733.74         9.30 o
   3   9   2        101.51        104.82         1.87 o
   4   9   2          1.42          3.11         0.51 o
   5   9   2          1.70          1.70         0.48 o
   6   9   2        569.23        600.96         6.08 o
   7   9   2         39.78         44.13         0.90 o
   8   9   2        292.38        335.25         3.37 o
   9   9   2        259.91        239.30         6.74 o
  -9  10   2          4.82          2.90         0.53 o
  -8  10   2        163.78        164.69         2.34 o
  -7  10   2         77.42         91.35         1.43 o
  -6  10   2         26.70         29.11         0.85 o
  -5  10   2        113.79        117.40         1.57 o
  -4  10   2        108.84        104.99         2.36 o
  -3  10   2        202.46        194.91         2.27 o
  -2  10   2         61.51         65.44         1.28 o
  -1  10   2        199.29        214.72         2.68 o
   0  10   2        225.28        231.90         3.12 o
   1  10   2        123.66        133.26         2.60 o
   2  10   2        285.24        298.64         4.04 o
   3  10   2        283.25        307.46         6.09 o
   4  10   2        155.42        160.26         2.47 o
   5  10   2        489.05        520.76         6.70 o
   6  10   2         94.51         86.58         2.42 o
   7  10   2        291.62        255.15         9.17 o
  -5  11   2         45.87         37.67         1.42 o
  -4  11   2        258.82        259.58         7.27 o
  -3  11   2         10.05         10.55         0.58 o
  -2  11   2          1.19          2.77         0.50 o
  -1  11   2         40.38         42.45         1.20 o
   0  11   2        163.68        157.81         5.13 o
   1  11   2        116.99        103.58         5.36 o
   2  11   2        331.20        327.53         5.87 o
   3  11   2        179.88        141.21         2.07 o
   4  11   2        110.06         90.06         2.74 o
 -17   1   3        153.03        174.66         2.83 o
 -16   1   3          0.03         -0.06         0.57 o
 -15   1   3        548.43        548.60         4.43 o
 -14   1   3          1.01          1.22         0.48 o
 -13   1   3          0.97          1.89         0.47 o
 -12   1   3        226.63        225.15         2.28 o
 -11   1   3          1.00          1.07         0.43 o
 -10   1   3          0.27          1.05         0.45 o
  -9   1   3         99.12        108.64         3.79 o
  -8   1   3         65.91         59.88         2.05 o
  -7   1   3        857.16        952.51        12.14 o
  -6   1   3        604.93        694.83        10.34 o
  -5   1   3          0.08          0.73         0.39 o
  -4   1   3        966.20        849.32         9.56 o
  -3   1   3          6.59         11.98         0.65 o
  -2   1   3       6540.36       6296.57        79.20 o
  -1   1   3      12016.18      11360.10       116.71 o
   0   1   3          4.34          6.18         0.79 o
   1   1   3      25946.08      27046.18       342.74 o
   2   1   3       8238.61       8212.19        63.68 o
   3   1   3        310.39        294.82         3.56 o
   4   1   3        243.10        335.03         4.18 o
   5   1   3       1056.90       1175.68        33.89 o
   6   1   3        112.71        104.75         2.82 o
   7   1   3         54.24         50.94         2.10 o
   8   1   3        497.58        530.73         3.56 o
   9   1   3        228.65        210.26         1.84 o
  10   1   3       1024.79        988.50         5.86 o
  11   1   3        193.62        194.53         1.88 o
  12   1   3        317.43        342.39         3.15 o
  13   1   3         35.82         38.23         0.94 o
  14   1   3         53.82         64.93         1.02 o
  15   1   3          4.92          3.42         0.37 o
 -17   2   3          1.36          2.57         0.56 o
 -16   2   3        225.63        248.36         3.53 o
 -15   2   3         88.30         88.96         1.29 o
 -14   2   3        725.46        772.91         6.10 o
 -13   2   3          0.09          0.92         0.50 o
 -12   2   3         12.56         15.83         0.68 o
 -11   2   3        323.16        282.71         2.69 o
 -10   2   3         40.79         50.69         0.94 o
  -9   2   3        143.97        120.78         4.44 o
  -8   2   3        188.68        165.62         4.94 o
  -7   2   3        471.61        572.36         9.47 o
  -6   2   3         32.60         24.48         0.85 o
  -5   2   3         13.77         23.03         1.01 o
  -4   2   3          7.83          6.85         0.43 o
  -3   2   3          0.01          2.97         0.49 o
  -2   2   3       1780.73       1690.14        15.72 o
  -1   2   3         47.10         44.70         2.83 o
   0   2   3       3710.30       3636.92        32.67 o
   1   2   3        526.25        467.23         5.19 o
   2   2   3       5756.39       5951.17        46.72 o
   3   2   3       1715.61       1819.88        17.19 o
   4   2   3       6119.43       7261.26        79.16 o
   5   2   3        135.86        150.45         3.31 o
   6   2   3         37.30         27.10         1.65 o
   7   2   3         78.16         75.67         3.72 o
   8   2   3        173.67        179.78         1.64 o
   9   2   3          0.10          1.35         0.43 o
  10   2   3        227.81        235.90         2.09 o
  11   2   3         93.79        104.68         1.84 o
  12   2   3         14.66         15.94         0.63 o
  13   2   3        526.47        546.31         6.15 o
  14   2   3          2.81          2.56         0.43 o
  15   2   3         24.14         18.99         0.75 o
 -17   3   3          5.65          3.56         0.41 o
 -16   3   3         17.84         18.38         0.70 o
 -15   3   3         73.07         82.32         1.65 o
 -14   3   3        158.55        147.20         1.91 o
 -13   3   3        585.48        584.81         4.56 o
 -12   3   3        106.36         96.64         1.26 o
 -11   3   3          3.90          0.98         0.44 o
 -10   3   3        208.15        180.56         1.69 o
  -9   3   3         22.16         23.96         0.64 o
  -8   3   3         12.12         10.95         1.37 o
  -7   3   3        590.53        596.17         8.58 o
  -6   3   3        198.89        250.96         8.73 o
  -5   3   3        803.38        831.60        14.20 o
  -4   3   3        717.29        864.71        10.06 o
  -3   3   3         13.28         19.38         1.42 o
  -2   3   3       1472.72       1420.00        13.04 o
  -1   3   3        275.01        274.13         2.96 o
   0   3   3         14.01         28.75         0.84 o
   1   3   3        756.03        798.16         8.32 o
   2   3   3        200.35        178.43         2.99 o
   3   3   3       1280.54       1306.10        20.32 o
   4   3   3        104.70        143.16         2.67 o
   5   3   3        868.09        920.82        11.51 o
   6   3   3         37.91         41.98         2.10 o
   7   3   3        268.06        342.59         2.80 o
   8   3   3          3.97          6.75         0.51 o
   9   3   3        159.59        159.02         2.12 o
  10   3   3         14.38          9.90         0.60 o
  11   3   3         22.93         24.45         0.71 o
  12   3   3         32.09         33.67         0.82 o
  13   3   3         40.20         39.31         0.74 o
  14   3   3         84.88         83.84         1.04 o
  15   3   3         51.90         35.80         1.03 o
 -16   4   3          3.30          3.51         0.40 o
 -15   4   3          6.02          4.56         0.53 o
 -14   4   3         54.36         53.27         0.94 o
 -13   4   3          0.09          0.34         0.42 o
 -12   4   3         24.02         28.86         0.73 o
 -11   4   3         54.79         52.51         0.97 o
 -10   4   3        189.71        193.20         1.96 o
  -9   4   3        114.66        121.19         1.41 o
  -8   4   3          0.08          2.99         0.50 o
  -7   4   3         75.98         54.62         2.77 o
  -6   4   3       1687.82       1777.58        22.76 o
  -5   4   3         45.78         33.36         1.60 o
  -4   4   3         28.74         35.64         1.73 o
  -3   4   3       1419.00       1435.59        14.68 o
  -2   4   3         36.19         60.50         1.66 o
  -1   4   3        297.08        336.54         3.98 o
   0   4   3        367.68        390.66         6.77 o
   1   4   3        812.88        989.64        12.69 o
   2   4   3        110.53        116.68         2.94 o
   3   4   3          2.60          4.48         0.83 o
   4   4   3        594.97        567.15         9.76 o
   5   4   3          3.65          4.51         1.12 o
   6   4   3         12.35         13.49         0.56 o
   7   4   3        285.53        283.27         2.52 o
   8   4   3        273.71        275.21         3.43 o
   9   4   3        568.06        482.64         4.26 o
  10   4   3         50.13         47.55         0.89 o
  11   4   3         84.22         92.70         1.33 o
  12   4   3          0.15          0.13         0.46 o
  13   4   3          2.89          3.50         0.38 o
  14   4   3          7.21          7.74         0.41 o
 -16   5   3          0.86          0.51         0.37 o
 -15   5   3          2.85          4.97         0.50 o
 -14   5   3          2.75          1.14         0.42 o
 -13   5   3          1.31          3.07         0.50 o
 -12   5   3          7.85          8.67         0.61 o
 -11   5   3         48.71         33.44         0.89 o
 -10   5   3        243.66        219.49         2.43 o
  -9   5   3         51.86         55.62         1.02 o
  -8   5   3        242.89        237.86         2.41 o
  -7   5   3         70.61         63.54         1.15 o
  -6   5   3         17.14         11.70         0.70 o
  -5   5   3        368.97        395.84         6.68 o
  -4   5   3         90.98         68.76         2.06 o
  -3   5   3         69.47         68.80         2.20 o
  -2   5   3         15.79         26.34         1.42 o
  -1   5   3        152.66        174.40         3.85 o
   0   5   3       2602.06       2751.74        28.58 o
   1   5   3         67.78         85.66         2.83 o
   2   5   3         13.27         34.00         2.68 o
   3   5   3         27.00         40.59         2.03 o
   4   5   3         19.92         35.17         0.79 o
   5   5   3        292.63        303.15         2.73 o
   6   5   3        698.32        636.94         5.34 o
   7   5   3         31.64         33.35         0.89 o
   8   5   3        682.50        659.47         5.19 o
   9   5   3         96.97         83.39         1.41 o
  10   5   3          0.28          0.90         0.54 o
  11   5   3         29.93         24.32         0.75 o
  12   5   3        124.47        126.12         1.38 o
  13   5   3          5.84          7.94         0.41 o
  14   5   3         23.22         15.63         0.44 o
 -15   6   3         35.91         31.80         0.65 o
 -14   6   3          1.71          0.90         0.39 o
 -13   6   3         12.35          9.19         0.55 o
 -12   6   3         23.95         20.86         0.78 o
 -11   6   3          0.50          1.66         0.54 o
 -10   6   3         37.39         32.21         0.86 o
  -9   6   3        158.88        172.91         2.05 o
  -8   6   3         24.86         27.24         0.78 o
  -7   6   3        813.76        774.83         5.62 o
  -6   6   3         29.70         29.21         0.75 o
  -5   6   3          4.22          9.92         0.53 o
  -4   6   3          7.53          4.66         0.45 o
  -3   6   3        423.66        401.29         3.47 o
  -2   6   3         13.94         16.87         0.63 o
  -1   6   3         10.37          9.19         0.81 o
   0   6   3        324.70        303.77         3.49 o
   1   6   3         74.88         99.41         1.52 o
   2   6   3         44.05         50.85         1.01 o
   3   6   3          0.04          1.62         0.42 o
   4   6   3          4.55          5.49         0.47 o
   5   6   3        337.83        334.21         2.65 o
   6   6   3         49.36         45.33         0.95 o
   7   6   3        105.48        115.27         1.59 o
   8   6   3          3.09          3.42         0.57 o
   9   6   3         40.33         36.22         0.95 o
  10   6   3         33.37         36.00         0.82 o
  11   6   3         96.32         91.23         1.20 o
  12   6   3         83.43         78.54         1.18 o
  13   6   3         71.88         58.06         1.36 o
 -14   7   3          3.59          5.45         0.38 o
 -13   7   3          0.19          0.85         0.29 o
 -12   7   3          0.64          0.65         0.45 o
 -11   7   3        129.44        128.76         1.60 o
 -10   7   3        207.79        213.83         2.43 o
  -9   7   3         79.14         81.46         1.40 o
  -8   7   3         84.84         90.15         1.51 o
  -7   7   3         13.85         21.37         1.63 o
  -6   7   3         20.98         22.29         0.71 o
  -5   7   3          2.17          4.53         0.53 o
  -4   7   3        714.23        674.04         4.89 o
  -3   7   3         89.98         96.59         1.42 o
  -2   7   3        158.66        141.38         2.02 o
  -1   7   3          0.00          1.20         0.55 o
   0   7   3          7.21          4.61         0.65 o
   1   7   3         13.88         13.42         0.83 o
   2   7   3         31.75         31.56         0.88 o
   3   7   3         47.81         48.15         0.96 o
   4   7   3        366.62        359.03         3.22 o
   5   7   3         45.84         40.19         0.85 o
   6   7   3        564.94        567.86         4.38 o
   7   7   3          4.62          5.79         0.52 o
   8   7   3         15.96         19.15         0.65 o
   9   7   3          1.42          2.09         0.45 o
  10   7   3         60.69         74.26         1.26 o
  11   7   3          0.16          0.41         0.35 o
  12   7   3          0.88          1.14         0.48 o
 -13   8   3         49.43         44.69         0.78 o
 -12   8   3         80.19         92.49         1.42 o
 -11   8   3         17.22         15.68         0.78 o
 -10   8   3          0.12         -0.10         0.57 o
  -9   8   3         23.46         23.87         0.96 o
  -8   8   3        154.29        171.74         2.23 o
  -7   8   3        158.10        154.67         2.39 o
  -6   8   3        322.05        314.25         3.04 o
  -5   8   3        146.63        159.73         1.78 o
  -4   8   3         52.02         61.43         1.25 o
  -3   8   3        264.39        301.74         2.98 o
  -2   8   3        521.70        526.03         4.65 o
  -1   8   3         40.47         36.83         1.06 o
   0   8   3         19.43         16.97         0.78 o
   1   8   3          2.44          1.92         0.65 o
   2   8   3         55.87         56.62         1.33 o
   3   8   3        131.02        147.75         1.92 o
   4   8   3        191.31        195.76         2.18 o
   5   8   3        848.11        867.42         7.28 o
   6   8   3         29.41         33.42         0.96 o
   7   8   3         39.17         44.48         1.02 o
   8   8   3         57.66         61.80         1.04 o
   9   8   3         87.28        100.83         1.26 o
  10   8   3        125.17        118.92         3.25 o
  11   8   3         32.67         26.34         1.21 o
 -11   9   3         45.75         41.52         1.08 o
 -10   9   3         11.27         10.21         0.50 o
  -9   9   3          0.01          0.68         0.43 o
  -8   9   3         61.25         61.93         1.09 o
  -7   9   3        179.86        185.12         2.32 o
  -6   9   3        155.14        153.59         1.67 o
  -5   9   3         58.53         57.43         1.11 o
  -4   9   3        381.27        374.90         3.80 o
  -3   9   3        350.87        363.66         3.75 o
  -2   9   3        508.15        515.65         4.94 o
  -1   9   3         13.74         14.08         0.68 o
   0   9   3         17.25         21.48         0.80 o
   1   9   3          0.59          1.70         0.58 o
   2   9   3          6.96          5.69         0.58 o
   3   9   3         49.98         52.27         1.09 o
   4   9   3          0.40         -0.10         0.44 o
   5   9   3         43.84         48.42         1.07 o
   6   9   3        145.37        163.88         2.05 o
   7   9   3          2.11          1.83         0.42 o
   8   9   3         54.76         63.64         1.03 o
   9   9   3         55.62         42.38         1.26 o
  -9  10   3          0.89          1.48         0.47 o
  -8  10   3         57.03         59.18         1.09 o
  -7  10   3          1.70          1.07         0.42 o
  -6  10   3          0.87          1.38         0.50 o
  -5  10   3         26.20         24.21         0.69 o
  -4  10   3          0.10         -0.06         0.45 o
  -3  10   3          7.06         10.17         0.58 o
  -2  10   3         33.61         39.77         1.11 o
  -1  10   3         11.61         13.68         0.67 o
   0  10   3         60.92         54.95         1.30 o
   1  10   3         45.36         47.20         1.30 o
   2  10   3        129.04        140.04         2.14 o
   3  10   3         58.02         56.36         1.42 o
   4  10   3          0.03          0.52         0.47 o
   5  10   3         99.73        113.74         1.84 o
   6  10   3         37.63         35.08         0.85 o
   7  10   3         75.29         60.75         3.18 o
  -5  11   3          7.87          5.52         0.67 o
  -4  11   3          0.36          0.63         0.40 o
  -3  11   3          5.15          3.45         0.49 o
  -2  11   3         35.70         32.66         1.70 o
  -1  11   3        125.96        106.51         3.65 o
   0  11   3         30.15         28.30         1.11 o
   1  11   3         83.06         81.02         3.91 o
   2  11   3         18.61         17.61         0.64 o
   3  11   3         68.97         62.40         2.20 o
 -18   0   4          0.23         -0.27         0.73 o
 -17   0   4        296.50        307.21         6.34 o
 -16   0   4          2.43          2.27         0.96 o
 -15   0   4          1.08          0.99         0.89 o
 -14   0   4         32.67         29.05         1.28 o
 -13   0   4         19.69         21.78         1.03 o
 -12   0   4        609.41        631.97         6.57 o
 -11   0   4       1663.01       1638.89        13.35 o
 -10   0   4       1188.88       1192.81        13.74 o
  -9   0   4        592.36        511.59        10.81 o
  -7   0   4          6.12          8.93         1.37 o
  -6   0   4        525.65        438.00         9.67 o
  -5   0   4        787.95        708.73         9.87 o
  -4   0   4       4276.79       4081.15        44.02 o
  -3   0   4      12130.32      11794.78       135.94 o
  -2   0   4       6782.72       7247.38        75.23 o
  -1   0   4       7368.97       7245.80        84.28 o
   0   0   4       6062.65       5858.47        55.29 o
   1   0   4       2599.79       2269.76        27.52 o
   2   0   4       4459.27       4703.73        53.47 o
   3   0   4       1071.61       1016.46        12.34 o
   4   0   4       1191.23       1287.81        15.71 o
   5   0   4        479.35        408.75         8.75 o
   6   0   4          3.23          4.24         1.26 o
   7   0   4       7438.05       7206.05        78.69 o
   8   0   4        938.31       1078.44         8.16 o
   9   0   4       2417.95       2503.32        18.65 o
  10   0   4        266.58        273.96         3.09 o
  11   0   4        533.47        558.12         5.33 o
  12   0   4        783.92        788.68         7.95 o
  13   0   4        161.83        159.56         2.67 o
  14   0   4         51.38         51.05         1.38 o
  15   0   4        272.29        233.31         5.77 o
 -18   1   4         39.75         32.59         1.52 o
 -17   1   4        104.60        112.38         1.88 o
 -16   1   4         36.25         37.77         1.31 o
 -15   1   4         16.50         15.28         0.87 o
 -14   1   4         23.85         27.98         0.93 o
 -13   1   4        199.51        215.04         2.34 o
 -12   1   4        828.21        749.42         5.30 o
 -11   1   4        531.33        458.84         3.36 o
 -10   1   4        760.81        705.00         5.91 o
  -9   1   4        104.50        113.43         3.11 o
  -8   1   4         82.22         53.07         2.06 o
  -7   1   4         16.48         29.95         2.10 o
  -6   1   4       2685.00       2518.78        20.49 o
  -5   1   4         11.69         17.93         0.74 o
  -4   1   4        253.62        191.07         2.46 o
  -3   1   4       3448.23       3176.89        28.30 o
  -2   1   4      10633.87      10410.67        98.40 o
  -1   1   4      26485.27      27070.68       248.80 o
   0   1   4       7770.66       7651.12        71.96 o
   1   1   4       1152.59       1146.39        17.48 o
   2   1   4        507.93        514.83         5.17 o
   3   1   4        406.56        429.90         4.44 o
   4   1   4       3170.38       3043.14        31.83 o
   5   1   4          0.05          1.75         0.58 o
   6   1   4       2803.21       2783.92        48.79 o
   7   1   4       1859.26       1885.47        15.25 o
   8   1   4       2249.84       2191.80        11.63 o
   9   1   4          1.95          0.78         0.40 o
  10   1   4        783.95        778.62         4.87 o
  11   1   4        372.44        383.33         3.10 o
  12   1   4        382.38        405.37         3.24 o
  13   1   4        484.96        505.23         4.18 o
  14   1   4        228.58        248.70         2.53 o
  15   1   4         44.12         36.36         0.86 o
 -17   2   4        470.24        541.26         7.01 o
 -16   2   4         41.97         38.78         1.14 o
 -15   2   4         93.04         96.21         1.49 o
 -14   2   4         44.51         52.15         1.09 o
 -13   2   4        180.56        180.11         1.94 o
 -12   2   4        193.90        197.50         1.99 o
 -11   2   4        268.90        280.74         2.58 o
 -10   2   4        111.06         69.60         1.01 o
  -9   2   4        607.49        473.41         9.78 o
  -8   2   4         68.02         68.54         3.06 o
  -7   2   4       4786.31       4885.72        57.47 o
  -6   2   4        576.43        632.24         7.93 o
  -5   2   4       2900.29       2924.22        26.98 o
  -4   2   4         45.80         29.29         1.19 o
  -3   2   4         28.60         29.63         1.08 o
  -2   2   4       5350.13       5311.35        51.25 o
  -1   2   4        372.59        304.88         3.53 o
   0   2   4       1905.32       1859.58        15.11 o
   1   2   4       4965.04       4766.34        49.47 o
   2   2   4       1665.23       1707.61        19.03 o
   3   2   4       2161.64       2015.04        21.00 o
   4   2   4          1.61          2.29         0.88 o
   5   2   4        215.12        191.21         4.95 o
   6   2   4        621.29        776.34        13.24 o
   7   2   4         16.69         13.18         0.51 o
   8   2   4        378.69        371.90         2.93 o
   9   2   4        609.65        641.28         4.47 o
  10   2   4         58.70         56.51         1.01 o
  11   2   4        808.47        817.10         5.95 o
  12   2   4         79.55         90.72         1.61 o
  13   2   4        807.91        833.67         6.81 o
  14   2   4         17.55         14.72         0.52 o
  15   2   4          6.14          4.54         0.71 o
 -17   3   4        139.64        141.55         2.93 o
 -16   3   4        208.42        239.06         6.81 o
 -15   3   4          4.94          4.99         0.64 o
 -14   3   4        235.47        241.84         2.79 o
 -13   3   4         74.78         67.62         1.13 o
 -12   3   4        901.24        853.34         5.88 o
 -11   3   4         51.77         52.09         0.90 o
 -10   3   4        546.83        578.33         3.86 o
  -9   3   4        336.28        333.80         2.75 o
  -8   3   4        500.07        535.42        17.66 o
  -7   3   4         10.90         13.96         1.27 o
  -6   3   4       1404.18       1437.00        21.86 o
  -5   3   4       1282.64       1534.39        20.33 o
  -4   3   4       3314.94       3063.47        31.14 o
  -3   3   4       1077.59       1184.46        11.28 o
  -2   3   4       4289.29       4342.28        34.61 o
  -1   3   4        778.35        889.85         7.37 o
   0   3   4        161.19        218.30         2.69 o
   1   3   4       1221.22       1326.75        21.08 o
   2   3   4        178.30        180.04         3.29 o
   3   3   4        680.74        803.99        12.69 o
   4   3   4        299.00        202.83         3.98 o
   5   3   4        174.89        185.98         4.87 o
   6   3   4         22.35         20.65         0.96 o
   7   3   4         88.16         67.94         0.99 o
   8   3   4         19.24         16.90         0.71 o
   9   3   4         39.60         24.41         0.66 o
  10   3   4        317.44        315.22         2.79 o
  11   3   4        356.45        355.47         4.53 o
  12   3   4         61.67         70.93         1.12 o
  13   3   4          3.21          5.33         0.39 o
  14   3   4        782.45        781.13        16.12 o
 -17   4   4        152.93        143.87        11.37 o
 -16   4   4         89.95        103.35         3.78 o
 -15   4   4        280.31        309.77         3.32 o
 -14   4   4        375.88        390.69         3.54 o
 -13   4   4        683.17        695.28         5.29 o
 -12   4   4          0.13          0.91         0.49 o
 -11   4   4        110.14        118.24         1.50 o
 -10   4   4         42.72         33.37         0.79 o
  -9   4   4        243.58        205.14         1.93 o
  -8   4   4        387.45        420.30         3.71 o
  -7   4   4       2180.04       2136.68        39.71 o
  -6   4   4          1.13          1.29         1.46 o
  -5   4   4        658.60        613.07        11.73 o
  -4   4   4        122.10        127.55         2.81 o
  -3   4   4       3042.70       3231.30        33.43 o
  -2   4   4        779.43        940.29        10.41 o
   0   4   4       1774.26       1962.57        19.04 o
   1   4   4        476.43        344.57         5.58 o
   2   4   4       1274.33       1253.17        28.35 o
   3   4   4        428.34        492.48        11.20 o
   4   4   4         36.43         31.29         1.90 o
   5   4   4         48.68         62.51         0.99 o
   6   4   4         13.49         14.49         0.55 o
   7   4   4        523.18        416.25         3.10 o
   8   4   4        323.70        352.85         3.08 o
   9   4   4         24.30         23.09         0.71 o
  10   4   4          5.51          4.25         0.49 o
  11   4   4         38.94         54.28         1.13 o
  12   4   4          1.10          1.15         0.42 o
  13   4   4        473.39        477.91        10.21 o
  14   4   4         26.86         19.66         0.58 o
 -16   5   4        152.16        139.34        14.43 o
 -15   5   4        102.71        100.80         1.72 o
 -14   5   4        320.33        316.77         3.72 o
 -13   5   4         12.52         11.82         0.67 o
 -12   5   4         22.50         31.91         1.07 o
 -11   5   4        160.32        161.86         2.67 o
 -10   5   4        185.15        213.78         2.75 o
  -9   5   4        188.41        166.53         1.92 o
  -8   5   4        326.31        307.58         2.98 o
  -7   5   4         54.16         47.32         1.15 o
  -6   5   4        825.07        838.13         8.00 o
  -5   5   4         32.96         27.85         1.73 o
  -4   5   4        403.61        318.60         5.23 o
  -3   5   4        987.82       1046.29        11.94 o
  -2   5   4         58.95         42.39         1.80 o
  -1   5   4        219.16        271.68         6.37 o
   0   5   4       1548.80       1501.27        22.28 o
   1   5   4         84.04         82.59         2.62 o
   2   5   4        647.92        667.34        10.54 o
   3   5   4         23.34         42.15         1.12 o
   4   5   4       3420.94       3279.20        23.17 o
   5   5   4        321.65        323.34         2.51 o
   6   5   4         19.43         27.27         0.67 o
   7   5   4         14.18         12.10         0.63 o
   8   5   4        123.62        146.67         1.73 o
   9   5   4        166.42        158.33         1.74 o
  10   5   4         96.74        100.73         1.43 o
  11   5   4          2.49          1.84         0.45 o
  12   5   4         45.67         51.93         1.14 o
  13   5   4         77.17         82.80         1.12 o
 -15   6   4        224.59        223.45         9.21 o
 -14   6   4        103.56        101.36         3.16 o
 -13   6   4         18.14         19.15         0.75 o
 -12   6   4          6.24          6.16         0.69 o
 -11   6   4         45.09         45.36         1.10 o
 -10   6   4         70.95         75.21         1.30 o
  -9   6   4        159.03        176.46         2.26 o
  -8   6   4        425.02        410.97         3.59 o
  -7   6   4        884.68        854.55         6.44 o
  -6   6   4        311.46        265.44         2.57 o
  -5   6   4         68.26         65.61         1.08 o
  -4   6   4        238.77        225.63         2.38 o
  -3   6   4         58.49         54.80         0.97 o
  -2   6   4        215.91        245.43         2.32 o
  -1   6   4       1059.95        998.51         8.21 o
   0   6   4          1.19          0.65         0.42 o
   1   6   4        849.82        827.19         5.94 o
   2   6   4        253.02        234.12         2.38 o
   3   6   4       6952.41       7001.27        39.05 o
   4   6   4         28.55         26.84         0.77 o
   5   6   4         77.33         70.36         1.06 o
   6   6   4          1.78          1.84         0.47 o
   7   6   4        667.81        699.55         6.26 o
   8   6   4        152.39        158.33         1.83 o
   9   6   4        421.95        472.09         4.62 o
  10   6   4        101.96         98.43         1.36 o
  11   6   4        252.40        272.52         3.83 o
  12   6   4         85.95        104.37         1.50 o
 -14   7   4        194.35        192.32         3.20 o
 -13   7   4         24.40         16.84         0.69 o
 -12   7   4         82.75         99.91         1.86 o
 -11   7   4         52.26         61.75         1.25 o
 -10   7   4        266.39        286.00         3.38 o
  -9   7   4         47.00         41.29         1.03 o
  -8   7   4        199.18        196.32         2.38 o
  -7   7   4        179.24        182.42         2.43 o
  -6   7   4        147.06        144.47         1.74 o
  -5   7   4        226.05        219.98         2.19 o
  -4   7   4        217.49        207.43         2.33 o
  -3   7   4        376.88        340.92         3.15 o
  -2   7   4        133.40        110.97         1.53 o
  -1   7   4          3.48          1.38         0.59 o
   0   7   4       2103.53       2054.54        14.47 o
   1   7   4        187.25        181.47         2.26 o
   2   7   4        812.63        851.66         6.58 o
   3   7   4        154.17        174.78         1.85 o
   4   7   4        127.15        136.31         1.64 o
   5   7   4         50.01         49.86         1.06 o
   6   7   4       1408.36       1458.18         9.61 o
   7   7   4          1.09          2.11         0.46 o
   8   7   4        395.68        434.97         4.05 o
   9   7   4        103.49        105.59         1.33 o
  10   7   4        378.03        384.69         3.77 o
  11   7   4        251.87        261.51         2.60 o
 -13   8   4        538.63        528.34         8.60 o
 -12   8   4        315.09        327.09         4.28 o
 -11   8   4        170.73        179.51         3.04 o
 -10   8   4        127.70        135.27         2.41 o
  -9   8   4         51.40         63.39         1.31 o
  -8   8   4         41.42         48.03         1.11 o
  -7   8   4        116.09        118.59         1.60 o
  -6   8   4          2.56          6.83         0.57 o
  -5   8   4          8.39         10.34         0.61 o
  -4   8   4        382.52        379.28         3.29 o
  -3   8   4       1008.84        998.53         7.24 o
  -2   8   4          1.03          1.08         0.51 o
  -1   8   4         39.07         32.22         0.96 o
   0   8   4         16.42         10.63         0.69 o
   1   8   4         78.39         88.11         1.51 o
   2   8   4         54.16         60.76         1.23 o
   3   8   4        168.31        178.26         2.16 o
   4   8   4         44.77         47.29         1.02 o
   5   8   4       1115.19       1171.04         9.97 o
   6   8   4        123.65        123.57         1.87 o
   7   8   4        241.03        227.65         2.73 o
   8   8   4          0.08          0.24         0.45 o
   9   8   4        567.16        567.31         9.72 o
  10   8   4        164.82        160.51         3.00 o
 -11   9   4        127.36        112.38         4.29 o
 -10   9   4        403.97        431.72         4.65 o
  -9   9   4         94.25         95.92         1.48 o
  -8   9   4          4.01          6.77         0.61 o
  -7   9   4         39.23         39.79         0.97 o
  -6   9   4        552.08        575.14         4.96 o
  -5   9   4         72.63         76.16         1.22 o
  -4   9   4         70.71         65.16         1.13 o
  -3   9   4          1.86          2.24         0.52 o
  -2   9   4         82.47         88.13         1.53 o
  -1   9   4          5.17          2.84         0.57 o
   0   9   4          8.99         13.07         0.80 o
   1   9   4         35.79         37.16         1.12 o
   2   9   4         31.06         33.57         0.91 o
   3   9   4        104.57        118.03         1.58 o
   4   9   4        130.97        127.42         1.48 o
   5   9   4         37.96         40.02         0.93 o
   6   9   4        227.44        216.54         2.76 o
   7   9   4          1.85          3.09         0.36 o
   8   9   4        135.04        116.36         2.56 o
  -9  10   4        449.85        407.02        12.40 o
  -8  10   4        200.32        188.17         5.76 o
  -7  10   4         43.82         46.76         0.94 o
  -6  10   4         14.38         15.74         0.68 o
  -5  10   4        223.81        225.38         2.61 o
  -4  10   4        118.37        116.45         1.70 o
  -3  10   4         94.66        103.05         1.85 o
  -2  10   4          7.25          4.56         0.54 o
  -1  10   4        105.63        112.32         1.66 o
   0  10   4         35.25         32.98         0.99 o
   1  10   4         81.62         95.51         1.67 o
   2  10   4         95.58        106.76         1.70 o
   3  10   4          8.51          9.62         0.55 o
   4  10   4        159.05        149.83         5.89 o
   5  10   4          2.09          1.95         0.50 o
   6  10   4          1.75          0.94         0.27 o
  -5  11   4         21.17         15.90         2.31 o
  -4  11   4        201.81        169.46         3.40 o
  -3  11   4         27.36         24.68         0.85 o
  -2  11   4         58.44         63.35         1.33 o
  -1  11   4         13.37         11.64         0.51 o
   0  11   4        269.02        235.22         7.85 o
   1  11   4         57.68         48.29         0.96 o
   2  11   4          3.45          1.97         0.52 o
 -18   1   5          9.37         12.71         2.30 o
 -17   1   5         50.58         53.74         1.28 o
 -16   1   5         25.68         27.32         1.03 o
 -15   1   5          3.02          3.60         0.75 o
 -14   1   5         22.26         23.69         0.93 o
 -13   1   5        936.18        949.57         7.65 o
 -12   1   5        548.40        510.36         4.78 o
 -11   1   5       1159.02       1043.46         7.81 o
 -10   1   5         10.68          6.68         0.44 o
  -9   1   5         16.94         12.72         1.32 o
  -8   1   5         63.98         62.59         2.33 o
  -7   1   5       4205.45       4680.22        42.47 o
  -6   1   5         32.18         15.18         0.85 o
  -5   1   5          3.97          7.03         0.57 o
  -4   1   5        233.32        241.86         2.89 o
  -3   1   5       1618.56       1577.21        17.93 o
  -2   1   5        108.72         92.37         1.64 o
  -1   1   5        274.53        297.25         3.36 o
   0   1   5         41.71         48.43         1.11 o
   1   1   5        519.45        534.66         5.41 o
   2   1   5       1765.66       1845.17        14.83 o
   3   1   5        175.53        187.46         3.28 o
   4   1   5        517.89        473.39         5.04 o
   5   1   5        693.52        651.73        15.94 o
   6   1   5         86.58         84.98         2.65 o
   7   1   5         20.82         11.39         0.47 o
   8   1   5          4.80          2.59         0.42 o
   9   1   5        279.16        292.52         2.22 o
  10   1   5        310.87        314.69         2.74 o
  11   1   5         84.99         87.39         1.15 o
  12   1   5          9.28          7.49         0.46 o
  13   1   5         63.64         66.86         1.03 o
  14   1   5         25.21         20.33         1.56 o
 -18   2   5          0.59          0.35         0.57 o
 -17   2   5         65.42         70.57         1.44 o
 -16   2   5         12.37         10.26         0.77 o
 -15   2   5         81.58         74.42         1.25 o
 -14   2   5        239.90        250.15         2.32 o
 -13   2   5         19.21         27.02         0.74 o
 -12   2   5        797.99        796.35         5.33 o
 -11   2   5        244.39        261.96         2.33 o
 -10   2   5        818.73        851.78         5.65 o
  -9   2   5          0.94          1.99         1.24 o
  -8   2   5       1517.69       1604.91        23.71 o
  -7   2   5         28.62         38.86         1.61 o
  -6   2   5         26.94         27.68         1.18 o
  -5   2   5        136.05        145.41         2.64 o
  -4   2   5       1245.14       1296.29        12.17 o
  -3   2   5       1214.89       1160.52        11.75 o
  -2   2   5          9.55         12.76         1.01 o
  -1   2   5        558.60        523.45         6.06 o
   0   2   5        760.69        718.05         6.86 o
   1   2   5        824.61        823.19         8.26 o
   2   2   5         41.49         40.92         1.28 o
   3   2   5        488.65        544.50         7.93 o
   4   2   5        312.92        420.14         6.68 o
   5   2   5          7.68         14.52         1.12 o
   6   2   5        182.69        189.31         2.50 o
   7   2   5        108.56        129.25         2.68 o
   8   2   5         12.21         13.95         0.57 o
   9   2   5          0.72          1.73         0.47 o
  10   2   5         71.99         78.29         1.60 o
  11   2   5         19.65         17.08         0.62 o
  12   2   5         75.01         71.53         1.04 o
  13   2   5        269.14        287.22         3.05 o
  14   2   5        158.33        137.37         4.20 o
 -17   3   5          1.27          0.92         0.42 o
 -16   3   5         16.98         12.70         0.69 o
 -15   3   5         35.73         40.31         1.01 o
 -14   3   5        140.47        128.84         1.88 o
 -13   3   5        359.06        357.80         2.94 o
 -12   3   5        573.54        492.45         3.99 o
 -11   3   5        110.00        109.25         1.24 o
 -10   3   5         63.33         49.81         0.79 o
  -9   3   5         66.02         75.58         1.06 o
  -8   3   5         42.60         26.37         2.97 o
  -7   3   5         50.40         49.62         2.31 o
  -6   3   5        576.98        585.00        10.70 o
  -5   3   5        791.45        877.12        11.19 o
  -4   3   5        955.37        841.57        10.36 o
  -3   3   5       2071.49       2453.88        21.88 o
  -2   3   5       2590.15       2971.21        25.46 o
  -1   3   5       1361.77       1411.80        13.90 o
   0   3   5        800.49        902.37        10.86 o
   1   3   5          4.52          2.84         0.73 o
   2   3   5        146.27        201.64         3.38 o
   3   3   5        128.26        166.20         4.52 o
   4   3   5        227.07        236.87         5.87 o
   5   3   5          4.73          9.80         0.89 o
   6   3   5          2.31          1.51         0.36 o
   8   3   5         85.18         71.10         0.95 o
   9   3   5         56.05         48.05         0.87 o
  10   3   5          2.60          3.64         0.53 o
  11   3   5          9.81         11.10         0.56 o
  12   3   5          2.33          2.06         0.39 o
  13   3   5          1.48          1.29         0.35 o
  14   3   5         18.31         17.50         0.92 o
 -17   4   5          0.43          1.57         0.33 o
 -16   4   5         32.29         30.95         0.99 o
 -15   4   5         63.53         67.58         1.00 o
 -14   4   5         74.63         72.63         1.15 o
 -13   4   5        103.75         82.79         1.24 o
 -12   4   5         73.93         65.94         1.30 o
 -11   4   5          0.07          1.32         0.50 o
 -10   4   5          7.50          8.56         0.56 o
  -9   4   5        261.96        247.35         2.29 o
  -8   4   5        402.02        440.57         3.60 o
  -7   4   5         85.89         67.40         3.83 o
  -6   4   5          2.32          3.27         1.27 o
  -5   4   5         56.37         74.36         2.57 o
  -4   4   5        293.45        337.73         5.76 o
  -3   4   5       1057.53       1210.98        13.17 o
  -2   4   5       1146.05       1158.98        12.47 o
  -1   4   5       1180.77       1222.79        12.36 o
   0   4   5         10.23          7.87         0.99 o
   1   4   5        748.81        809.30        11.37 o
   2   4   5          2.47          0.34         0.91 o
   3   4   5         19.53         27.25         1.81 o
   4   4   5        175.52        210.30         2.42 o
   6   4   5         35.17         38.81         0.88 o
   7   4   5         17.30          7.29         0.52 o
   8   4   5         68.23         67.91         1.09 o
   9   4   5        127.32        128.76         1.57 o
  10   4   5         17.95         18.99         0.58 o
  11   4   5         28.39         25.96         0.72 o
  12   4   5          1.68          1.57         0.38 o
  13   4   5        133.78        130.42         1.66 o
 -16   5   5          0.03          0.20         0.41 o
 -15   5   5          1.58          1.47         0.40 o
 -14   5   5          3.16          4.84         0.54 o
 -13   5   5          1.46          2.07         0.52 o
 -12   5   5          0.48          0.60         0.53 o
 -11   5   5        438.89        436.18         3.84 o
 -10   5   5        135.90        112.29         1.57 o
  -9   5   5         18.32         16.54         0.69 o
  -8   5   5        575.50        486.65         5.45 o
  -7   5   5        316.39        280.26         3.19 o
  -6   5   5        387.04        309.09         2.92 o
  -5   5   5        305.42        300.16         3.83 o
  -4   5   5        529.52        573.80         9.54 o
  -3   5   5          0.45          1.63         0.89 o
  -2   5   5        935.71       1080.84        13.31 o
  -1   5   5        212.14        223.51         8.36 o
   0   5   5        943.57        981.75        15.75 o
   1   5   5        410.88        401.39         9.93 o
   2   5   5          2.32          3.99         0.49 o
   3   5   5         20.04         26.47         0.81 o
   4   5   5        974.01        940.09         5.73 o
   5   5   5         16.23         26.56         0.82 o
   6   5   5        354.94        348.04         3.04 o
   7   5   5         57.66         61.52         1.27 o
   8   5   5         27.98         18.49         0.70 o
   9   5   5        482.99        458.71         3.54 o
  10   5   5          1.68          2.32         0.44 o
  11   5   5         23.36         18.26         0.65 o
  12   5   5         11.28          7.27         0.43 o
  13   5   5         32.36         30.37         0.61 o
 -15   6   5         99.07         92.47         1.78 o
 -14   6   5          0.01          1.05         0.37 o
 -13   6   5         21.76         18.11         0.69 o
 -12   6   5          0.21          0.25         0.61 o
 -11   6   5        234.09        217.91         2.32 o
 -10   6   5         34.56         26.91         0.86 o
  -9   6   5        434.39        509.39         4.42 o
  -8   6   5         17.92         21.11         0.88 o
  -7   6   5       1824.99       1871.80        11.92 o
  -6   6   5        284.25        297.08         2.69 o
  -5   6   5          3.51          1.07         0.47 o
  -4   6   5          9.44          7.04         0.55 o
  -3   6   5         94.87        109.16         1.44 o
  -2   6   5         44.58         45.68         0.83 o
  -1   6   5          1.10          2.66         0.46 o
   0   6   5        294.57        308.53         2.73 o
   1   6   5         61.40         83.05         1.26 o
   2   6   5         76.67         80.01         1.20 o
   3   6   5       2684.26       2627.72        16.35 o
   4   6   5        226.96        219.66         2.33 o
   5   6   5         71.63         60.48         0.99 o
   6   6   5         66.00         58.92         1.00 o
   7   6   5         31.32         24.24         0.70 o
   8   6   5        128.13        128.63         1.51 o
   9   6   5          0.26          0.14         0.50 o
  10   6   5         25.02         27.48         0.68 o
  11   6   5          8.03          8.86         0.44 o
  12   6   5          1.26          1.79         0.24 o
 -14   7   5         20.56         18.30         0.62 o
 -13   7   5         66.16         67.38         1.07 o
 -12   7   5         60.10         59.79         1.01 o
 -11   7   5         59.80         59.69         1.42 o
 -10   7   5         66.69         65.84         1.25 o
  -9   7   5         47.19         41.33         1.05 o
  -8   7   5        596.77        607.01         4.45 o
  -7   7   5          6.33          6.79         0.59 o
  -6   7   5         58.13         62.60         1.13 o
  -5   7   5         12.47         13.48         0.67 o
  -4   7   5         27.11         23.78         0.81 o
  -3   7   5         28.32         33.49         0.92 o
  -2   7   5        155.39        122.20         1.69 o
  -1   7   5          9.06          8.43         0.56 o
   0   7   5         67.71         67.70         1.34 o
   1   7   5         11.12         12.83         0.68 o
   2   7   5       1208.06       1172.95         8.66 o
   3   7   5         69.04         74.31         1.19 o
   4   7   5          7.44         12.73         0.63 o
   5   7   5          0.04          0.74         0.54 o
   6   7   5         26.22         21.97         0.78 o
   7   7   5         43.48         46.31         0.96 o
   8   7   5         10.27         16.85         0.50 o
   9   7   5          4.14          6.57         0.42 o
  10   7   5        119.07        125.93         3.43 o
  11   7   5          9.73         11.12         0.47 o
 -13   8   5          0.06          0.53         0.31 o
 -12   8   5          4.76          5.28         0.51 o
 -11   8   5         51.05         56.15         1.37 o
 -10   8   5         69.89         64.77         1.35 o
  -9   8   5        161.79        169.77         2.02 o
  -8   8   5        375.73        397.90         3.83 o
  -7   8   5          7.89          8.19         0.56 o
  -6   8   5         11.57         11.33         0.64 o
  -5   8   5         20.22         19.27         0.99 o
  -4   8   5         26.35         24.22         0.74 o
  -3   8   5        168.07        143.99         1.64 o
  -2   8   5        249.11        254.03         2.86 o
  -1   8   5          4.06         10.66         0.69 o
   0   8   5         62.66         66.18         1.21 o
   1   8   5         10.43         14.62         0.75 o
   2   8   5         81.89         81.35         1.30 o
   3   8   5        455.02        464.02         4.74 o
   4   8   5        213.55        220.75         2.50 o
   5   8   5        126.40        140.74         1.81 o
   6   8   5         35.09         42.93         1.04 o
   7   8   5         36.44         42.77         0.85 o
   8   8   5          1.61          2.46         0.39 o
   9   8   5         33.67         38.47         1.60 o
 -11   9   5          0.71          0.95         0.27 o
 -10   9   5          1.86          3.94         0.43 o
  -9   9   5         40.01         38.19         0.85 o
  -8   9   5         45.94         51.86         0.99 o
  -7   9   5         21.74         19.96         0.63 o
  -6   9   5          0.49          2.12         0.43 o
  -5   9   5         13.35         14.95         0.64 o
  -4   9   5          7.07          6.38         0.55 o
  -3   9   5        101.32         99.33         1.38 o
  -2   9   5        105.65         96.00         1.52 o
  -1   9   5        182.76        186.51         2.59 o
   0   9   5        161.52        153.00         2.32 o
   1   9   5          7.87          8.92         0.69 o
   2   9   5        104.36        114.62         1.48 o
   3   9   5         36.11         34.77         0.82 o
   4   9   5          7.11          8.85         0.49 o
   5   9   5         25.96         27.02         0.70 o
   6   9   5          0.79          0.88         0.35 o
   7   9   5         16.62         10.27         0.40 o
   8   9   5        179.41        143.27         9.33 o
  -9  10   5         12.41         14.95         0.70 o
  -8  10   5        171.41        161.70         3.49 o
  -7  10   5         34.05         36.11         0.83 o
  -6  10   5         10.57         15.85         0.72 o
  -5  10   5          4.94          5.37         0.43 o
  -4  10   5          7.61          7.75         0.56 o
  -3  10   5        147.86        140.44         2.15 o
  -2  10   5         21.71         20.89         0.77 o
  -1  10   5         14.35         12.59         0.60 o
   0  10   5         44.38         43.05         1.11 o
   1  10   5         49.46         46.65         0.94 o
   2  10   5         89.93         95.68         1.35 o
   3  10   5          0.31          1.94         0.40 o
   4  10   5         12.02         11.90         0.59 o
   5  10   5          1.74          1.08         0.30 o
  -4  11   5          2.28          1.12         0.57 o
  -3  11   5          0.00          0.40         0.38 o
  -2  11   5        127.91        107.83         6.30 o
  -1  11   5         26.26         22.00         1.15 o
   0  11   5         23.10         23.67         0.72 o
   1  11   5         39.84         37.69         1.56 o
 -18   0   6         66.76         68.82         2.13 o
 -17   0   6        140.32        161.71         3.26 o
 -16   0   6          1.01          1.10         0.88 o
 -15   0   6        155.20        161.99         3.42 o
 -14   0   6         82.08         86.08         1.82 o
 -13   0   6       1801.66       1725.52        16.39 o
 -12   0   6        352.12        338.06         4.08 o
 -11   0   6       1031.71        933.24         8.31 o
 -10   0   6       1880.08       1972.73        20.60 o
  -9   0   6         10.03          6.79         1.09 o
  -8   0   6       2978.42       2892.16        36.43 o
  -7   0   6         17.54          8.22         0.98 o
  -6   0   6       1986.34       2114.79        23.94 o
  -5   0   6       7488.15       8015.92       107.97 o
  -4   0   6         47.29         34.10         1.33 o
  -3   0   6       5464.47       5517.72        57.99 o
  -2   0   6       4629.61       5020.64        52.71 o
  -1   0   6        374.41        350.14         4.29 o
   0   0   6        149.96        206.21         3.32 o
   1   0   6          1.52          7.99         0.81 o
   2   0   6        242.73        212.15         3.54 o
   3   0   6       1404.81       1372.25        16.48 o
   4   0   6        643.34        624.31         8.34 o
   5   0   6       2879.62       2761.76        43.67 o
   6   0   6        328.76        326.62         3.34 o
   7   0   6        668.00        593.04         6.34 o
   8   0   6         51.57         56.33         1.44 o
   9   0   6        420.60        454.28         5.07 o
  10   0   6        366.14        355.81         4.00 o
  11   0   6        237.93        234.57         3.06 o
  12   0   6        304.18        315.10         3.89 o
  13   0   6          0.18          0.34         0.55 o
  14   0   6        257.31        248.65         7.43 o
 -18   1   6        116.89        119.94         2.87 o
 -17   1   6          3.37          3.64         0.66 o
 -16   1   6        213.88        211.61         2.79 o
 -15   1   6         21.49         24.04         0.88 o
 -14   1   6        103.44        109.02         1.62 o
 -13   1   6        232.96        248.08         2.52 o
 -12   1   6       2089.03       2063.53        12.31 o
 -11   1   6         76.98         53.53         0.91 o
 -10   1   6        428.08        385.02         3.83 o
  -9   1   6        314.17        322.21         6.25 o
  -8   1   6        110.24         93.95         2.45 o
  -7   1   6        894.70        922.94        10.40 o
  -6   1   6       1593.19       1412.87        15.94 o
  -5   1   6        475.39        391.35         3.87 o
  -4   1   6        423.42        366.45         4.67 o
  -3   1   6          6.24          4.33         0.60 o
  -2   1   6       9388.48       9263.83        76.43 o
  -1   1   6       1979.05       2018.30        21.02 o
   0   1   6       1053.26       1088.60         9.82 o
   1   1   6       1046.87       1067.34         8.41 o
   3   1   6          1.31          2.91         0.59 o
   4   1   6        989.77        995.27         9.73 o
   5   1   6         77.35         62.62         3.19 o
   6   1   6        156.89        160.08         1.57 o
   7   1   6        928.08        880.08         8.25 o
   8   1   6       1385.24       1303.40         8.20 o
   9   1   6         14.12         18.70         0.70 o
  10   1   6         52.23         57.72         0.93 o
  11   1   6        262.91        271.71         2.57 o
  12   1   6         68.77         80.31         1.29 o
  13   1   6        160.61        177.21         2.73 o
  14   1   6         66.39         70.88         1.26 o
 -18   2   6          2.28          2.23         0.45 o
 -17   2   6        537.23        569.48         6.67 o
 -16   2   6         56.58         50.94         1.33 o
 -15   2   6        103.19        113.63         1.60 o
 -14   2   6        704.21        697.79         5.39 o
 -13   2   6        694.52        672.01         4.82 o
 -12   2   6        100.81         94.94         1.27 o
 -11   2   6        771.07        716.77         5.55 o
 -10   2   6        138.40        135.39         1.52 o
  -9   2   6        401.07        382.85         8.39 o
  -8   2   6          6.15          1.61         1.01 o
  -7   2   6       1597.18       1526.81        19.93 o
  -6   2   6        159.21        227.83         3.48 o
  -5   2   6         41.19         38.81         1.43 o
  -4   2   6        117.41         97.98         2.07 o
  -3   2   6        284.07        244.83         3.32 o
  -2   2   6        657.38        637.75         8.53 o
  -1   2   6       2279.81       2127.86        20.35 o
   1   2   6        751.35        736.63        10.14 o
   2   2   6       1516.97       1666.94        28.33 o
   3   2   6        102.10        103.63         2.29 o
   4   2   6        304.87        369.47         6.62 o
   5   2   6        230.60        163.72         2.27 o
   6   2   6         88.46         60.05         0.89 o
   7   2   6          4.82          9.86         0.56 o
   8   2   6        617.68        606.06         5.08 o
   9   2   6        337.43        338.22         2.94 o
  10   2   6         76.26         91.96         1.32 o
  11   2   6          3.41          3.95         0.45 o
  12   2   6        248.70        278.08         2.92 o
  13   2   6         32.56         23.74         0.58 o
  14   2   6         76.83         68.09         3.03 o
 -17   3   6         23.26         23.64         0.80 o
 -16   3   6        768.20        809.61         9.53 o
 -15   3   6          1.14          1.39         0.54 o
 -14   3   6        165.20        149.51         1.96 o
 -13   3   6        415.02        452.10         3.74 o
 -12   3   6        212.37        228.73         2.23 o
 -11   3   6        217.48        220.64         1.92 o
 -10   3   6       1714.91       1564.98         9.13 o
  -9   3   6        214.15        185.98         2.02 o
  -8   3   6       1845.76       1835.17        40.74 o
  -7   3   6          6.78          2.31         1.12 o
  -6   3   6        271.91        202.86         5.16 o
  -5   3   6        435.21        398.92         5.82 o
  -4   3   6        530.40        533.17         7.48 o
  -3   3   6        133.91         93.75         2.60 o
  -2   3   6        516.39        492.04         6.44 o
  -1   3   6       2790.69       2702.52        27.67 o
   0   3   6        416.07        453.53         7.74 o
   1   3   6        190.21        262.08         4.36 o
   2   3   6       3307.30       3420.16        46.58 o
   3   3   6        156.30        133.93         3.44 o
   4   3   6        310.49        343.65         6.24 o
   5   3   6        675.27        703.08         4.94 o
   6   3   6         99.64        113.73         1.32 o
   7   3   6        291.91        278.89         2.43 o
   8   3   6         80.92         60.04         0.98 o
   9   3   6         34.92         40.90         0.88 o
  10   3   6          0.28          1.89         0.47 o
  11   3   6          3.55          3.47         0.42 o
  12   3   6        172.39        177.77         1.65 o
  13   3   6         97.58         97.26         1.32 o
 -17   4   6        256.64        220.14         4.81 o
 -16   4   6          5.03          4.90         0.48 o
 -15   4   6       1302.32       1332.61         9.98 o
 -14   4   6          1.32          2.48         0.50 o
 -13   4   6        332.94        341.95         3.12 o
 -12   4   6        318.53        331.84         2.98 o
 -11   4   6        449.73        453.17         3.88 o
 -10   4   6         65.52         68.55         1.08 o
  -9   4   6         73.15         93.13         1.27 o
  -8   4   6       1051.00       1098.10         7.29 o
  -7   4   6       2341.55       2118.58        20.83 o
  -6   4   6         82.80         73.97         3.28 o
  -5   4   6       1834.03       1826.26        19.18 o
  -4   4   6        906.49        883.76        10.59 o
  -3   4   6        617.14        776.71         9.47 o
  -2   4   6        144.98        117.97         2.73 o
  -1   4   6        130.05        176.77         3.87 o
   0   4   6          3.74          1.60         0.80 o
   1   4   6        109.94        101.63         2.69 o
   2   4   6       1720.53       1651.83        19.11 o
   3   4   6        579.71        589.37         4.96 o
   4   4   6         25.68         14.35         0.49 o
   5   4   6         70.19         47.53         0.92 o
   6   4   6        496.98        548.88         4.73 o
   7   4   6         58.18         64.76         1.00 o
   8   4   6          1.01          3.55         0.46 o
   9   4   6         39.11         32.75         0.81 o
  10   4   6         84.44         85.41         1.07 o
  11   4   6        114.40        105.65         1.32 o
  12   4   6         75.02         87.14         1.13 o
  13   4   6        151.89        148.43         3.30 o
 -16   5   6        326.94        283.21         5.11 o
 -15   5   6         51.34         51.65         0.88 o
 -14   5   6        475.00        477.38         5.73 o
 -13   5   6         71.84         77.36         1.20 o
 -12   5   6        601.55        661.71         5.22 o
 -11   5   6         20.74         27.62         0.80 o
 -10   5   6          5.18          4.37         0.54 o
  -9   5   6        359.14        336.80         3.13 o
  -8   5   6       2775.07       2804.96        19.40 o
  -7   5   6        227.86        249.13         2.52 o
  -6   5   6         52.91         37.92         0.78 o
  -5   5   6          4.77          7.21         0.58 o
  -4   5   6        790.89        836.78         7.70 o
  -3   5   6        606.62        585.84         8.23 o
  -2   5   6        251.90        172.64         5.22 o
  -1   5   6        256.73        214.65         6.62 o
   0   5   6         25.84         34.35         1.01 o
   1   5   6        374.05        360.40         3.23 o
   2   5   6        383.03        311.35         2.88 o
   3   5   6        367.18        366.27         2.99 o
   4   5   6        441.81        435.27         3.65 o
   5   5   6        153.48        169.72         1.66 o
   6   5   6          2.16          1.75         0.44 o
   7   5   6          4.84         12.61         0.62 o
   8   5   6        275.58        275.84         2.63 o
   9   5   6        361.75        378.11         3.22 o
  10   5   6         38.24         39.18         0.94 o
  11   5   6         42.78         50.43         1.08 o
  12   5   6          7.62          7.85         0.38 o
 -15   6   6        221.87        199.97         2.00 o
 -14   6   6         16.68         17.86         0.56 o
 -13   6   6        243.50        235.76         2.31 o
 -12   6   6         90.98         93.30         1.56 o
 -11   6   6         99.54        117.51         1.96 o
 -10   6   6        143.30        127.42         1.77 o
  -9   6   6       2291.03       2339.84        15.70 o
  -8   6   6        392.81        412.45         4.23 o
  -7   6   6          5.40          4.32         0.59 o
  -6   6   6        111.79         97.17         1.43 o
  -5   6   6        995.62       1001.52         7.11 o
  -4   6   6          4.83          6.08         0.64 o
  -3   6   6        419.17        369.67         2.90 o
  -2   6   6        273.73        305.23         2.42 o
  -1   6   6        505.47        448.12         3.91 o
   0   6   6        143.16        141.59         1.90 o
   1   6   6        530.33        478.52         4.16 o
   2   6   6        306.16        320.79         3.05 o
   3   6   6        467.53        469.39         3.74 o
   4   6   6        236.31        288.73         2.53 o
   5   6   6         39.09         22.57         0.74 o
   6   6   6         29.76         32.20         0.81 o
   7   6   6        327.68        338.11         3.75 o
   8   6   6        500.03        506.03         3.89 o
   9   6   6        171.74        170.69         1.95 o
  10   6   6        164.79        194.74         2.09 o
  11   6   6         36.18         36.90         0.76 o
 -14   7   6          7.70          5.08         0.42 o
 -13   7   6          5.46          9.48         0.59 o
 -12   7   6        429.71        435.22         4.06 o
 -11   7   6         66.86         70.02         1.17 o
 -10   7   6        294.29        308.59         3.09 o
  -9   7   6         14.75         19.98         0.87 o
  -8   7   6        355.23        365.17         3.23 o
  -7   7   6          0.47          0.92         0.57 o
  -6   7   6        844.25        829.25         5.61 o
  -5   7   6         86.10         89.26         1.38 o
  -4   7   6        115.11        139.74         1.87 o
  -3   7   6         57.61         58.08         1.07 o
  -2   7   6        759.43        672.18         5.04 o
  -1   7   6        226.26        219.80         2.25 o
   0   7   6        728.38        700.17         5.96 o
   1   7   6        127.92        150.85         1.87 o
   2   7   6        835.95        749.31         6.09 o
   3   7   6        141.36        156.08         1.85 o
   4   7   6         95.70         86.84         1.39 o
   5   7   6        495.50        522.95         4.84 o
   6   7   6        211.45        216.95         2.49 o
   7   7   6        146.70        159.16         1.61 o
   8   7   6        137.36        149.50         1.48 o
   9   7   6        653.63        654.17        11.27 o
  10   7   6         48.80         52.20         2.51 o
 -13   8   6         78.88         68.56         1.38 o
 -12   8   6          8.87         12.66         0.50 o
 -11   8   6        110.24         95.47         1.79 o
 -10   8   6        196.41        192.94         2.37 o
  -9   8   6         85.47         89.86         1.38 o
  -8   8   6        120.52        141.07         1.86 o
  -7   8   6        181.30        186.07         1.96 o
  -6   8   6          1.89          1.74         0.52 o
  -5   8   6        199.09        208.86         2.22 o
  -4   8   6         15.70         14.99         0.72 o
  -3   8   6       2270.03       2092.32        15.86 o
  -2   8   6        507.02        521.24         4.63 o
  -1   8   6         55.86         60.20         1.24 o
   0   8   6        142.34        165.68         2.17 o
   1   8   6        365.68        334.62         4.28 o
   2   8   6        387.76        397.09         3.70 o
   3   8   6        225.01        221.27         2.62 o
   4   8   6         41.75         45.86         1.06 o
   5   8   6        196.76        189.63         2.38 o
   6   8   6        510.27        533.68         5.31 o
   7   8   6        160.77        179.93         1.99 o
   8   8   6        322.20        327.09         4.56 o
   9   8   6          5.57          8.13         0.54 o
 -11   9   6        104.88        103.48         2.43 o
 -10   9   6         57.40         49.49         0.92 o
  -9   9   6        228.07        263.58         2.74 o
  -8   9   6         12.78         11.99         0.53 o
  -7   9   6        226.47        244.47         2.36 o
  -6   9   6        334.24        333.01         2.89 o
  -5   9   6        119.49        121.36         1.56 o
  -4   9   6        219.36        203.57         2.26 o
  -3   9   6         24.85         26.52         0.80 o
  -2   9   6        750.74        772.03         7.29 o
  -1   9   6        758.42        791.22         7.75 o
   0   9   6        194.27        175.53         2.49 o
   1   9   6         58.35         59.55         1.17 o
   2   9   6          9.45         10.84         0.62 o
   3   9   6        489.59        515.36         5.21 o
   4   9   6        130.44        129.78         1.63 o
   5   9   6         47.28         50.15         0.96 o
   6   9   6         52.71         53.30         0.87 o
   7   9   6        152.90        125.65         3.98 o
  -9  10   6        264.34        210.85        11.10 o
  -8  10   6         74.50         71.59         2.83 o
  -7  10   6          7.79         13.97         0.70 o
  -6  10   6        587.16        634.82         7.02 o
  -5  10   6        276.25        269.99         2.56 o
  -4  10   6        917.68        953.91         8.36 o
  -3  10   6         17.33         16.16         0.65 o
  -2  10   6         10.11          8.51         0.70 o
  -1  10   6        310.09        307.50         5.35 o
   0  10   6        328.52        354.60         3.52 o
   1  10   6        341.52        355.32         3.53 o
   2  10   6         72.92         78.67         1.69 o
   3  10   6         83.80         91.60         1.40 o
   4  10   6        147.56        140.56         2.75 o
  -3  11   6        468.43        381.99         9.54 o
  -2  11   6         94.73         79.39         2.57 o
  -1  11   6         52.55         39.40         1.59 o
 -18   1   7          1.45          2.11         0.48 o
 -17   1   7          3.96          5.79         0.64 o
 -16   1   7          3.20          4.03         0.54 o
 -15   1   7         15.20         12.38         0.66 o
 -14   1   7          7.74         10.44         0.65 o
 -13   1   7         68.58         65.33         1.38 o
 -12   1   7         40.63         34.72         0.81 o
 -11   1   7        201.87        187.41         1.90 o
 -10   1   7        134.32        154.85         1.64 o
  -9   1   7          2.50          3.68         0.99 o
  -8   1   7        224.65        306.41         5.22 o
  -7   1   7          5.09         10.56         1.01 o
  -6   1   7         90.85        109.63         2.45 o
  -5   1   7       2544.01       2573.71        21.50 o
  -4   1   7        120.09        113.61         2.07 o
  -3   1   7        332.52        319.06         4.04 o
  -2   1   7       2283.57       2293.59        19.20 o
  -1   1   7         99.93        113.78         1.83 o
   0   1   7        501.56        548.44         7.57 o
   1   1   7       2376.75       2502.43        18.17 o
   2   1   7        746.18        755.45         7.55 o
   3   1   7        315.40        368.90         4.21 o
   4   1   7         98.38         82.20         2.07 o
   5   1   7         13.46         23.42         0.57 o
   6   1   7         95.34         97.03         1.26 o
   7   1   7         36.17         47.79         1.01 o
   8   1   7        420.94        449.24         3.75 o
   9   1   7        119.24        130.50         1.55 o
  10   1   7          9.60         10.79         0.57 o
  11   1   7        104.84        115.41         1.47 o
  12   1   7         49.77         56.52         1.15 o
  13   1   7         41.41         44.07         0.97 o
 -18   2   7          8.96          9.79         0.65 o
 -17   2   7          3.97          3.86         0.51 o
 -16   2   7          0.01          0.63         0.56 o
 -15   2   7         39.61         37.16         0.98 o
 -14   2   7         71.72         67.31         1.18 o
 -13   2   7         42.21         42.06         0.92 o
 -12   2   7          0.17          0.91         0.49 o
 -11   2   7        128.93        100.41         1.35 o
 -10   2   7        328.40        279.21         2.40 o
  -9   2   7        569.98        532.91         7.95 o
  -8   2   7        146.17        157.63         5.14 o
  -7   2   7        821.11        730.65         8.73 o
  -6   2   7         41.04         54.97         1.90 o
  -5   2   7       1282.42       1319.61        11.49 o
  -4   2   7       1354.29       1545.19        13.78 o
  -3   2   7        147.77        152.73         2.76 o
  -2   2   7        500.63        527.13         7.24 o
  -1   2   7         56.01         80.95         4.43 o
   0   2   7       2125.10       2307.21        23.17 o
   1   2   7       5633.18       5937.94        54.47 o
   2   2   7        984.43       1033.66        14.27 o
   3   2   7        137.66        156.30         3.02 o
   4   2   7         15.65         25.16         0.94 o
   5   2   7        390.91        429.48         3.04 o
   6   2   7         68.88         77.46         1.08 o
   7   2   7         32.61         39.64         0.82 o
   8   2   7        238.33        267.49         2.89 o
   9   2   7         99.46        107.15         1.33 o
  10   2   7          3.92          4.60         0.47 o
  11   2   7         93.12        100.57         1.47 o
  12   2   7         16.09         16.81         0.49 o
  13   2   7         62.82         58.68         2.01 o
 -18   3   7         12.71          9.76         0.83 o
 -17   3   7          0.59          0.60         0.37 o
 -16   3   7        336.84        343.35         3.86 o
 -15   3   7         14.57         12.91         0.72 o
 -14   3   7          5.21          5.21         0.58 o
 -13   3   7         33.85         32.94         0.87 o
 -12   3   7        116.47        118.29         1.45 o
 -11   3   7         92.64         91.96         1.16 o
 -10   3   7         33.27         34.58         0.76 o
  -9   3   7         37.97         45.15         0.85 o
  -8   3   7        743.70        856.30         8.62 o
  -7   3   7         20.71         22.03         1.72 o
  -6   3   7        501.22        508.30         8.42 o
  -5   3   7         33.57         47.72         1.82 o
  -4   3   7       1217.01       1160.42        11.19 o
  -3   3   7        825.41        829.84         8.06 o
  -2   3   7       1478.81       1595.12        15.62 o
  -1   3   7        188.69        154.78         2.88 o
   1   3   7        240.12        247.74         4.71 o
   2   3   7       2387.66       2445.57        27.16 o
   3   3   7        330.47        289.12         6.47 o
   4   3   7        154.26        172.27         2.02 o
   5   3   7        309.08        306.75         2.44 o
   6   3   7        165.99        143.29         1.81 o
   7   3   7        308.30        271.72         2.11 o
   8   3   7        179.78        157.55         1.60 o
   9   3   7          0.46          0.79         0.46 o
  10   3   7         68.81         78.07         1.18 o
  11   3   7         25.06         24.29         0.52 o
  12   3   7        156.18        151.73         3.62 o
  13   3   7         11.96          9.47         0.66 o
 -17   4   7          9.80         11.23         0.54 o
 -16   4   7          0.13          0.30         0.46 o
 -15   4   7        140.94        147.80         1.78 o
 -14   4   7         22.05         23.62         0.72 o
 -13   4   7          0.41          1.80         0.55 o
 -12   4   7         14.04         15.23         0.67 o
 -11   4   7         39.67         42.58         0.89 o
 -10   4   7        162.85        162.92         2.09 o
  -9   4   7        630.06        599.02         4.54 o
  -8   4   7         70.74         69.04         1.06 o
  -7   4   7         15.09         14.11         0.59 o
  -6   4   7        173.93        222.27         4.83 o
  -4   4   7         68.61         77.91         2.65 o
  -3   4   7         13.55         26.79         1.64 o
  -2   4   7        358.86        331.43         4.91 o
  -1   4   7       1008.93       1000.69        18.03 o
   0   4   7        299.50        272.20         6.40 o
   1   4   7        461.31        495.03         7.12 o
   2   4   7         71.91         53.45         1.07 o
   3   4   7        275.73        311.70         2.65 o
   4   4   7          9.92         15.75         0.58 o
   5   4   7        246.88        236.06         2.04 o
   6   4   7        333.50        319.85         2.46 o
   7   4   7        110.52        137.11         1.48 o
   8   4   7         58.03         62.66         1.04 o
   9   4   7        157.07        143.46         1.62 o
  10   4   7        203.89        184.50         1.81 o
  11   4   7          7.17          5.27         0.40 o
  12   4   7         40.94         36.71         1.50 o
 -16   5   7          0.50          0.71         0.53 o
 -15   5   7          4.17          3.01         0.39 o
 -14   5   7        113.54        126.00         1.89 o
 -13   5   7         30.99         35.76         0.88 o
 -12   5   7        144.72        156.75         1.86 o
 -11   5   7        325.17        336.62         2.92 o
 -10   5   7        735.45        736.83         5.48 o
  -9   5   7          6.28          5.43         0.54 o
  -8   5   7        187.02        204.96         2.24 o
  -7   5   7        346.63        354.75         3.34 o
  -6   5   7        101.53        123.31         1.40 o
  -5   5   7          0.89          2.42         0.42 o
  -4   5   7         81.87        107.06         1.45 o
  -3   5   7        320.43        278.14         2.74 o
  -2   5   7          1.22          0.54         0.42 o
  -1   5   7        189.62        168.15         1.89 o
   0   5   7         43.64         58.30         0.99 o
   1   5   7          0.24          1.53         0.46 o
   2   5   7          3.49          8.75         0.55 o
   3   5   7          0.94          1.77         0.45 o
   4   5   7        658.76        650.94         6.17 o
   5   5   7        449.42        394.06         5.40 o
   6   5   7        506.85        514.92         3.94 o
   7   5   7          4.05          1.85         0.49 o
   8   5   7         77.59         77.80         1.12 o
   9   5   7          3.61          2.94         0.46 o
  10   5   7          9.58         14.14         0.59 o
  11   5   7         39.80         34.38         0.76 o
  12   5   7          5.59          2.39         0.69 o
 -15   6   7         37.41         34.06         1.06 o
 -14   6   7         63.75         73.54         1.07 o
 -13   6   7        136.83        140.97         1.96 o
 -12   6   7         66.38         58.14         1.10 o
 -11   6   7        115.85        126.74         1.79 o
 -10   6   7         47.92         46.38         1.10 o
  -9   6   7          9.33         10.43         0.79 o
  -8   6   7          0.31          0.31         0.55 o
  -7   6   7          2.22          2.77         0.55 o
  -6   6   7        100.04        113.80         1.43 o
  -5   6   7         26.37         26.90         0.72 o
  -4   6   7          0.17          2.13         0.47 o
  -3   6   7          7.01          2.26         0.41 o
  -2   6   7        318.82        275.02         2.46 o
  -1   6   7         15.50         20.02         0.82 o
   0   6   7          0.84          1.76         0.51 o
   1   6   7         27.07         31.40         0.86 o
   2   6   7        784.51        761.83         5.68 o
   3   6   7         38.74         45.71         0.92 o
   4   6   7         21.67         35.15         0.98 o
   5   6   7        670.23        652.63         5.47 o
   6   6   7          0.57          2.61         0.50 o
   7   6   7         48.65         52.42         0.92 o
   8   6   7         35.55         34.51         0.69 o
   9   6   7         65.24         64.94         1.13 o
  10   6   7          0.40          1.03         0.35 o
  11   6   7          9.82          7.31         0.55 o
 -14   7   7        494.64        521.91        12.70 o
 -13   7   7         65.90         62.64         1.08 o
 -12   7   7         37.84         33.83         0.92 o
 -11   7   7         51.51         43.19         0.94 o
 -10   7   7         28.06         26.85         0.92 o
  -9   7   7         20.67         28.41         0.97 o
  -8   7   7        120.42        125.21         1.60 o
  -7   7   7         24.47         21.76         0.75 o
  -6   7   7         76.46         79.81         1.33 o
  -5   7   7         85.05         89.10         1.44 o
  -4   7   7        799.30        740.71         5.35 o
  -3   7   7        233.63        256.90         2.37 o
  -2   7   7         43.20         47.63         0.96 o
  -1   7   7         32.60         32.93         1.07 o
   0   7   7         66.74         68.81         1.61 o
   1   7   7          2.26          5.01         0.58 o
   2   7   7          4.55         10.61         0.61 o
   3   7   7          0.66          2.21         0.48 o
   4   7   7       1142.88       1119.60         8.69 o
   5   7   7          4.24          3.64         0.53 o
   6   7   7        102.70        101.73         1.31 o
   7   7   7         92.80         88.96         1.14 o
   8   7   7          3.01          3.77         0.35 o
   9   7   7         18.14         15.34         0.58 o
  10   7   7          6.73          7.17         0.47 o
 -13   8   7         44.58         52.91         1.54 o
 -12   8   7         38.62         35.22         0.80 o
 -11   8   7         34.36         42.91         1.17 o
 -10   8   7          0.04          0.74         0.52 o
  -9   8   7         20.99         19.92         0.72 o
  -8   8   7         15.76         18.14         0.67 o
  -7   8   7         21.20         19.06         0.69 o
  -6   8   7         26.78         32.34         0.91 o
  -5   8   7         43.98         38.41         0.92 o
  -4   8   7         19.53         26.35         0.90 o
  -3   8   7        261.56        275.40         2.49 o
  -2   8   7         70.96         58.32         1.16 o
  -1   8   7        257.14        234.16         2.78 o
   0   8   7          0.91          2.24         0.63 o
   1   8   7        251.56        241.12         2.71 o
   2   8   7         45.57         43.46         1.01 o
   3   8   7          5.01          3.82         0.59 o
   4   8   7         44.63         45.80         1.09 o
   5   8   7        223.61        225.85         2.50 o
   6   8   7          2.74          2.03         0.44 o
   7   8   7        168.22        167.92         2.29 o
   8   8   7         37.86         34.50         1.38 o
 -11   9   7         20.79         20.32         0.55 o
 -10   9   7        265.48        278.03         6.16 o
  -9   9   7        385.47        415.67         3.90 o
  -8   9   7         32.00         33.32         0.73 o
  -7   9   7          8.80          9.00         0.49 o
  -6   9   7        121.49        115.70         1.45 o
  -5   9   7         89.95         91.51         1.77 o
  -4   9   7          0.52          0.52         0.53 o
  -3   9   7        193.31        189.26         2.11 o
  -2   9   7        446.66        448.41         4.25 o
  -1   9   7         48.06         44.12         1.07 o
   0   9   7        221.17        222.53         2.52 o
   1   9   7         92.93         99.44         1.41 o
   2   9   7          1.12          0.16         0.46 o
   3   9   7          0.01          0.48         0.42 o
   4   9   7         67.91         72.84         1.09 o
   5   9   7         22.32         24.15         0.58 o
   6   9   7         43.30         34.26         0.86 o
  -8  10   7        210.20        176.66         6.13 o
  -7  10   7         31.28         37.31         1.17 o
  -6  10   7          3.85          2.95         0.35 o
  -5  10   7         76.41         74.82         1.01 o
  -4  10   7        206.12        206.37         2.51 o
  -3  10   7         70.94         79.09         1.25 o
  -2  10   7          7.55         11.12         0.78 o
  -1  10   7        224.11        206.00        10.58 o
   0  10   7          1.71          1.41         0.33 o
   1  10   7        108.27         88.37         1.33 o
   2  10   7        226.41        238.81         4.38 o
   3  10   7          9.84          7.68         0.40 o
   4  10   7        106.07         82.83         2.62 o
 -18   0   8         64.72         52.94         2.44 o
 -17   0   8        187.54        204.97         3.82 o
 -16   0   8        193.50        211.13         4.59 o
 -15   0   8        105.78        109.31         2.29 o
 -14   0   8        452.82        453.88         5.48 o
 -13   0   8        231.09        228.40         2.96 o
 -12   0   8        372.68        352.43         3.95 o
 -11   0   8          0.61          1.12         0.56 o
 -10   0   8          3.11          4.28         0.58 o
  -9   0   8        169.64        235.15         6.56 o
  -8   0   8       1423.13       1445.93        21.16 o
  -7   0   8       1395.41       1444.39        17.79 o
  -6   0   8        266.84        214.56         5.43 o
  -5   0   8       1801.50       1716.84        38.61 o
  -4   0   8       5697.01       5921.56       100.46 o
  -3   0   8        505.80        574.34         8.18 o
  -2   0   8       3701.28       3702.74        40.57 o
  -1   0   8        559.05        752.55        11.39 o
   0   0   8       2102.77       2386.60        24.99 o
   1   0   8        842.27        908.74        12.26 o
   2   0   8       3810.45       3795.24        47.59 o
   3   0   8       1648.57       1678.80        21.53 o
   4   0   8        490.60        343.62         3.71 o
   5   0   8        559.55        645.62         5.80 o
   6   0   8       2788.06       2845.08        27.68 o
   7   0   8        120.68        141.19         2.24 o
   8   0   8         11.21          9.14         0.82 o
   9   0   8         99.86        108.38         2.13 o
  10   0   8        529.98        539.64         7.10 o
  11   0   8         57.35         58.53         1.21 o
  12   0   8        521.88        553.05        18.16 o
  13   0   8          0.13          0.17         0.33 o
 -18   1   8         72.25         77.16         1.72 o
 -17   1   8        420.31        449.62         5.04 o
 -16   1   8          3.54          3.32         0.50 o
 -15   1   8        157.18        163.55         1.99 o
 -14   1   8         47.34         53.20         1.12 o
 -13   1   8        102.30         95.19         1.32 o
 -12   1   8        467.12        434.44         3.34 o
 -11   1   8       1589.84       1487.58         9.08 o
 -10   1   8         72.71         77.39         1.08 o
  -9   1   8        421.29        368.29         7.14 o
  -8   1   8         99.14         86.85         2.37 o
  -7   1   8       1146.78       1056.06        11.69 o
  -6   1   8        230.23        291.50         4.30 o
  -5   1   8       1881.37       2204.86        21.50 o
  -4   1   8        269.57        358.22         5.26 o
  -3   1   8       3628.95       3609.78        29.10 o
  -2   1   8        142.16        191.09         2.80 o
  -1   1   8       4844.74       4933.48        44.89 o
   0   1   8        509.25        450.67         4.54 o
   1   1   8       2365.59       2139.25        23.34 o
   2   1   8        237.44        266.36         3.61 o
   3   1   8        801.21        970.69         9.61 o
   4   1   8          0.73          2.51         0.38 o
   5   1   8        612.84        587.12         3.92 o
   6   1   8         17.97         16.42         0.61 o
   7   1   8       1415.61       1411.62         9.03 o
   8   1   8          2.19          1.76         0.50 o
   9   1   8        188.01        195.10         2.00 o
  10   1   8         24.20         25.40         0.73 o
  11   1   8        495.75        495.35         4.98 o
  12   1   8         39.62         42.16         1.12 o
  13   1   8        100.93         93.68         2.02 o
 -18   2   8        280.97        268.18         5.29 o
 -17   2   8          0.22          0.56         0.45 o
 -16   2   8        582.18        584.97         5.75 o
 -15   2   8         67.59         66.92         1.25 o
 -14   2   8       1512.33       1565.06        11.53 o
 -13   2   8        591.60        528.50         4.86 o
 -12   2   8         99.20         83.99         1.88 o
 -11   2   8        801.21        808.38         8.57 o
 -10   2   8       2226.37       2140.79        13.05 o
  -9   2   8        209.81        171.29         1.98 o
  -8   2   8       1084.15       1085.14        14.40 o
  -7   2   8         62.31         47.80         1.80 o
  -6   2   8       2652.79       2633.24        22.60 o
  -5   2   8       2378.24       2645.84        21.35 o
  -4   2   8       8558.00       8531.87        67.32 o
  -3   2   8       2746.32       3089.48        29.28 o
  -2   2   8         30.02         23.85         1.39 o
  -1   2   8        453.93        478.09         6.78 o
   0   2   8       3225.11       3423.77        39.21 o
   1   2   8        668.15        616.50         7.45 o
   2   2   8       1106.75        962.04        11.57 o
   3   2   8          8.41         14.84         0.73 o
   4   2   8        838.10        814.02         4.95 o
   5   2   8         61.28         90.11         6.73 o
   6   2   8        715.52        713.31         6.23 o
   7   2   8        156.11        136.47         1.46 o
   8   2   8        247.56        258.36         3.23 o
   9   2   8          0.12          1.04         0.47 o
  10   2   8        276.75        290.71         2.47 o
  11   2   8        237.53        242.16         3.31 o
  12   2   8        301.40        309.28         5.04 o
 -18   3   8        246.95        203.22        21.42 o
 -17   3   8        527.98        518.64        17.23 o
 -16   3   8         97.15        103.21         1.64 o
 -15   3   8        334.75        334.63         3.50 o
 -14   3   8        107.95         94.09         1.40 o
 -13   3   8       3543.00       3509.99        22.84 o
 -12   3   8         87.47         78.49         1.37 o
 -11   3   8        215.97        229.50         2.13 o
 -10   3   8        255.60        240.82         2.24 o
  -9   3   8       2550.73       2523.71        18.76 o
  -8   3   8         37.04         58.05         1.05 o
  -7   3   8       3214.41       3148.16        41.41 o
  -6   3   8         62.71         67.65         2.27 o
  -5   3   8       1324.74       1361.96        13.07 o
  -4   3   8        268.75        241.32         3.60 o
  -3   3   8       4059.59       3921.92        34.92 o
  -2   3   8        306.99        347.20         5.30 o
  -1   3   8        292.86        261.28         4.61 o
   0   3   8         66.82         69.40         2.46 o
   1   3   8       1241.58       1182.77        14.51 o
   2   3   8        142.07        126.33         1.72 o
   3   3   8        245.98        266.55         2.12 o
   4   3   8          3.70          3.63         0.39 o
   5   3   8        875.43        823.82         4.87 o
   6   3   8         17.31         26.17         0.71 o
   7   3   8        664.77        695.00         5.11 o
   8   3   8          8.61          6.36         0.48 o
   9   3   8        208.74        215.89         2.06 o
  10   3   8         22.95         25.05         0.65 o
  11   3   8        249.96        249.34         2.86 o
  12   3   8         19.12         16.44         0.57 o
 -17   4   8        282.93        262.53         6.37 o
 -16   4   8        715.44        752.73         9.40 o
 -15   4   8         83.24         72.04         1.19 o
 -14   4   8        740.00        701.62         5.79 o
 -13   4   8          0.83          1.96         0.52 o
 -12   4   8       1077.82       1092.95         7.78 o
 -11   4   8         25.89         41.08         0.92 o
 -10   4   8       1889.72       1907.92        12.33 o
  -9   4   8         41.66         56.21         1.09 o
  -8   4   8        903.47        780.29         5.78 o
  -7   4   8        480.31        528.06         4.23 o
  -6   4   8       3072.62       2964.15        19.81 o
  -5   4   8         16.78         18.98         1.36 o
  -4   4   8       1059.90        992.60        11.14 o
  -3   4   8        930.00        989.04        11.75 o
  -2   4   8        884.84        916.86        11.24 o
  -1   4   8          4.41          8.86         1.38 o
   0   4   8         28.48         34.79         1.40 o
   1   4   8         51.51         32.08         0.69 o
   2   4   8       1736.95       1777.53        11.36 o
   3   4   8        372.37        322.15         2.75 o
   4   4   8       1346.36       1307.47         7.79 o
   5   4   8        234.19        227.38         1.93 o
   6   4   8         92.39         88.95         1.14 o
   7   4   8         69.77         69.58         1.02 o
   8   4   8        231.15        222.69         2.15 o
   9   4   8          1.21          1.02         0.44 o
  10   4   8        455.49        431.19         3.71 o
  11   4   8         84.85         94.07         1.44 o
  12   4   8        310.49        264.11         5.36 o
 -16   5   8        203.25        231.11         4.27 o
 -15   5   8        193.72        183.62         1.72 o
 -14   5   8         12.06         11.48         0.57 o
 -13   5   8        272.97        286.98         2.84 o
 -12   5   8         37.24         47.38         0.96 o
 -11   5   8        489.82        473.44         3.76 o
 -10   5   8          2.58          6.74         0.56 o
  -9   5   8       2760.58       2765.88        17.29 o
  -8   5   8       1883.88       1750.41        11.91 o
  -7   5   8       1014.30        985.42         6.70 o
  -6   5   8         61.78         62.59         1.04 o
  -5   5   8         26.96         23.42         0.79 o
  -4   5   8        176.62        184.49         1.65 o
  -3   5   8        597.81        574.25         4.03 o
  -2   5   8         10.67         14.96         0.53 o
  -1   5   8        324.73        315.79         3.69 o
   0   5   8          0.02          1.50         0.44 o
   1   5   8       3014.01       2944.05        18.16 o
   2   5   8       1412.71       1445.72        10.84 o
   3   5   8        519.43        540.08         6.52 o
   4   5   8        815.89        804.41         7.35 o
   5   5   8         59.34         48.45         0.93 o
   6   5   8          6.22          7.26         0.52 o
   7   5   8        942.59        932.16         6.55 o
   8   5   8         87.33         82.21         1.31 o
   9   5   8        157.86        162.16         1.69 o
  10   5   8         47.67         43.85         0.77 o
  11   5   8        515.47        467.53        11.86 o
 -15   6   8          1.08          1.47         0.31 o
 -14   6   8        221.34        229.21         2.99 o
 -13   6   8          0.88          0.81         0.48 o
 -12   6   8        213.77        215.22         2.17 o
 -11   6   8        102.15        110.67         1.51 o
 -10   6   8        300.11        313.82         3.23 o
  -9   6   8        646.04        570.38         5.41 o
  -8   6   8        937.38        925.27         5.94 o
  -7   6   8         43.72         38.11         0.82 o
  -6   6   8         27.19         28.61         0.74 o
  -5   6   8        394.57        332.87         2.88 o
  -4   6   8        191.32        172.95         1.83 o
  -3   6   8        167.54        160.22         1.76 o
  -2   6   8       1024.41       1039.78         6.74 o
  -1   6   8        266.10        262.02         2.53 o
   0   6   8       1274.44       1200.77        10.40 o
   1   6   8        192.39        216.12         2.69 o
   2   6   8        258.06        228.54         2.64 o
   3   6   8         94.32         92.45         1.40 o
   4   6   8        406.74        396.72         3.67 o
   5   6   8          9.89         15.99         0.62 o
   6   6   8        348.99        361.92         3.20 o
   7   6   8         37.90         34.15         0.65 o
   8   6   8        899.87        910.44         6.93 o
   9   6   8         10.90         11.76         0.51 o
  10   6   8        251.31        237.59         5.93 o
 -14   7   8        108.82        113.96         2.67 o
 -13   7   8        246.45        258.23         2.46 o
 -12   7   8         68.97         72.34         1.26 o
 -11   7   8        299.88        302.43         3.05 o
 -10   7   8         77.91         77.92         1.86 o
  -9   7   8        104.31        109.56         1.57 o
  -8   7   8        202.43        172.39         2.02 o
  -7   7   8        106.08        114.48         1.53 o
  -6   7   8        625.85        619.04         4.98 o
  -5   7   8        113.87        128.31         1.49 o
  -4   7   8        375.73        382.66         3.16 o
  -3   7   8       1314.70       1251.50         8.09 o
  -2   7   8         24.34         16.61         0.76 o
  -1   7   8        353.88        327.75         3.63 o
   0   7   8          3.36          2.06         0.60 o
   1   7   8        100.51        100.13         1.40 o
   2   7   8         81.76         99.58         1.40 o
   3   7   8        645.25        654.46         5.48 o
   4   7   8          0.82          0.48         0.44 o
   5   7   8        201.20        187.17         1.91 o
   6   7   8          0.73          1.35         0.42 o
   7   7   8        590.67        636.69         4.45 o
   8   7   8         48.47         54.99         0.95 o
   9   7   8        397.40        324.47        12.15 o
 -13   8   8         15.98         14.94         0.63 o
 -12   8   8        109.78        119.11         1.89 o
 -11   8   8        207.16        211.22         2.94 o
 -10   8   8        311.76        326.18         3.43 o
  -9   8   8         63.72         64.67         1.20 o
  -8   8   8        134.83        136.92         1.63 o
  -7   8   8         82.17         85.33         1.30 o
  -6   8   8        451.14        463.05         4.63 o
  -5   8   8        202.21        179.83         2.32 o
  -4   8   8        300.12        288.71         2.77 o
  -3   8   8         62.70         55.66         1.06 o
  -2   8   8        197.38        223.15         2.80 o
  -1   8   8          5.06          2.87         0.64 o
   0   8   8        259.38        264.18         2.98 o
   1   8   8         94.10         93.32         1.54 o
   2   8   8        172.78        175.25         1.97 o
   3   8   8         33.34         33.47         0.83 o
   4   8   8        443.49        452.11         4.27 o
   5   8   8          0.44          0.60         0.45 o
   6   8   8        312.33        327.30         3.02 o
   7   8   8         72.67         81.43         1.82 o
 -11   9   8        143.89        134.34         2.92 o
 -10   9   8         99.38        121.51         2.29 o
  -9   9   8        525.67        541.17        10.36 o
  -8   9   8          1.42          1.18         0.35 o
  -7   9   8        274.39        274.74         2.79 o
  -6   9   8         36.55         42.08         0.82 o
  -5   9   8        303.59        298.40         3.02 o
  -4   9   8        164.92        157.93         2.26 o
  -3   9   8        125.90        135.84         2.33 o
  -2   9   8         16.99         15.15         0.63 o
  -1   9   8         75.67         81.67         1.25 o
   0   9   8         28.86         28.57         0.80 o
   1   9   8        315.56        347.73         3.23 o
   2   9   8        179.02        175.92         2.41 o
   3   9   8        225.52        221.11         2.30 o
   4   9   8          9.06         10.37         0.53 o
   5   9   8         89.76         72.74         1.55 o
  -8  10   8         56.47         45.10         1.76 o
  -7  10   8          5.96          7.36         0.40 o
  -6  10   8        267.03        259.80         3.60 o
  -5  10   8         28.42         31.58         0.69 o
  -4  10   8        152.79        150.76         6.90 o
  -3  10   8          2.67          1.91         0.39 o
  -2  10   8        216.91        244.28         3.59 o
  -1  10   8          0.03          0.49         0.30 o
   0  10   8        251.43        260.89         2.91 o
   1  10   8         30.40         25.08         0.93 o
   2  10   8          1.63          2.85         0.31 o
 -18   1   9          0.20          0.33         0.45 o
 -17   1   9        106.81        107.33         1.56 o
 -16   1   9         28.54         26.14         0.79 o
 -15   1   9         77.00         76.21         1.27 o
 -14   1   9         15.14         18.21         0.67 o
 -13   1   9        207.55        221.63         2.00 o
 -12   1   9          0.17          1.00         0.51 o
 -11   1   9         28.13         30.30         0.80 o
 -10   1   9        647.30        688.18         4.62 o
  -9   1   9        180.99        183.55         1.90 o
  -8   1   9        439.62        413.99         5.63 o
  -7   1   9        594.29        579.82         7.66 o
  -6   1   9        784.18        885.61        10.37 o
  -5   1   9         45.19         49.03         1.98 o
  -4   1   9        111.95        134.16         3.10 o
  -3   1   9        166.60        163.05         2.86 o
  -2   1   9        127.21        153.10         2.59 o
  -1   1   9         25.45         30.85         1.67 o
   0   1   9        383.07        334.70         3.98 o
   1   1   9        618.05        613.47         7.52 o
   2   1   9         43.14         42.97         1.61 o
   3   1   9        166.01        176.86         1.51 o
   4   1   9        149.83        140.94         1.48 o
   5   1   9          9.02         11.23         0.53 o
   6   1   9          9.66         12.59         0.55 o
   7   1   9        185.02        203.60         1.97 o
   8   1   9        169.23        160.46         2.70 o
   9   1   9          3.48          3.15         0.50 o
  10   1   9          3.52          5.01         0.47 o
  11   1   9          1.73          2.56         0.34 o
  12   1   9        163.61        154.52         2.65 o
 -18   2   9         33.44         30.34         1.03 o
 -17   2   9         14.18         14.78         0.75 o
 -16   2   9        279.87        293.89         3.07 o
 -15   2   9         28.04         21.52         0.84 o
 -14   2   9         77.03         84.33         1.38 o
 -13   2   9        426.87        369.46         3.54 o
 -12   2   9        526.44        490.27         4.21 o
 -11   2   9        153.30        145.51         1.64 o
 -10   2   9        530.66        558.50         4.21 o
  -9   2   9         62.03         58.72         1.05 o
  -8   2   9         35.59         26.39         0.86 o
  -7   2   9         77.57         87.28         2.54 o
  -6   2   9          0.11          1.16         0.73 o
  -5   2   9        204.58        163.61         2.77 o
  -4   2   9         24.35         33.27         1.32 o
  -3   2   9         54.63         76.88         2.26 o
  -2   2   9        235.02        212.36         3.47 o
  -1   2   9         64.71         54.10         1.86 o
   0   2   9        202.41        213.54         3.45 o
   1   2   9       1407.10       1456.86        14.92 o
   2   2   9          3.89          1.87         0.34 o
   3   2   9        337.38        397.89         2.68 o
   4   2   9        302.34        326.15         2.53 o
   5   2   9         19.43         25.42         0.61 o
   6   2   9        252.58        236.54         2.08 o
   7   2   9         30.04         27.94         0.78 o
   8   2   9        312.63        340.04         3.06 o
   9   2   9        229.80        236.12         2.33 o
  10   2   9         62.39         65.11         0.97 o
  11   2   9        121.53        124.22         1.57 o
  12   2   9         75.60         56.16         0.92 o
 -18   3   9          8.06          5.90         0.45 o
 -17   3   9         19.54         18.33         0.83 o
 -16   3   9        274.26        275.94         4.31 o
 -15   3   9        375.83        383.97         3.85 o
 -14   3   9        172.32        161.36         2.17 o
 -13   3   9        107.55        127.02         2.21 o
 -12   3   9        262.63        282.95         2.83 o
 -11   3   9        469.55        454.17         3.77 o
 -10   3   9         45.53         45.98         1.05 o
  -9   3   9        305.22        305.37         3.05 o
  -8   3   9         78.12         45.47         0.84 o
  -7   3   9        691.77        644.74         5.64 o
  -6   3   9        246.89        281.78         4.76 o
  -5   3   9        658.89        674.78         8.28 o
  -4   3   9        283.95        285.65         4.36 o
  -3   3   9          1.22          1.44         0.74 o
  -2   3   9         39.13         29.95         1.46 o
  -1   3   9        183.26        182.57         4.21 o
   0   3   9         32.33         41.06         2.08 o
   1   3   9          0.50          1.38         0.38 o
   2   3   9        129.01        143.58         1.39 o
   3   3   9          0.07          2.24         0.40 o
   4   3   9        141.27        171.66         1.55 o
   5   3   9        159.18        157.33         1.51 o
   6   3   9          0.04         -0.14         0.45 o
   7   3   9        206.08        205.91         1.85 o
   8   3   9         80.19         73.61         1.11 o
   9   3   9        346.17        324.90         2.98 o
  10   3   9          8.02          6.88         0.43 o
  11   3   9         92.56         91.82         1.95 o
 -17   4   9         17.87         14.01         0.69 o
 -16   4   9        113.48        107.44         1.81 o
 -15   4   9         30.14         33.34         0.76 o
 -14   4   9        226.39        216.35         2.29 o
 -13   4   9        106.00         96.12         1.33 o
 -12   4   9          0.92          4.52         0.53 o
 -11   4   9       1256.13       1251.68         8.47 o
 -10   4   9         52.56         61.99         1.17 o
  -9   4   9        338.49        322.56         3.05 o
  -8   4   9        280.32        266.11         2.57 o
  -7   4   9       1096.12       1015.42         6.90 o
  -6   4   9         57.11         54.76         0.94 o
  -5   4   9        530.54        537.90         4.03 o
  -4   4   9         61.60         85.85         1.20 o
  -3   4   9        132.73        165.92         1.80 o
  -2   4   9        466.70        472.22         3.85 o
  -1   4   9         80.02         84.06         1.15 o
   0   4   9         27.31         31.89         0.79 o
   1   4   9         82.02         88.00         1.07 o
   2   4   9         26.57         22.86         0.65 o
   3   4   9         43.54         46.76         0.90 o
   4   4   9          3.75          4.16         0.45 o
   5   4   9        168.22        195.93         1.93 o
   6   4   9        107.17        107.47         1.32 o
   7   4   9        255.15        248.30         2.65 o
   8   4   9        112.35        109.39         1.79 o
   9   4   9        100.89        108.68         1.50 o
  10   4   9          7.20          7.48         0.48 o
  11   4   9         12.41          8.47         0.32 o
 -16   5   9        141.48        127.31         2.04 o
 -15   5   9         51.74         62.21         1.06 o
 -14   5   9         28.01         23.71         0.71 o
 -13   5   9         21.65         24.61         0.73 o
 -12   5   9          9.29          8.50         0.56 o
 -11   5   9         53.35         61.13         1.05 o
 -10   5   9          1.68          1.07         0.54 o
  -9   5   9          1.83          4.16         0.56 o
  -8   5   9       2044.61       1932.40        11.88 o
  -7   5   9         33.67         27.60         0.75 o
  -6   5   9         61.67         46.66         0.94 o
  -5   5   9         31.65         23.24         0.66 o
  -4   5   9        123.27        127.41         1.39 o
  -3   5   9         82.72         72.06         1.06 o
  -2   5   9         41.69         36.05         0.79 o
  -1   5   9          5.19          7.72         0.53 o
   0   5   9         77.21         69.86         1.17 o
   1   5   9        521.67        557.01         4.12 o
   2   5   9        706.41        746.49         7.01 o
   3   5   9         36.59         39.97         1.07 o
   4   5   9         10.85          9.26         0.54 o
   5   5   9         20.48         15.49         0.66 o
   6   5   9         13.19          9.95         0.55 o
   7   5   9         49.56         49.73         0.85 o
   8   5   9        209.47        220.62         2.93 o
   9   5   9          0.07          0.26         0.37 o
  10   5   9         58.54         43.08         2.09 o
 -15   6   9          5.23          7.45         0.46 o
 -14   6   9         32.36         37.29         0.71 o
 -13   6   9         44.66         41.27         1.03 o
 -12   6   9        164.57        179.55         1.91 o
 -11   6   9         32.51         31.04         0.83 o
 -10   6   9          8.35          7.32         0.59 o
  -9   6   9        238.65        229.42         2.82 o
  -8   6   9         32.59         37.86         0.95 o
  -7   6   9         51.68         78.59         1.15 o
  -6   6   9          3.82          4.44         0.55 o
  -5   6   9         70.49         53.27         0.92 o
  -4   6   9         24.22         38.42         0.86 o
  -3   6   9        268.41        240.46         2.07 o
  -2   6   9        335.34        331.02         3.07 o
  -1   6   9         77.79         72.60         1.33 o
   0   6   9         17.88         20.01         0.74 o
   1   6   9        204.76        204.04         2.24 o
   2   6   9         39.77         42.05         0.90 o
   3   6   9         56.89         50.87         0.91 o
   4   6   9          0.10          0.48         0.43 o
   5   6   9         30.09         26.22         0.69 o
   6   6   9         32.29         33.71         0.73 o
   7   6   9         26.31         24.94         0.59 o
   8   6   9        140.65        126.33         1.69 o
   9   6   9         40.85         35.27         0.89 o
 -14   7   9          9.49          7.77         0.42 o
 -13   7   9          0.07          1.17         0.38 o
 -12   7   9          0.68          0.85         0.42 o
 -11   7   9        109.76        111.04         1.77 o
 -10   7   9          2.90          6.06         0.65 o
  -9   7   9        244.02        231.02         2.51 o
  -8   7   9         38.97         44.34         0.95 o
  -7   7   9         11.48         10.06         0.56 o
  -6   7   9          0.61          3.46         0.49 o
  -5   7   9        109.51         87.66         1.16 o
  -4   7   9         39.58         35.65         0.84 o
  -3   7   9          3.75          2.81         0.48 o
  -2   7   9         97.33         72.12         1.28 o
  -1   7   9         27.82         33.67         0.89 o
   0   7   9         18.12         17.36         0.84 o
   1   7   9         21.58         28.30         0.77 o
   2   7   9        157.32        140.58         1.61 o
   3   7   9         25.43         28.30         0.77 o
   4   7   9         10.33         11.27         0.57 o
   5   7   9        255.43        263.67         2.35 o
   6   7   9         31.13         41.71         0.76 o
   7   7   9         57.23         59.35         0.94 o
   8   7   9          4.19          1.92         0.25 o
 -13   8   9          1.05          0.81         0.40 o
 -12   8   9         16.03         16.42         0.74 o
 -11   8   9        128.32        118.40         1.66 o
 -10   8   9        103.17        100.10         1.47 o
  -9   8   9          6.70         10.57         0.57 o
  -8   8   9         20.18         19.50         0.64 o
  -7   8   9         54.07         61.07         1.18 o
  -6   8   9         51.39         47.91         0.93 o
  -5   8   9         31.90         32.28         0.85 o
  -4   8   9          1.07          2.06         0.50 o
  -3   8   9         99.42         80.34         1.24 o
  -2   8   9          2.01          1.96         0.46 o
  -1   8   9          0.55          1.19         0.52 o
   0   8   9         20.66         19.95         0.78 o
   1   8   9         13.09          9.10         0.63 o
   2   8   9         55.16         57.77         0.96 o
   3   8   9         16.83         19.30         0.61 o
   4   8   9          9.99          9.46         0.51 o
   5   8   9         37.78         41.71         0.91 o
   6   8   9         21.42         13.97         0.41 o
 -11   9   9          3.07          3.54         0.45 o
 -10   9   9         89.93         75.47         1.67 o
  -9   9   9         80.11         99.39         2.50 o
  -8   9   9         39.31         42.71         0.85 o
  -7   9   9         68.52         72.78         1.19 o
  -6   9   9          8.93          8.39         0.48 o
  -5   9   9          9.83         12.11         0.52 o
  -4   9   9          6.55          5.72         0.49 o
  -3   9   9         62.70         65.46         0.99 o
  -2   9   9         65.41         65.44         1.89 o
  -1   9   9        257.55        262.83         2.46 o
   0   9   9          0.94          0.72         0.44 o
   1   9   9         63.90         73.16         1.06 o
   2   9   9        240.98        244.75         2.33 o
   3   9   9         71.53         64.81         1.00 o
   4   9   9        186.24        180.73         6.62 o
  -7  10   9         17.32         19.20         0.80 o
  -6  10   9          0.08          0.49         0.33 o
  -5  10   9          5.68          4.53         0.46 o
  -4  10   9         19.03         24.16         0.73 o
  -3  10   9         85.38         82.16         2.58 o
  -2  10   9         42.61         48.07         1.77 o
  -1  10   9         18.38         18.49         0.62 o
   0  10   9         79.07         51.15         1.40 o
   1  10   9          0.03          0.03         0.36 o
 -18   0  10          1.18          0.59         0.48 o
 -17   0  10          2.30          1.80         0.74 o
 -16   0  10        113.87        130.61         2.78 o
 -15   0  10        512.21        533.89         7.81 o
 -14   0  10       1191.87       1222.68        11.11 o
 -13   0  10          7.81         10.11         0.87 o
 -12   0  10       1905.52       1757.78        15.93 o
 -11   0  10        231.06        224.87         2.79 o
 -10   0  10        568.05        576.46         5.79 o
  -9   0  10        104.20         72.18         1.31 o
  -8   0  10        105.86         90.76         3.41 o
  -7   0  10         62.58         68.28         3.50 o
  -6   0  10        910.97        861.06        20.51 o
  -5   0  10       2318.41       2108.00        40.46 o
  -4   0  10         23.15          9.56         1.66 o
  -3   0  10        235.54        201.46         5.11 o
  -2   0  10         86.63         89.13         2.93 o
  -1   0  10          0.97          1.77         1.06 o
   0   0  10         36.14         24.52         1.86 o
   1   0  10       2690.73       2686.45        27.98 o
   2   0  10        840.78        776.37         6.16 o
   3   0  10         34.67         28.55         0.84 o
   4   0  10        763.25        794.56         7.36 o
   5   0  10         48.77         47.05         1.19 o
   6   0  10       2046.31       1961.40        20.59 o
   7   0  10         21.02         27.99         0.99 o
   8   0  10        277.78        278.97         3.78 o
   9   0  10         19.96         23.04         0.96 o
  10   0  10        168.18        168.78         2.57 o
  11   0  10        506.59        528.78         9.87 o
 -18   1  10         22.95         18.29         0.73 o
 -17   1  10         79.76         92.64         1.41 o
 -16   1  10        367.07        371.57         3.72 o
 -15   1  10        815.35        817.43         7.09 o
 -14   1  10         59.12         63.12         1.16 o
 -13   1  10        880.03        898.62         6.30 o
 -12   1  10          7.83          7.41         0.67 o
 -11   1  10        642.51        625.49         4.54 o
 -10   1  10        666.48        697.26         4.55 o
  -9   1  10       1227.63       1151.74         6.74 o
  -8   1  10        120.17        114.94         1.66 o
  -7   1  10          6.63         14.00         1.18 o
  -6   1  10          4.24          6.99         1.04 o
  -5   1  10       1266.72       1162.51        17.50 o
  -4   1  10        310.34        233.75         4.27 o
  -3   1  10         18.04          6.93         0.81 o
  -2   1  10        239.92        245.17         4.73 o
  -1   1  10        118.75         72.38         2.34 o
   0   1  10       1531.29       1559.00        18.63 o
   1   1  10         23.41         29.12         0.73 o
   2   1  10        168.07        158.93         1.86 o
   3   1  10        816.41        722.40         4.15 o
   4   1  10         88.11         86.56         1.08 o
   5   1  10       1338.49       1332.12         7.62 o
   6   1  10         46.69         46.73         0.80 o
   7   1  10        490.39        492.54         8.57 o
   8   1  10        153.28        153.35         2.74 o
   9   1  10        279.74        286.68         2.83 o
  10   1  10         43.60         51.05         0.82 o
  11   1  10        179.08        165.23         5.17 o
 -18   2  10        235.43        236.80         4.61 o
 -17   2  10        388.79        382.69         8.95 o
 -16   2  10        488.34        518.37         5.17 o
 -15   2  10        183.95        194.86         2.43 o
 -14   2  10        243.85        265.56         2.96 o
 -13   2  10         82.56         79.90         1.49 o
 -12   2  10       1868.05       1817.57        11.47 o
 -11   2  10        157.61        146.71         1.72 o
 -10   2  10        179.62        168.71         1.82 o
  -9   2  10        294.98        240.10         2.18 o
  -8   2  10        469.38        430.97         3.31 o
  -7   2  10        184.13        197.41         2.82 o
  -6   2  10        620.15        531.19         7.03 o
  -5   2  10        495.85        449.15         6.30 o
  -4   2  10       2255.58       2231.45        21.10 o
  -3   2  10          3.52          1.67         0.80 o
  -2   2  10        381.36        374.19         7.32 o
  -1   2  10       2237.30       2170.01        26.07 o
   0   2  10         87.60         70.74         1.24 o
   1   2  10        895.22        910.74         5.48 o
   2   2  10        153.75        100.34         1.17 o
   3   2  10        404.67        399.96         2.86 o
   4   2  10        479.49        518.72         4.12 o
   5   2  10       1433.40       1404.10        13.92 o
   6   2  10       1795.75       1758.10        13.85 o
   7   2  10          1.51          3.52         0.48 o
   8   2  10          3.69          4.12         0.54 o
   9   2  10        556.74        555.87         4.88 o
  10   2  10          0.27          0.58         0.32 o
  11   2  10         29.56         26.67         0.59 o
 -18   3  10         85.24         60.26         1.50 o
 -17   3  10        172.64        184.56         4.43 o
 -16   3  10        113.88        120.29         2.00 o
 -15   3  10        576.99        556.11        10.30 o
 -14   3  10        250.63        253.94         4.24 o
 -13   3  10        191.62        189.92         3.23 o
 -12   3  10         54.42         44.22         1.18 o
 -11   3  10        117.91        125.35         2.01 o
 -10   3  10        857.43        825.24         6.29 o
  -9   3  10       1882.89       1804.11        11.63 o
  -8   3  10         85.90         71.00         0.97 o
  -7   3  10       1241.27       1191.76         7.01 o
  -6   3  10        219.32        182.77         1.90 o
  -5   3  10        240.72        221.30         2.83 o
  -4   3  10       1391.21       1332.07        13.35 o
  -3   3  10        749.45        773.48         8.46 o
  -2   3  10        651.68        669.72        11.29 o
  -1   3  10        610.21        495.79         3.78 o
   0   3  10        477.74        402.03         2.83 o
   1   3  10       4322.66       4580.71        22.88 o
   2   3  10       3677.31       3826.79        20.77 o
   4   3  10        143.85        150.53         1.43 o
   5   3  10        102.44         88.91         1.17 o
   6   3  10       2172.77       2272.80        14.01 o
   7   3  10         18.04         14.58         0.62 o
   8   3  10        196.61        188.71         2.45 o
   9   3  10         94.01         93.91         1.21 o
  10   3  10        120.29        121.56         3.46 o
  11   3  10         34.40         35.55         1.09 o
 -17   4  10          0.14          0.58         0.38 o
 -16   4  10        166.35        176.20         2.88 o
 -15   4  10        513.23        541.49         5.78 o
 -14   4  10        153.10        162.87         1.98 o
 -13   4  10        148.34        125.60         1.61 o
 -12   4  10          7.41         14.02         0.66 o
 -11   4  10        535.80        532.69         4.87 o
 -10   4  10       1381.81       1416.72        10.08 o
  -9   4  10         49.95         62.21         1.13 o
  -8   4  10       1206.89       1174.03         7.66 o
  -7   4  10        930.68        999.41         6.50 o
  -6   4  10        445.20        384.31         2.97 o
  -5   4  10       1085.39       1053.91         6.17 o
  -4   4  10        378.81        348.38         3.02 o
  -3   4  10        683.64        669.98         4.24 o
  -2   4  10       1391.48       1409.19         8.31 o
  -1   4  10       1963.89       1923.13        12.88 o
   0   4  10       1193.82       1154.87         7.22 o
   1   4  10         41.55         38.02         0.74 o
   2   4  10       1806.23       1775.69        10.06 o
   3   4  10       1901.39       1892.44        10.97 o
   4   4  10          4.99          7.75         0.49 o
   5   4  10       1315.21       1376.06         8.73 o
   6   4  10        381.75        389.48         3.48 o
   7   4  10        235.86        246.01         3.49 o
   8   4  10        210.51        216.63         2.39 o
   9   4  10        243.39        240.56         5.67 o
  10   4  10          1.69          2.28         0.36 o
 -16   5  10         68.43         72.12         2.29 o
 -15   5  10        128.79        136.13         2.33 o
 -14   5  10        344.77        362.92         3.51 o
 -13   5  10        122.22        132.30         1.52 o
 -12   5  10        381.68        381.66         3.39 o
 -11   5  10        114.27        123.94         1.71 o
 -10   5  10          0.57          1.49         0.58 o
  -9   5  10        850.97        842.51         6.47 o
  -8   5  10        882.39        817.47         5.72 o
  -7   5  10        358.89        340.54         2.85 o
  -6   5  10        147.68        136.10         1.70 o
  -5   5  10       1191.97       1212.08         7.42 o
  -4   5  10       2106.86       2176.82        12.69 o
  -3   5  10        466.08        442.44         3.30 o
  -2   5  10        493.09        500.52         3.55 o
  -1   5  10        734.41        700.80         5.29 o
   0   5  10        710.13        713.70         5.44 o
   1   5  10        657.22        713.24         5.89 o
   2   5  10         15.92         21.47         0.70 o
   3   5  10         41.85         43.83         0.89 o
   4   5  10        739.08        751.27         5.34 o
   5   5  10         10.79         11.28         0.59 o
   6   5  10        172.09        189.65         1.80 o
   7   5  10        139.15        147.89         1.61 o
   8   5  10        507.67        514.31        10.43 o
   9   5  10          0.18          0.60         0.32 o
 -15   6  10         23.21         21.85         0.87 o
 -14   6  10        287.03        300.44         5.77 o
 -13   6  10         16.18         15.41         0.61 o
 -12   6  10        211.44        229.57         2.45 o
 -11   6  10        198.56        211.14         2.59 o
 -10   6  10        176.53        168.76         2.14 o
  -9   6  10        453.39        421.02         8.91 o
  -8   6  10        164.21        169.95         2.05 o
  -7   6  10        713.42        724.44         5.37 o
  -6   6  10         63.13         64.44         1.11 o
  -5   6  10       1200.75       1094.94         7.33 o
  -4   6  10       1303.86       1355.15         8.65 o
  -3   6  10        222.81        270.97         2.40 o
  -2   6  10        786.54        707.00         5.01 o
  -1   6  10        138.88        128.17         1.68 o
   0   6  10         55.38         57.46         1.14 o
   1   6  10          2.88          5.00         0.52 o
   2   6  10         51.28         57.08         1.01 o
   3   6  10        135.43        146.08         1.72 o
   4   6  10         61.40         66.86         0.98 o
   5   6  10         59.88         74.15         1.08 o
   6   6  10        268.04        287.29         2.48 o
   7   6  10        149.09        154.82         2.55 o
   8   6  10        240.73        235.41         6.82 o
 -14   7  10          8.41          7.98         0.51 o
 -13   7  10        137.37        128.74         1.78 o
 -12   7  10        128.43        128.14         1.52 o
 -11   7  10         48.20         57.76         1.24 o
 -10   7  10        295.78        296.68         3.04 o
  -9   7  10        293.77        303.30         3.11 o
  -8   7  10       1190.61       1224.71         8.65 o
  -7   7  10         36.44         36.78         0.82 o
  -6   7  10        659.82        628.29         4.74 o
  -5   7  10        141.67        118.24         1.41 o
  -4   7  10         69.90         82.94         1.49 o
  -3   7  10        762.94        734.40         5.40 o
  -2   7  10        344.64        330.10         3.17 o
  -1   7  10         98.94        115.11         1.56 o
   0   7  10          0.65          5.69         0.91 o
   1   7  10        145.77        133.09         1.69 o
   2   7  10         23.05         27.98         0.72 o
   3   7  10        182.37        187.00         1.90 o
   4   7  10         81.24         87.30         1.26 o
   5   7  10         16.66         21.80         0.60 o
   6   7  10         93.65         97.65         1.10 o
   7   7  10        211.86        206.12         4.66 o
 -13   8  10        215.29        169.20         4.61 o
 -12   8  10         42.56         36.18         0.93 o
 -11   8  10        773.81        792.86         8.85 o
 -10   8  10         53.37         61.93         1.20 o
  -9   8  10        165.13        170.05         2.02 o
  -8   8  10        207.05        209.95         2.40 o
  -7   8  10        288.58        292.55         3.05 o
  -6   8  10        266.43        248.41         2.78 o
  -5   8  10        189.72        204.52         2.31 o
  -4   8  10         96.31         91.23         1.30 o
  -3   8  10        440.29        444.72         4.08 o
  -2   8  10        218.30        218.60         2.51 o
  -1   8  10        200.31        229.16         2.46 o
   0   8  10        260.49        270.35         2.77 o
   1   8  10         32.55         35.91         0.77 o
   2   8  10        120.65        131.50         1.32 o
   3   8  10         15.23         24.41         0.58 o
   4   8  10         90.57         85.32         2.62 o
   5   8  10         74.89         71.77         0.93 o
   6   8  10         29.18         28.89         2.63 o
 -10   9  10        346.02        307.59         4.95 o
  -9   9  10         25.85         18.95         0.61 o
  -8   9  10        280.98        308.85         4.35 o
  -7   9  10        162.51        165.39         1.95 o
  -6   9  10         73.71         68.47         1.12 o
  -5   9  10        498.95        498.30         6.25 o
  -4   9  10         51.36         60.30         1.00 o
  -3   9  10        192.68        195.32         2.40 o
  -2   9  10        612.38        658.66         7.24 o
  -1   9  10        106.82        116.68         1.41 o
   0   9  10        220.56        222.68         2.58 o
   1   9  10        250.85        243.53         4.50 o
   2   9  10        241.99        255.89         5.55 o
   3   9  10          0.78          0.95         0.27 o
  -6  10  10        129.05         97.94         1.72 o
  -5  10  10        185.94        165.15         3.31 o
  -4  10  10        197.48        217.42         3.27 o
  -3  10  10          7.49          8.42         0.44 o
  -2  10  10        651.44        573.44        16.01 o
  -1  10  10        293.74        263.29         5.18 o
 -18   1  11        347.22        344.78        17.19 o
 -17   1  11          0.00          0.43         0.50 o
 -16   1  11          1.96          3.94         0.60 o
 -15   1  11         26.44         33.07         0.91 o
 -14   1  11         15.93         12.12         0.68 o
 -13   1  11         64.00         63.52         1.23 o
 -12   1  11          7.22          3.75         0.54 o
 -11   1  11        206.15        184.23         1.91 o
 -10   1  11          9.28          7.77         0.50 o
  -9   1  11        827.40        791.01         5.42 o
  -8   1  11         27.58         40.64         0.81 o
  -7   1  11        322.64        322.25         2.79 o
  -6   1  11         18.32         27.42         1.20 o
  -5   1  11          0.70          2.07         1.02 o
  -4   1  11        872.14        870.82        11.82 o
  -3   1  11         27.74         19.09         1.36 o
  -2   1  11          0.18          0.92         0.96 o
  -1   1  11         32.41         35.05         0.74 o
   0   1  11        496.26        565.14         3.56 o
   1   1  11          8.64         14.82         0.52 o
   2   1  11          7.53          3.05         0.41 o
   3   1  11        427.81        441.72         3.29 o
   4   1  11        111.32        117.50         1.33 o
   5   1  11        299.66        296.08         2.43 o
   6   1  11        173.72        170.63         2.61 o
   7   1  11        298.98        309.51         2.64 o
   8   1  11        104.25        108.93         1.79 o
   9   1  11          0.36          0.18         0.40 o
  10   1  11         19.95         17.30         0.54 o
 -18   2  11        119.88         96.83         5.51 o
 -17   2  11         39.35         40.75         0.98 o
 -16   2  11         56.75         53.52         1.05 o
 -15   2  11         94.88         99.29         1.51 o
 -14   2  11          5.25          4.01         0.64 o
 -13   2  11         12.29         13.04         0.71 o
 -12   2  11        650.42        612.41         4.56 o
 -11   2  11        500.72        436.05         3.71 o
 -10   2  11         19.66         13.31         0.62 o
  -9   2  11         46.91         35.15         0.82 o
  -8   2  11        527.77        544.28         3.84 o
  -7   2  11         21.08         16.45         0.61 o
  -6   2  11        730.82        748.75         5.74 o
  -5   2  11         22.27         36.67         0.86 o
  -4   2  11        221.22        215.00         2.80 o
  -3   2  11         80.41         87.64         1.38 o
  -2   2  11         13.30         13.13         0.56 o
  -1   2  11        383.95        409.80         3.30 o
   0   2  11       1415.27       1447.24         8.40 o
   1   2  11        173.06        183.09         1.79 o
   2   2  11        698.92        677.17         4.43 o
   3   2  11        158.09        160.86         1.97 o
   4   2  11        821.79        853.98         6.08 o
   5   2  11          1.73          1.00         0.53 o
   6   2  11         17.82         14.85         0.64 o
   7   2  11         66.73         71.18         1.14 o
   8   2  11        192.35        194.06         1.93 o
   9   2  11         59.97         61.93         0.98 o
  10   2  11         25.07         24.59         0.61 o
 -17   3  11         55.34         43.78         1.16 o
 -16   3  11          2.27          3.49         0.75 o
 -15   3  11          1.84          4.15         0.79 o
 -14   3  11         81.97         78.75         2.59 o
 -13   3  11         78.58         71.04         1.84 o
 -12   3  11         92.48        105.53         1.69 o
 -11   3  11          3.23          3.89         0.54 o
 -10   3  11        659.82        670.81         5.05 o
  -9   3  11         29.15         41.50         0.96 o
  -8   3  11          2.06          3.60         0.43 o
  -7   3  11         37.03         41.03         0.72 o
  -6   3  11         31.06         25.61         1.68 o
  -5   3  11       2295.40       2461.47        12.97 o
  -4   3  11       1214.66       1257.77         7.39 o
  -3   3  11        216.27        205.98         1.98 o
  -2   3  11         35.37         38.74         1.07 o
  -1   3  11        217.87        201.06         1.76 o
   0   3  11        124.71        134.08         1.48 o
   1   3  11       2138.93       2239.19        12.30 o
   2   3  11          5.96          7.38         0.51 o
   3   3  11        229.65        246.50         2.16 o
   4   3  11         11.17         15.28         0.59 o
   5   3  11        389.91        371.09         3.76 o
   6   3  11          0.28          0.46         0.48 o
   7   3  11        241.14        229.36         6.77 o
   8   3  11         39.81         38.49         0.87 o
   9   3  11         10.72         10.71         0.42 o
  10   3  11         16.47         15.18         0.49 o
 -17   4  11         78.15         70.30         2.11 o
 -16   4  11         20.64         20.86         0.69 o
 -15   4  11         18.71         16.89         0.79 o
 -14   4  11         19.37         19.95         1.05 o
 -13   4  11         30.90         36.44         0.88 o
 -12   4  11        255.86        240.17         2.75 o
 -11   4  11         24.11         26.99         0.81 o
 -10   4  11          0.11          0.34         0.59 o
  -9   4  11        117.24        122.57         1.71 o
  -8   4  11          3.38          3.25         0.53 o
  -7   4  11        262.14        269.27         2.27 o
  -6   4  11          1.99          3.60         0.46 o
  -5   4  11          7.45          9.70         0.50 o
  -4   4  11         12.67         15.71         0.54 o
  -3   4  11       2300.34       2288.46        12.45 o
  -2   4  11        455.40        437.87         3.78 o
  -1   4  11       1739.45       1698.89        10.97 o
   0   4  11        343.81        337.98         2.88 o
   1   4  11        335.29        333.25         2.64 o
   2   4  11         11.87         14.06         0.58 o
   3   4  11        430.00        445.30         3.32 o
   4   4  11        103.54        101.94         1.25 o
   5   4  11        469.93        476.98         3.42 o
   6   4  11          0.10         -0.27         0.48 o
   7   4  11         97.90        100.18         1.66 o
   8   4  11         27.86         24.47         0.64 o
   9   4  11          0.03          1.01         0.29 o
 -16   5  11         18.83         12.76         0.52 o
 -15   5  11        101.92        113.71         2.09 o
 -14   5  11         12.56         11.95         0.57 o
 -13   5  11         50.53         49.47         0.88 o
 -12   5  11         33.75         31.74         0.83 o
 -11   5  11        140.45        123.81         1.63 o
 -10   5  11         47.43         60.19         1.19 o
  -9   5  11         25.38         19.66         0.76 o
  -8   5  11        117.40        121.14         1.47 o
  -7   5  11         59.68         62.66         1.03 o
  -6   5  11        146.12        124.52         1.56 o
  -5   5  11        476.41        499.51         3.62 o
  -4   5  11        889.37        888.01         5.74 o
  -3   5  11        485.99        453.52         3.45 o
  -2   5  11       1375.91       1373.98         8.48 o
  -1   5  11         74.18         75.11         1.17 o
   0   5  11        437.88        443.28         4.36 o
   1   5  11        699.39        704.89         8.57 o
   2   5  11         79.06         88.55         1.21 o
   3   5  11         35.88         37.09         1.10 o
   4   5  11          0.17          0.68         0.45 o
   5   5  11          0.72          1.49         0.47 o
   6   5  11         49.03         56.33         1.16 o
   7   5  11         36.60         35.44         0.66 o
   8   5  11         12.54          9.50         0.44 o
   9   5  11         29.07         16.19         0.66 o
 -15   6  11        211.84        214.97         8.88 o
 -14   6  11         75.64         79.82         1.52 o
 -13   6  11          5.79          8.04         0.53 o
 -12   6  11         25.66         23.42         0.68 o
 -11   6  11         14.04         13.25         0.63 o
 -10   6  11         89.32         94.62         1.51 o
  -9   6  11        218.51        251.82         2.77 o
  -8   6  11        129.94        130.77         2.23 o
  -7   6  11        293.10        320.96         2.97 o
  -6   6  11        422.65        412.57         3.71 o
  -5   6  11        129.49        135.65         1.63 o
  -4   6  11         17.41         14.25         0.64 o
  -3   6  11        417.74        420.10         3.21 o
  -2   6  11          6.27          4.45         0.51 o
  -1   6  11         56.84         54.05         1.15 o
   0   6  11         45.46         44.38         0.89 o
   1   6  11        586.75        625.06         5.52 o
   2   6  11         81.66         84.12         1.26 o
   3   6  11         11.61         14.62         0.65 o
   4   6  11          1.04          0.42         0.50 o
   5   6  11          8.56         11.87         0.52 o
   6   6  11         19.99         15.78         0.46 o
   7   6  11         12.03         12.70         0.40 o
   8   6  11         14.91         10.80         0.76 o
 -14   7  11         34.19         35.31         1.60 o
 -13   7  11          1.85          3.00         0.37 o
 -12   7  11         22.95         25.18         0.82 o
 -11   7  11          2.77          3.70         0.47 o
 -10   7  11         25.79         24.24         0.71 o
  -9   7  11         96.86         97.39         1.31 o
  -8   7  11        101.68        109.83         1.39 o
  -7   7  11         79.75         72.64         1.13 o
  -6   7  11         50.63         62.94         1.08 o
  -5   7  11          6.69          4.23         0.48 o
  -4   7  11          0.14          0.04         0.47 o
  -3   7  11          0.74          0.51         0.52 o
  -2   7  11          1.37          1.66         0.49 o
  -1   7  11          3.93          4.62         0.56 o
   0   7  11          1.22          2.14         0.52 o
   1   7  11         26.18         27.51         0.76 o
   2   7  11         75.36         74.89         1.40 o
   3   7  11         71.58         68.65         1.07 o
   4   7  11          8.16          6.65         0.45 o
   5   7  11         78.81         89.04         1.08 o
   6   7  11         12.10         12.56         0.41 o
 -12   8  11          2.41          2.14         0.34 o
 -11   8  11         53.13         47.71         1.06 o
 -10   8  11         92.08         96.09         1.73 o
  -9   8  11        231.07        239.39         4.50 o
  -8   8  11        142.77        155.32         2.19 o
  -7   8  11          0.07          0.66         0.44 o
  -6   8  11        122.04        125.19         1.84 o
  -5   8  11        279.44        270.64         2.86 o
  -4   8  11         65.65         56.09         0.98 o
  -3   8  11         66.76         65.95         1.17 o
  -2   8  11          2.98          2.07         0.47 o
  -1   8  11         21.09         26.88         0.68 o
   0   8  11          0.33          0.89         0.43 o
   1   8  11         15.55         14.70         0.48 o
   2   8  11         17.28         16.43         0.51 o
   3   8  11         61.84         59.72         1.46 o
   4   8  11        392.96        366.57        11.72 o
   5   8  11          0.00          0.54         0.35 o
 -10   9  11        107.09         94.90         2.27 o
  -9   9  11         46.99         49.02         1.20 o
  -8   9  11          9.03         11.23         0.55 o
  -7   9  11          4.04          3.09         0.38 o
  -6   9  11         15.92         18.49         0.72 o
  -5   9  11          2.05          2.85         0.49 o
  -4   9  11         74.80         73.79         1.24 o
  -3   9  11          1.30          2.01         0.36 o
  -2   9  11        240.94        239.05         3.56 o
  -1   9  11          0.25          0.18         0.35 o
   0   9  11        161.80        160.92         3.81 o
   1   9  11         37.71         39.54         0.87 o
   2   9  11         72.45         54.09         0.84 o
 -18   0  12         23.88         25.67         0.74 o
 -17   0  12        206.72        219.07         3.88 o
 -16   0  12        262.73        274.91         4.40 o
 -15   0  12        222.08        217.33         4.04 o
 -14   0  12        541.04        533.05         5.84 o
 -13   0  12         41.23         51.10         1.39 o
 -12   0  12       1178.73       1251.03        11.73 o
 -11   0  12       1146.55       1098.94        10.06 o
 -10   0  12       1045.34       1008.12         9.32 o
  -9   0  12        166.95        173.25         2.33 o
  -8   0  12         25.55         21.75         0.91 o
  -7   0  12          8.20          4.03         0.58 o
  -6   0  12        135.96        197.25         3.54 o
  -5   0  12       1688.62       1684.15        25.01 o
  -4   0  12         68.93         69.48         1.73 o
  -3   0  12         64.72         53.52         1.83 o
  -2   0  12          0.88          4.55         0.67 o
  -1   0  12        392.85        403.64         3.98 o
   0   0  12        428.25        409.44         4.03 o
   1   0  12        452.45        442.63         4.08 o
   2   0  12         32.99         24.95         0.82 o
   3   0  12        202.32        200.17         2.50 o
   4   0  12        105.01        112.77         2.03 o
   5   0  12       1542.66       1511.73        13.81 o
   6   0  12        296.16        318.67         4.21 o
   7   0  12       1346.53       1389.61        15.40 o
   8   0  12        463.43        489.05         6.78 o
   9   0  12        848.23        875.69        10.83 o
  10   0  12         87.29         77.21         4.76 o
 -18   1  12         29.24         21.15         0.88 o
 -17   1  12          0.62          0.34         0.45 o
 -16   1  12        350.27        360.02         3.73 o
 -15   1  12         36.70         36.03         0.85 o
 -14   1  12         15.53         18.89         0.74 o
 -13   1  12        242.91        274.65         2.72 o
 -12   1  12        260.62        238.33         2.49 o
 -11   1  12       1264.48       1252.03         9.20 o
 -10   1  12       1431.97       1394.55        10.70 o
  -9   1  12        228.08        174.40         1.72 o
  -8   1  12        628.91        583.62         3.99 o
  -7   1  12        119.56        114.05         1.26 o
  -6   1  12        889.60        962.34         6.54 o
  -5   1  12        682.91        793.32         5.37 o
  -4   1  12        137.95        158.08         2.21 o
  -3   1  12          0.13          1.50         0.42 o
  -2   1  12        122.26        114.55         1.50 o
  -1   1  12         61.73         32.68         0.75 o
   0   1  12       1978.57       2047.71        11.00 o
   1   1  12          1.69          4.06         0.44 o
   2   1  12        122.46         89.23         1.21 o
   3   1  12         35.13         36.73         0.78 o
   4   1  12        773.29        768.87         5.21 o
   5   1  12         52.97         62.68         1.29 o
   6   1  12        796.85        835.12         5.99 o
   7   1  12        775.96        809.33         6.08 o
   8   1  12        802.65        813.58        10.25 o
   9   1  12        235.96        237.91         2.59 o
  10   1  12        898.16        741.86         9.65 o
 -18   2  12          1.10          0.22         0.34 o
 -17   2  12         65.52         64.63         1.34 o
 -16   2  12          9.93          8.31         0.54 o
 -15   2  12         37.60         40.95         0.96 o
 -14   2  12         40.92         35.53         0.96 o
 -13   2  12        535.23        506.65         4.99 o
 -12   2  12         21.57         28.10         0.84 o
 -11   2  12        736.30        751.33         5.79 o
 -10   2  12        368.84        371.46         3.09 o
  -9   2  12       1753.20       1769.46        11.42 o
  -8   2  12        165.29        183.49         1.76 o
  -7   2  12       2465.27       2419.95        12.66 o
  -5   2  12        678.00        624.49         4.49 o
  -4   2  12         25.19         31.92         0.72 o
  -3   2  12       1978.26       1966.06        10.68 o
  -2   2  12          0.15          0.88         0.41 o
  -1   2  12        230.01        225.56         1.91 o
   0   2  12        785.78        845.61         5.23 o
   1   2  12        712.55        712.41         4.84 o
   2   2  12        711.72        626.06         5.34 o
   3   2  12        725.65        751.42         5.67 o
   4   2  12        251.61        278.98         2.65 o
   5   2  12        656.98        679.95         4.80 o
   6   2  12          0.25          0.97         0.45 o
   7   2  12        328.67        336.83         4.25 o
   8   2  12        410.80        408.93         3.63 o
   9   2  12        262.75        237.10         5.79 o
 -17   3  12          1.45          0.96         0.44 o
 -16   3  12        367.79        379.38         4.93 o
 -15   3  12        173.02        165.97         2.37 o
 -14   3  12        380.64        375.21         4.79 o
 -13   3  12          0.73          0.60         0.77 o
 -12   3  12         98.84        104.71         1.64 o
 -11   3  12        517.16        532.05         4.79 o
 -10   3  12       3046.76       3121.67        19.18 o
  -9   3  12         84.90         78.51         1.14 o
  -8   3  12        217.06        222.10         1.92 o
  -7   3  12         22.93         18.32         0.54 o
  -6   3  12       6749.10       6697.94        34.80 o
  -5   3  12        262.74        249.31         2.22 o
  -4   3  12       1963.52       1882.12        11.33 o
  -3   3  12        229.41        211.82         2.24 o
  -2   3  12        509.87        502.80         4.41 o
  -1   3  12        929.90        864.79         5.29 o
   0   3  12       1529.50       1535.72         9.07 o
   1   3  12        334.80        353.51         2.78 o
   2   3  12        324.37        305.09         2.67 o
   3   3  12        439.63        453.78         3.59 o
   4   3  12        653.15        678.17         5.32 o
   5   3  12        332.70        330.54         2.68 o
   6   3  12        174.79        181.82         4.54 o
   7   3  12          6.20          6.87         0.51 o
   8   3  12         83.78         79.12         1.23 o
   9   3  12         63.08         62.93         1.69 o
 -17   4  12          6.77          5.63         0.39 o
 -16   4  12         12.69         15.25         0.62 o
 -15   4  12        626.29        660.86         7.24 o
 -14   4  12        125.31        122.62         1.85 o
 -13   4  12        889.47        906.46         7.52 o
 -12   4  12         22.09         28.26         0.81 o
 -11   4  12        215.07        211.94         2.27 o
 -10   4  12       1735.25       1813.43        12.88 o
  -9   4  12        592.90        607.91         4.93 o
  -8   4  12        179.46        194.40         1.88 o
  -7   4  12       1960.91       1931.35        10.36 o
  -6   4  12       2526.15       2380.17        13.18 o
  -5   4  12       1801.81       1881.95        10.45 o
  -4   4  12         80.40         90.86         1.20 o
  -3   4  12       1682.94       1652.17        10.92 o
  -2   4  12        877.26        884.83         6.03 o
  -1   4  12       1543.95       1520.04         9.55 o
   0   4  12        109.42        117.90         1.47 o
   1   4  12        114.55        124.18         1.44 o
   2   4  12        461.35        474.58         3.97 o
   3   4  12        955.26        975.24         9.21 o
   4   4  12        862.30        905.84         9.01 o
   5   4  12        170.68        181.73         1.81 o
   6   4  12          7.75          7.21         0.47 o
   7   4  12        209.43        193.03         6.21 o
   8   4  12          2.02          2.35         0.32 o
 -16   5  12        216.98        210.06         4.89 o
 -15   5  12          7.28          9.97         0.48 o
 -14   5  12        159.05        167.84         2.39 o
 -13   5  12         98.90        107.81         1.44 o
 -12   5  12        691.22        728.79         5.44 o
 -11   5  12        122.01        126.29         1.65 o
 -10   5  12         75.86         86.37         1.35 o
  -9   5  12         74.58         68.37         1.16 o
  -8   5  12        891.27        912.21         6.28 o
  -7   5  12         40.96         44.65         0.86 o
  -6   5  12         12.65         14.75         0.66 o
  -5   5  12        446.57        441.06         3.31 o
  -4   5  12        965.71        998.14         6.34 o
  -3   5  12        288.61        297.35         2.42 o
  -2   5  12        758.54        785.75         5.48 o
  -1   5  12         42.24         46.38         1.18 o
   0   5  12       1004.65        992.56        10.19 o
   1   5  12         33.74         35.76         0.84 o
   2   5  12        878.63        904.12         6.66 o
   3   5  12          2.14          3.19         0.55 o
   4   5  12        193.40        201.38         3.45 o
   5   5  12        264.80        259.78         3.14 o
   6   5  12        220.04        228.26         3.37 o
   7   5  12          0.25          0.28         0.27 o
   8   5  12        134.08        119.06         1.63 o
 -15   6  12         90.94         82.92         1.60 o
 -14   6  12         32.16         39.22         0.91 o
 -13   6  12        155.46        180.65         1.79 o
 -12   6  12         32.52         35.12         0.76 o
 -11   6  12        249.89        258.03         2.68 o
 -10   6  12         15.23         13.24         0.69 o
  -9   6  12          3.82          6.41         0.67 o
  -8   6  12         26.11         34.64         0.89 o
  -7   6  12         32.52         30.25         0.84 o
  -6   6  12         15.32         13.87         0.60 o
  -5   6  12          1.28          3.26         0.50 o
  -4   6  12         19.94         16.18         0.67 o
  -3   6  12        409.04        436.25         3.69 o
  -2   6  12        214.46        219.67         1.98 o
  -1   6  12        730.53        745.36         7.15 o
   0   6  12         19.12         23.70         0.77 o
   1   6  12        489.54        521.76         4.63 o
   2   6  12        171.19        190.70         2.46 o
   3   6  12        523.32        516.60         5.53 o
   4   6  12          7.27          8.01         0.47 o
   5   6  12        528.23        577.01         4.33 o
   6   6  12         59.81         63.61         1.76 o
   7   6  12        204.19        161.03         3.12 o
 -14   7  12        434.96        379.48        11.42 o
 -13   7  12         23.22         21.23         1.45 o
 -12   7  12          4.75          8.13         0.53 o
 -11   7  12         53.08         53.68         0.87 o
 -10   7  12          8.19          7.06         0.48 o
  -9   7  12         28.95         30.29         0.73 o
  -8   7  12          5.49          4.52         0.53 o
  -7   7  12         21.66         21.36         0.72 o
  -6   7  12          5.12          6.44         0.53 o
  -5   7  12          4.89          1.46         0.49 o
  -4   7  12          7.92         10.98         0.59 o
  -3   7  12         16.14         21.66         0.71 o
  -2   7  12        433.98        433.39         3.71 o
  -1   7  12         82.84         78.77         1.38 o
   0   7  12        283.54        308.60         2.72 o
   1   7  12         53.54         55.08         0.97 o
   2   7  12        437.22        464.28         5.00 o
   3   7  12        166.25        168.34         2.23 o
   4   7  12        717.19        723.40         7.16 o
   5   7  12         50.90         44.09         0.61 o
 -12   8  12         67.04         55.94         1.45 o
 -11   8  12         46.30         56.25         1.12 o
 -10   8  12          6.10         10.01         0.94 o
  -9   8  12          0.92          1.94         0.49 o
  -8   8  12          1.91          4.37         0.50 o
  -7   8  12         23.58         27.16         0.83 o
  -6   8  12          6.09          7.06         0.61 o
  -5   8  12         52.09         68.89         1.15 o
  -4   8  12          0.06          0.20         0.39 o
  -3   8  12        277.05        289.76         3.91 o
  -2   8  12          7.35          8.31         0.51 o
  -1   8  12        263.33        296.52         2.62 o
   0   8  12         27.18         32.77         0.66 o
   1   8  12        261.51        284.96         4.98 o
   2   8  12          0.42          0.90         0.32 o
   3   8  12        449.71        387.84        12.73 o
  -9   9  12         74.29         65.12         3.29 o
  -8   9  12         58.25         54.72         1.61 o
  -7   9  12         37.99         41.10         0.95 o
  -6   9  12        239.95        269.74        12.14 o
  -5   9  12         20.61         23.10         0.67 o
  -4   9  12        277.25        299.55         3.14 o
  -3   9  12          1.51          5.11         0.42 o
  -2   9  12        387.29        402.27         6.40 o
  -1   9  12          7.09          6.37         0.32 o
   0   9  12        164.78        138.27         1.89 o
   1   9  12        207.97        152.26         4.21 o
 -18   1  13         15.62         15.97         0.62 o
 -17   1  13         80.87         84.61         2.55 o
 -16   1  13        383.91        401.37         4.04 o
 -15   1  13        232.27        237.56         2.30 o
 -14   1  13         16.79         19.31         0.72 o
 -13   1  13         11.20         10.11         0.68 o
 -12   1  13        140.31        133.86         1.81 o
 -11   1  13         39.77         41.81         0.93 o
 -10   1  13         15.94         18.74         0.68 o
  -9   1  13        216.31        209.28         2.24 o
  -8   1  13         13.67         17.12         0.59 o
  -7   1  13        183.97        172.24         1.71 o
  -6   1  13        856.23        878.36         6.28 o
  -5   1  13          8.67         10.02         0.52 o
  -4   1  13          0.01          1.66         0.42 o
  -3   1  13          0.03          0.36         0.46 o
  -2   1  13         32.67         31.89         0.81 o
  -1   1  13          4.86          2.67         0.43 o
   0   1  13        190.28        223.03         1.86 o
   1   1  13         72.59         82.32         1.30 o
   2   1  13        323.85        339.98         2.75 o
   3   1  13        275.64        283.13         2.46 o
   4   1  13          0.53          1.44         0.46 o
   5   1  13         56.94         62.77         1.07 o
   6   1  13          8.11          6.60         0.48 o
   7   1  13          5.20          4.11         0.49 o
   8   1  13          6.73          7.77         0.42 o
   9   1  13        109.75         94.56         1.71 o
 -18   2  13         98.99         70.85         1.72 o
 -17   2  13        135.47        131.27         2.32 o
 -16   2  13        233.03        241.56         3.37 o
 -15   2  13         11.34         11.73         0.73 o
 -14   2  13        325.83        305.73         3.61 o
 -13   2  13         82.39         82.53         1.60 o
 -12   2  13          7.83          6.70         0.65 o
 -11   2  13         91.59         88.25         1.37 o
 -10   2  13        409.93        410.35         3.40 o
  -9   2  13        377.19        368.83         3.10 o
  -8   2  13        986.46        953.67         6.67 o
  -7   2  13        181.74        175.98         2.28 o
  -6   2  13        142.45        169.96         1.86 o
  -5   2  13        797.73        793.73         5.68 o
  -4   2  13        224.36        217.33         2.23 o
  -3   2  13          7.51         13.21         0.64 o
  -2   2  13          0.01          0.88         0.45 o
  -1   2  13          0.38          0.94         0.45 o
   0   2  13          4.27          5.72         0.50 o
   1   2  13          3.97          5.69         0.49 o
   2   2  13        303.69        328.85         2.83 o
   3   2  13         25.24         29.16         0.79 o
   4   2  13        150.24        159.99         2.09 o
   5   2  13         26.91         31.57         0.70 o
   6   2  13         28.11         26.15         0.73 o
   7   2  13         21.62         22.29         0.62 o
   8   2  13        173.63        165.90         3.33 o
 -17   3  13        219.48        213.30         9.89 o
 -16   3  13         10.65         11.43         0.65 o
 -15   3  13        155.08        149.74         2.15 o
 -14   3  13          0.74          0.04         0.71 o
 -13   3  13        395.59        386.50         4.27 o
 -12   3  13         99.48        114.04         1.75 o
 -11   3  13       1006.14       1039.65         8.23 o
 -10   3  13        382.12        393.86         3.47 o
  -9   3  13        150.02        135.97         1.54 o
  -8   3  13         17.69         31.12         0.73 o
  -7   3  13          4.83          5.25         0.50 o
  -6   3  13        756.42        768.89         5.19 o
  -5   3  13          0.55          1.73         0.46 o
  -4   3  13        176.88        181.34         2.17 o
  -3   3  13         28.95         28.22         0.83 o
  -2   3  13         18.52         19.04         0.76 o
  -1   3  13         30.64         35.74         0.82 o
   0   3  13        305.73        322.18         2.88 o
   1   3  13         95.65         98.87         1.26 o
   2   3  13         26.07         26.42         0.68 o
   3   3  13        415.00        436.87         3.27 o
   4   3  13         98.34         93.38         1.23 o
   5   3  13        283.93        285.77         2.51 o
   6   3  13        118.42        108.81         1.55 o
   7   3  13        466.86        453.58         4.73 o
   8   3  13         15.52         17.02         0.60 o
 -17   4  13         69.23         78.92        59.02 o
 -16   4  13         80.27         70.21         1.09 o
 -15   4  13         97.27        106.28         1.76 o
 -14   4  13         30.27         33.59         1.18 o
 -13   4  13        193.39        212.00         2.40 o
 -12   4  13         14.84         15.47         0.69 o
 -11   4  13        161.01        172.24         1.90 o
 -10   4  13         22.33         26.06         0.78 o
  -9   4  13        577.81        583.12         4.39 o
  -8   4  13          5.90          6.92         0.51 o
  -7   4  13        434.76        447.05         3.53 o
  -6   4  13          0.63          1.12         0.47 o
  -5   4  13         60.78         68.73         1.09 o
  -4   4  13        191.16        195.89         1.87 o
  -3   4  13        359.20        378.68         3.74 o
  -2   4  13          6.76          7.81         0.57 o
  -1   4  13        493.67        496.40         3.89 o
   0   4  13        447.52        440.30         3.31 o
   1   4  13         56.00         63.36         1.19 o
   2   4  13          0.90          1.56         0.48 o
   3   4  13        365.80        361.37         3.00 o
   4   4  13         72.65         72.33         1.54 o
   5   4  13        100.58         92.85         2.01 o
   6   4  13          0.00          0.28         0.37 o
   7   4  13         88.79         86.03         2.06 o
 -16   5  13         20.10         15.00         0.70 o
 -15   5  13         41.92         46.45         0.88 o
 -14   5  13        141.71        156.54         1.92 o
 -13   5  13         23.96         24.76         0.84 o
 -12   5  13        233.43        242.46         2.34 o
 -11   5  13         93.52         85.68         1.22 o
 -10   5  13          1.93          1.82         0.50 o
  -9   5  13         22.71         20.15         0.75 o
  -8   5  13         12.89         10.81         0.60 o
  -7   5  13          0.92          2.06         0.51 o
  -6   5  13         10.08         16.22         0.59 o
  -5   5  13         21.75         29.51         0.75 o
  -4   5  13        262.74        274.85         2.27 o
  -3   5  13         91.12        101.30         1.33 o
  -2   5  13        277.74        310.65         3.50 o
  -1   5  13        461.87        455.39         3.81 o
   0   5  13        122.92        128.08         1.54 o
   1   5  13        168.16        170.34         1.86 o
   2   5  13        112.50        110.33         1.40 o
   3   5  13         29.83         28.93         0.71 o
   4   5  13        167.53        178.08         1.73 o
   5   5  13          0.27          0.00         0.34 o
   6   5  13          8.85          7.18         0.40 o
   7   5  13          3.54          1.50         0.28 o
 -15   6  13         17.73         16.46         0.71 o
 -14   6  13         24.97         22.31         0.74 o
 -13   6  13         16.27         15.08         0.55 o
 -12   6  13          2.92          3.04         0.46 o
 -11   6  13         35.23         35.23         0.88 o
 -10   6  13        185.17        182.20         2.02 o
  -9   6  13          7.06          9.66         0.64 o
  -8   6  13         32.83         30.29         0.88 o
  -7   6  13          0.42          1.19         0.54 o
  -6   6  13        115.18        111.69         1.44 o
  -5   6  13        248.77        264.02         2.63 o
  -4   6  13          4.71          4.27         0.53 o
  -3   6  13         63.06         53.75         1.05 o
  -2   6  13        335.31        331.81         2.91 o
  -1   6  13        537.62        527.78         4.61 o
   0   6  13        191.59        196.24         2.39 o
   1   6  13          3.85          2.81         0.50 o
   2   6  13         24.70         19.27         0.65 o
   3   6  13         43.73         33.77         0.67 o
   4   6  13        106.84        117.33         1.27 o
   5   6  13         10.14          9.65         0.34 o
   6   6  13         13.40          8.28         0.42 o
 -13   7  13          2.61          3.47         0.44 o
 -12   7  13         26.89         28.95         1.01 o
 -11   7  13          5.46          6.17         0.47 o
 -10   7  13         43.21         50.90         0.96 o
  -9   7  13          2.11          4.02         0.50 o
  -8   7  13         54.07         62.96         1.21 o
  -7   7  13          8.80          8.35         0.51 o
  -6   7  13         54.14         58.22         1.17 o
  -5   7  13        102.51         98.44         1.31 o
  -4   7  13          3.76          7.07         0.50 o
  -3   7  13          1.91          3.42         0.48 o
  -2   7  13         19.27         25.93         0.72 o
  -1   7  13         10.80         12.31         0.61 o
   0   7  13         32.06         38.13         0.86 o
   1   7  13         11.42          9.79         0.50 o
   2   7  13         38.43         31.38         0.65 o
   3   7  13         12.07          9.92         0.39 o
   4   7  13        101.74         78.94         1.16 o
 -11   8  13        282.56        275.63         4.14 o
 -10   8  13        177.33        203.93         2.98 o
  -9   8  13         75.06         74.61         3.08 o
  -8   8  13         38.96         39.06         0.88 o
  -7   8  13          0.26          2.03         0.52 o
  -6   8  13         14.24         13.66         0.53 o
  -5   8  13         13.42         14.13         0.55 o
  -4   8  13         57.01         54.81         0.84 o
  -3   8  13          1.55          1.21         0.37 o
  -2   8  13        237.59        250.85         2.25 o
  -1   8  13          0.02          0.60         0.31 o
   0   8  13         22.06         19.96         0.71 o
   1   8  13         11.61         14.13         0.58 o
   2   8  13          7.00          7.39         0.33 o
  -7   9  13          3.80          1.91         0.33 o
  -6   9  13          4.15          3.92         0.42 o
  -5   9  13         84.94         71.27         3.95 o
  -4   9  13         14.67         14.45         0.52 o
  -3   9  13          0.33          0.07         0.29 o
  -2   9  13          9.97         10.71         0.43 o
 -18   0  14         35.78         16.48         1.00 o
 -17   0  14        521.31        554.69         8.37 o
 -16   0  14          1.70          0.44         0.69 o
 -15   0  14         81.36         79.70         2.00 o
 -14   0  14         66.83         73.59         2.10 o
 -13   0  14         78.79         82.10         1.97 o
 -12   0  14        423.73        430.18         4.88 o
 -11   0  14        680.50        668.55         6.72 o
 -10   0  14          0.75          1.02         0.63 o
  -9   0  14         68.54         61.83         1.33 o
  -8   0  14        363.46        297.96         3.22 o
  -7   0  14          1.30          2.57         0.63 o
  -6   0  14        260.21        231.74         3.99 o
  -5   0  14        545.69        543.55         8.64 o
  -4   0  14        296.89        244.63         3.70 o
  -3   0  14        166.66        150.73         3.10 o
  -2   0  14        142.80        146.34         3.39 o
  -1   0  14       1002.87        976.20        10.65 o
   0   0  14        501.46        441.59         6.55 o
   1   0  14         85.48         82.08         1.62 o
   2   0  14         66.87         74.86         1.86 o
   3   0  14         10.76         15.26         0.89 o
   4   0  14          2.51          2.87         0.69 o
   5   0  14         20.08         18.44         0.82 o
   6   0  14         71.35         77.27         2.53 o
   7   0  14         43.20         43.22         1.09 o
   8   0  14          1.20          0.83         0.31 o
 -18   1  14         79.58         50.32         1.80 o
 -17   1  14          2.01          3.78         0.41 o
 -16   1  14        372.55        413.36         4.29 o
 -15   1  14         20.58         19.81         0.65 o
 -14   1  14        292.98        292.21         3.05 o
 -13   1  14        267.25        262.90         2.99 o
 -12   1  14        126.06        119.69         1.76 o
 -11   1  14         87.25         72.30         1.31 o
 -10   1  14          1.27          2.83         0.53 o
  -9   1  14          1.72          1.13         0.46 o
  -8   1  14         31.40         34.67         0.83 o
  -7   1  14         93.00         88.95         1.34 o
  -6   1  14        687.35        759.20         5.44 o
  -5   1  14        231.12        186.50         2.00 o
  -4   1  14         68.28         63.03         1.40 o
  -3   1  14        385.05        317.76         2.89 o
  -2   1  14         91.00         95.44         1.55 o
  -1   1  14        867.89        871.15         5.53 o
   0   1  14        205.64        190.97         1.65 o
   1   1  14         28.35         28.28         0.82 o
   2   1  14         33.62         32.13         0.76 o
   3   1  14         59.61         52.77         0.96 o
   4   1  14        127.81        126.44         1.51 o
   5   1  14        188.93        184.60         1.66 o
   6   1  14          4.57          4.21         0.39 o
   7   1  14        134.93        131.01         1.55 o
   8   1  14        172.92        148.52         4.08 o
 -17   2  14        294.85        292.02         4.17 o
 -16   2  14         48.22         41.72         1.16 o
 -15   2  14        650.94        662.24         6.88 o
 -14   2  14         50.86         45.48         1.04 o
 -13   2  14          1.83          2.20         0.52 o
 -12   2  14        514.11        512.34         4.55 o
 -11   2  14        400.02        441.86         4.38 o
 -10   2  14          5.81          7.30         0.57 o
  -9   2  14        166.86        172.63         1.94 o
  -8   2  14          0.80          1.89         0.50 o
  -7   2  14        107.57        120.91         1.57 o
  -6   2  14          9.82         17.55         0.69 o
  -5   2  14        356.57        347.71         3.13 o
  -4   2  14        979.90        939.19         7.61 o
  -3   2  14         18.15         25.38         0.73 o
  -2   2  14        588.29        599.51         4.77 o
  -1   2  14         92.79         96.93         1.26 o
   0   2  14         78.60         69.58         1.04 o
   1   2  14        756.99        772.96         5.59 o
   2   2  14          8.56         10.12         0.65 o
   3   2  14        175.04        166.24         1.82 o
   4   2  14         11.71         12.25         0.54 o
   5   2  14         64.95         74.40         1.03 o
   6   2  14        765.22        780.46         5.32 o
   7   2  14          5.53          7.60         0.35 o
   8   2  14         86.93         66.96         1.28 o
 -17   3  14         39.93         41.35         0.89 o
 -16   3  14        419.37        438.67         5.91 o
 -15   3  14          7.43          7.86         0.63 o
 -14   3  14         75.77         74.29         1.40 o
 -13   3  14         57.69         60.26         1.26 o
 -12   3  14        496.15        526.37         4.59 o
 -11   3  14         38.82         36.24         0.99 o
 -10   3  14        356.67        359.26         3.50 o
  -9   3  14        258.66        248.67         2.46 o
  -8   3  14        219.69        230.80         2.19 o
  -7   3  14        257.45        241.15         2.22 o
  -6   3  14        189.63        198.10         2.22 o
  -5   3  14         12.17         13.49         0.60 o
  -4   3  14         22.12         20.67         0.71 o
  -3   3  14        101.59         96.38         1.61 o
  -2   3  14        498.34        524.63         4.43 o
  -1   3  14        272.27        273.19         2.61 o
   0   3  14        927.77        920.92         7.76 o
   1   3  14        107.45        107.85         1.22 o
   2   3  14         96.39        107.89         1.25 o
   3   3  14        254.79        267.20         2.35 o
   4   3  14        483.60        490.09         4.12 o
   5   3  14        349.81        358.62         4.84 o
   6   3  14         93.32         88.69         2.64 o
   7   3  14         32.19         35.17         1.55 o
 -16   4  14         51.00         47.03         1.61 o
 -15   4  14        395.64        412.83         5.02 o
 -14   4  14        260.62        259.00         3.34 o
 -13   4  14        358.33        394.54         3.70 o
 -12   4  14         23.48         21.20         0.80 o
 -11   4  14        195.04        213.28         2.24 o
 -10   4  14          3.94          3.65         0.57 o
  -9   4  14        976.05        973.50         7.41 o
  -8   4  14        326.07        341.15         2.84 o
  -7   4  14          7.86          9.18         0.55 o
  -6   4  14        665.95        666.46         4.98 o
  -5   4  14        203.52        191.18         2.00 o
  -4   4  14          1.41          3.56         0.50 o
  -3   4  14        119.22        124.96         1.65 o
  -2   4  14          3.63          5.15         0.56 o
  -1   4  14        603.08        590.99         4.19 o
   0   4  14          4.18          6.79         0.55 o
   1   4  14        267.77        275.11         2.58 o
   2   4  14       1180.24       1191.21        13.48 o
   3   4  14         78.59         77.35         1.22 o
   4   4  14        586.28        596.87         8.50 o
   5   4  14        254.80        272.19         3.34 o
   6   4  14         72.77         82.51         1.94 o
 -15   5  14        257.80        251.82         2.74 o
 -14   5  14         92.20         80.67         1.73 o
 -13   5  14         73.15         68.25         1.19 o
 -12   5  14        493.53        514.41         4.33 o
 -11   5  14         10.10         11.64         0.63 o
 -10   5  14        112.85        115.03         1.63 o
  -9   5  14          1.02          2.19         0.57 o
  -8   5  14        272.32        289.98         2.91 o
  -7   5  14        570.00        576.01         4.50 o
  -6   5  14        340.24        335.61         2.71 o
  -5   5  14        230.12        230.19         2.09 o
  -4   5  14        194.85        207.88         1.93 o
  -3   5  14          2.93          3.76         0.51 o
  -2   5  14        161.58        153.76         1.59 o
  -1   5  14         46.09         48.94         1.05 o
   0   5  14        439.86        457.50         3.89 o
   1   5  14         57.45         63.14         1.12 o
   2   5  14        326.79        317.58         2.72 o
   3   5  14        893.26        891.18         9.32 o
   4   5  14          0.62          1.17         0.30 o
   5   5  14        448.07        454.81         9.71 o
   6   5  14        225.05        163.45         3.25 o
 -14   6  14        153.97        142.18         3.42 o
 -13   6  14        111.46        110.42         1.90 o
 -12   6  14        208.02        223.56         2.37 o
 -11   6  14        278.71        285.69         2.89 o
 -10   6  14          4.52          5.47         0.55 o
  -9   6  14        280.59        295.52         3.15 o
  -8   6  14        124.31        112.74         1.79 o
  -7   6  14        200.56        210.65         2.16 o
  -6   6  14         15.97         21.56         0.67 o
  -5   6  14        354.92        361.34         3.22 o
  -4   6  14        160.95        176.91         1.85 o
  -3   6  14         51.51         43.61         0.94 o
  -2   6  14        273.87        264.83         2.66 o
  -1   6  14         10.64         10.02         0.63 o
   0   6  14         83.54         96.90         1.23 o
   1   6  14        185.60        188.94         1.83 o
   2   6  14        181.80        209.85         2.33 o
   3   6  14         51.01         44.08         0.85 o
   4   6  14        621.39        586.57        13.10 o
 -12   7  14        157.27        156.26         3.60 o
 -11   7  14        113.88        121.09         1.45 o
 -10   7  14        156.08        156.59         1.67 o
  -9   7  14         27.66         30.22         0.71 o
  -8   7  14        383.77        384.51         3.86 o
  -7   7  14        178.38        190.37         2.26 o
  -6   7  14         94.05         87.29         1.21 o
  -5   7  14          0.56          1.10         0.41 o
  -4   7  14        132.62        136.38         1.57 o
  -3   7  14        117.18        127.63         1.57 o
  -2   7  14         11.53         13.32         0.59 o
  -1   7  14        341.08        364.28         3.46 o
   0   7  14          0.91          2.90         0.38 o
   1   7  14        239.30        241.15         3.64 o
   2   7  14         55.18         57.09         1.28 o
   3   7  14        367.59        300.72         6.65 o
 -10   8  14        239.39        238.63         4.58 o
  -9   8  14        381.07        358.48        14.29 o
  -8   8  14         73.10         80.68         1.17 o
  -7   8  14         82.40         74.42         1.42 o
  -6   8  14          8.23          8.11         0.38 o
  -5   8  14         82.67         81.68         1.79 o
  -4   8  14        104.96        109.03         3.36 o
  -3   8  14        127.16        124.66         1.49 o
  -2   8  14        209.96        196.57         4.28 o
  -1   8  14          0.47          0.46         0.27 o
   0   8  14        165.15        157.46         5.15 o
 -17   1  15         26.93         24.71         0.71 o
 -16   1  15         25.87         24.48         0.83 o
 -15   1  15          1.30          0.93         0.46 o
 -14   1  15          8.10          6.16         0.61 o
 -13   1  15        160.90        149.89         2.82 o
 -12   1  15        187.79        174.01         2.01 o
 -11   1  15          0.11          1.12         0.53 o
 -10   1  15         11.89         11.56         0.67 o
  -9   1  15        207.90        204.08         2.06 o
  -8   1  15          1.91          1.96         0.50 o
  -7   1  15         13.02         20.80         0.75 o
  -6   1  15         32.10         37.48         0.88 o
  -5   1  15         41.09         36.46         0.85 o
  -4   1  15         31.28         32.24         0.83 o
  -3   1  15          4.50          4.97         0.58 o
  -2   1  15        432.35        438.55         3.45 o
  -1   1  15         27.70         27.07         0.71 o
   0   1  15         57.17         52.93         1.00 o
   1   1  15        142.69        142.90         2.17 o
   2   1  15          9.37         10.33         0.51 o
   3   1  15        203.55        204.66         1.89 o
   4   1  15          7.91          7.90         0.43 o
   5   1  15         11.63         12.95         0.48 o
   6   1  15          1.54          1.49         0.29 o
   7   1  15         37.72         35.96         0.78 o
 -17   2  15         88.30         90.75         1.40 o
 -16   2  15         12.72         17.65         0.89 o
 -15   2  15          5.85          5.70         0.71 o
 -14   2  15         24.29         22.42         0.71 o
 -13   2  15         13.19         13.91         0.66 o
 -12   2  15         27.17         22.60         0.81 o
 -11   2  15          8.26          8.50         0.66 o
 -10   2  15        176.92        168.44         2.05 o
  -9   2  15         10.77         10.30         0.64 o
  -8   2  15        201.50        183.11         2.00 o
  -7   2  15         35.21         32.75         0.86 o
  -6   2  15        885.71        840.48         6.80 o
  -5   2  15        159.67        161.74         2.60 o
  -4   2  15        330.42        345.66         3.18 o
  -3   2  15          3.03          4.27         0.51 o
  -2   2  15        205.88        203.30         2.54 o
  -1   2  15         54.04         51.74         1.00 o
   0   2  15        174.76        187.63         1.93 o
   1   2  15         21.03         19.15         0.70 o
   2   2  15         54.40         54.31         1.26 o
   3   2  15         32.49         32.13         0.75 o
   4   2  15          0.57          1.09         0.37 o
   5   2  15         46.99         44.01         1.02 o
   6   2  15        463.56        420.46         7.97 o
   7   2  15         86.12         54.05         1.83 o
 -17   3  15         12.25         18.50         2.96 o
 -16   3  15         53.33         61.26         1.34 o
 -15   3  15         32.88         28.12         0.71 o
 -14   3  15         11.09         10.90         0.65 o
 -13   3  15          2.09          3.24         0.62 o
 -12   3  15          0.05          0.49         0.50 o
 -11   3  15        157.61        166.56         2.18 o
 -10   3  15         88.55         91.12         1.54 o
  -9   3  15        348.14        344.64         3.19 o
  -8   3  15          0.06          0.95         0.49 o
  -7   3  15        856.73        881.97         5.88 o
  -6   3  15         75.41         84.54         1.21 o
  -5   3  15          8.44         12.83         0.67 o
  -4   3  15        105.08        109.94         1.62 o
  -3   3  15          0.01          0.42         0.50 o
  -2   3  15        679.04        689.30         5.27 o
  -1   3  15        942.11        968.82         6.80 o
   0   3  15        115.08        124.45         1.51 o
   1   3  15          4.59          6.01         0.48 o
   2   3  15         33.53         35.74         0.77 o
   3   3  15         13.67         17.02         0.57 o
   4   3  15        199.81        196.34         3.50 o
   5   3  15          5.77          7.61         0.46 o
   6   3  15         12.55         11.23         0.42 o
 -16   4  15          0.01          0.35         0.36 o
 -15   4  15          8.63         11.00         0.47 o
 -14   4  15          4.54          4.48         0.63 o
 -13   4  15         15.89         15.38         0.63 o
 -12   4  15         57.47         62.96         1.15 o
 -11   4  15        152.54        166.56         1.94 o
 -10   4  15         55.29         65.59         1.06 o
  -9   4  15        298.97        306.90         3.03 o
  -8   4  15         30.00         32.21         0.80 o
  -7   4  15        108.62        106.57         1.32 o
  -6   4  15         28.89         25.69         0.73 o
  -5   4  15       1088.32       1104.19         7.37 o
  -4   4  15         49.81         51.86         1.00 o
  -3   4  15        482.56        497.03         4.35 o
  -2   4  15         19.62         23.31         0.79 o
  -1   4  15          0.38          0.50         0.53 o
   0   4  15          2.10          3.67         0.53 o
   1   4  15         73.76         69.57         1.06 o
   2   4  15         58.08         60.35         0.92 o
   3   4  15        135.49        136.19         1.65 o
   4   4  15        150.79        147.11         4.28 o
   5   4  15         12.31         12.86         0.42 o
 -15   5  15         11.11         13.33         0.65 o
 -14   5  15          6.63          6.72         0.38 o
 -13   5  15         62.43         59.92         1.11 o
 -12   5  15          0.36          0.40         0.45 o
 -11   5  15        167.56        171.83         2.49 o
 -10   5  15        126.88        139.83         1.87 o
  -9   5  15         86.63         99.86         1.49 o
  -8   5  15        600.54        585.46         4.71 o
  -7   5  15        312.89        319.15         2.78 o
  -6   5  15         45.84         48.08         0.85 o
  -5   5  15        123.68        124.92         1.60 o
  -4   5  15        361.95        391.68         3.18 o
  -3   5  15        103.42        106.07         1.40 o
  -2   5  15        218.28        205.34         1.92 o
  -1   5  15         41.37         39.42         0.83 o
   0   5  15         57.22         62.66         1.00 o
   1   5  15         68.28         65.62         1.05 o
   2   5  15        163.26        165.62         2.38 o
   3   5  15         25.89         33.68         1.17 o
   4   5  15         12.35         11.69         0.60 o
 -14   6  15         14.24         11.40         0.53 o
 -13   6  15         54.46         50.87         0.83 o
 -12   6  15         51.52         60.17         1.06 o
 -11   6  15         31.67         27.67         0.70 o
 -10   6  15         60.59         56.13         1.03 o
  -9   6  15          1.00          2.18         0.55 o
  -8   6  15         21.60         23.97         0.84 o
  -7   6  15        160.79        143.26         1.67 o
  -6   6  15        105.62         99.98         1.29 o
  -5   6  15         28.32         23.98         0.71 o
  -4   6  15          4.68          7.47         0.47 o
  -3   6  15         68.73         74.23         1.66 o
  -2   6  15         13.02         12.98         0.60 o
  -1   6  15         39.05         46.06         0.85 o
   0   6  15         37.44         42.17         0.75 o
   1   6  15         85.29         83.73         1.02 o
   2   6  15         12.37         15.23         0.46 o
   3   6  15        192.34        149.79         3.84 o
 -12   7  15         26.36         21.77         0.84 o
 -11   7  15         13.04          9.50         0.51 o
 -10   7  15          0.68          0.38         0.29 o
  -9   7  15         53.18         54.03         0.91 o
  -8   7  15          1.23          4.48         0.43 o
  -7   7  15         36.93         35.03         0.71 o
  -6   7  15          1.57          1.47         0.41 o
  -5   7  15          2.44          1.83         0.33 o
  -4   7  15          1.15          0.97         0.37 o
  -3   7  15         31.80         31.44         0.69 o
  -2   7  15          0.65          1.69         0.37 o
  -1   7  15         11.23         10.21         0.50 o
   0   7  15          2.22          0.88         0.31 o
   1   7  15         21.41         20.22         0.51 o
  -9   8  15        107.09        105.60         3.09 o
  -8   8  15         65.06         59.29         0.96 o
  -7   8  15         14.19         17.37         0.49 o
  -6   8  15         22.44         22.12         0.54 o
  -5   8  15         26.30         25.94         0.62 o
  -4   8  15          0.02          0.11         0.38 o
  -3   8  15         48.52         49.92         0.83 o
  -2   8  15         41.65         33.05         0.76 o
 -17   0  16        350.82        299.18        14.62 o
 -16   0  16        496.35        492.36        18.26 o
 -15   0  16         37.91         35.42         1.15 o
 -14   0  16        267.05        292.85         4.09 o
 -13   0  16         12.91         15.31         1.01 o
 -12   0  16       1034.22       1046.03        11.55 o
 -11   0  16         13.67         10.41         0.78 o
 -10   0  16        629.53        617.08         5.97 o
  -9   0  16         61.16         53.24         1.31 o
  -8   0  16        850.87        912.28        11.55 o
  -7   0  16        216.86        228.41         3.85 o
  -6   0  16         26.55         23.06         1.51 o
  -5   0  16        320.56        290.80         4.60 o
  -4   0  16         26.06         48.08         1.86 o
  -3   0  16        488.99        449.76         7.45 o
  -2   0  16        167.31        192.97         4.12 o
  -1   0  16         15.62         10.78         0.91 o
   0   0  16        174.05        188.53         2.72 o
   1   0  16        213.77        238.34         3.12 o
   2   0  16          1.86          1.60         0.62 o
   3   0  16        277.44        295.89         3.65 o
   4   0  16        244.18        243.61         3.46 o
   5   0  16          5.23          6.06         0.54 o
   6   0  16        264.32        217.90         3.40 o
 -17   1  16        329.12        249.16         6.17 o
 -16   1  16         35.08         37.95         1.25 o
 -15   1  16        235.70        244.43         4.22 o
 -14   1  16         27.76         27.58         0.91 o
 -13   1  16        690.81        693.86         6.51 o
 -12   1  16         13.73         13.83         0.65 o
 -11   1  16       1097.29       1130.67         8.41 o
 -10   1  16          0.25          0.94         0.50 o
  -9   1  16        470.16        498.53         4.12 o
  -8   1  16         12.39          6.98         0.59 o
  -7   1  16         21.17         27.57         0.87 o
  -6   1  16        103.07        125.76         1.77 o
  -5   1  16        247.81        299.81         2.82 o
  -4   1  16        153.54        143.19         1.97 o
  -3   1  16         42.28         57.73         1.19 o
  -2   1  16        315.36        311.73         2.89 o
  -1   1  16        258.10        279.62         2.69 o
   0   1  16         10.98          7.75         0.55 o
   1   1  16        269.46        279.45         2.32 o
   2   1  16         31.27         29.48         0.70 o
   3   1  16        148.30        145.98         1.43 o
   4   1  16         29.88         27.06         0.65 o
   5   1  16        120.93        118.99         1.48 o
   6   1  16          2.99          2.82         0.28 o
 -17   2  16         53.48         69.62        68.51 o
 -16   2  16        147.25        154.26         2.18 o
 -15   2  16         39.17         34.70         1.16 o
 -14   2  16        236.89        247.92         2.95 o
 -13   2  16         16.17         14.24         0.69 o
 -12   2  16       1120.99       1170.57         9.42 o
 -11   2  16        531.41        563.28         5.07 o
 -10   2  16        403.93        417.95         3.43 o
  -9   2  16          2.37          2.48         0.55 o
  -8   2  16         26.89         41.50         1.04 o
  -7   2  16        245.31        254.04         2.61 o
  -6   2  16        675.72        729.50         5.82 o
  -5   2  16         20.10         29.26         0.83 o
  -4   2  16        172.47        192.77         2.61 o
  -3   2  16        289.20        284.79         3.40 o
  -2   2  16       1287.72       1308.06        11.23 o
  -1   2  16         88.90        109.38         1.56 o
   0   2  16        240.66        243.78         2.51 o
   1   2  16         82.10         87.15         1.32 o
   2   2  16        310.19        324.76         2.88 o
   3   2  16         44.11         45.54         0.82 o
   4   2  16        182.58        188.95         3.98 o
   5   2  16         68.50         59.21         1.71 o
 -16   3  16          0.24          0.67         0.36 o
 -15   3  16        195.89        190.71         2.24 o
 -14   3  16         38.46         35.16         0.92 o
 -13   3  16        157.57        174.35         2.38 o
 -12   3  16        363.10        378.55         3.76 o
 -11   3  16         24.51         29.30         0.94 o
 -10   3  16        183.76        183.26         2.45 o
  -9   3  16        220.33        239.76         2.67 o
  -8   3  16        528.50        551.98         4.21 o
  -7   3  16       1948.94       2033.85        14.95 o
  -6   3  16         48.41         47.13         1.08 o
  -5   3  16        202.50        211.87         2.23 o
  -4   3  16        400.06        411.50         3.90 o
  -3   3  16       1463.26       1524.96        11.07 o
  -2   3  16         33.31         35.25         0.85 o
  -1   3  16         80.20         88.09         1.20 o
   0   3  16         53.92         48.02         0.99 o
   1   3  16        702.73        725.43         5.33 o
   2   3  16        122.06        124.23         1.91 o
   3   3  16        767.48        759.17        11.93 o
   4   3  16         30.60         28.38         1.05 o
   5   3  16        101.80         90.55         1.45 o
 -15   4  16          3.66          1.85         0.30 o
 -14   4  16         75.78         64.40         1.18 o
 -13   4  16        156.01        148.93         1.82 o
 -12   4  16         17.06         15.94         0.66 o
 -11   4  16        401.79        395.65         3.95 o
 -10   4  16        406.25        433.62         3.64 o
  -9   4  16         10.09         11.61         0.64 o
  -8   4  16        609.88        632.67         5.57 o
  -7   4  16         65.57         69.84         1.09 o
  -6   4  16        880.94        931.32         7.36 o
  -5   4  16         91.33        108.72         1.41 o
  -4   4  16        615.12        642.38         5.61 o
  -3   4  16        247.84        267.87         2.74 o
  -2   4  16        131.94        132.07         1.70 o
  -1   4  16         64.59         65.64         1.09 o
   0   4  16        722.41        726.21         5.21 o
   1   4  16         20.04         22.13         0.57 o
   2   4  16        377.11        364.08         3.37 o
   3   4  16        293.59        280.82         3.04 o
   4   4  16        384.61        352.96         6.23 o
 -14   5  16        119.32        106.08         1.59 o
 -13   5  16        287.83        306.81         4.06 o
 -12   5  16         13.15         18.36         0.70 o
 -11   5  16          6.42          7.67         0.51 o
 -10   5  16        178.97        162.53         2.03 o
  -9   5  16        319.57        365.44         3.60 o
  -8   5  16        231.00        217.68         2.23 o
  -7   5  16        784.33        768.38         6.54 o
  -6   5  16        122.76        125.23         1.49 o
  -5   5  16         74.35         77.45         1.21 o
  -4   5  16         95.55         97.36         1.19 o
  -3   5  16        354.76        356.81         3.61 o
  -2   5  16        214.64        222.58         2.14 o
  -1   5  16        266.94        269.35         2.57 o
   0   5  16          0.25          0.63         0.38 o
   1   5  16         67.82         71.65         0.98 o
   2   5  16          1.92          4.22         0.36 o
   3   5  16        505.70        429.96         6.50 o
 -13   6  16          0.33          0.27         0.27 o
 -12   6  16        273.23        269.89         3.05 o
 -11   6  16        106.62        119.77         1.49 o
 -10   6  16         68.59         73.71         1.07 o
  -9   6  16         42.56         37.34         0.88 o
  -8   6  16        239.45        261.60         3.08 o
  -7   6  16         44.00         50.13         0.89 o
  -6   6  16        167.01        182.25         1.86 o
  -5   6  16          0.32          0.20         0.37 o
  -4   6  16        147.08        143.83         2.65 o
  -3   6  16          0.04          0.55         0.40 o
  -2   6  16        188.38        185.72         1.75 o
  -1   6  16         49.38         51.48         0.79 o
   0   6  16         10.59         11.48         0.44 o
   1   6  16         69.20         66.39         1.44 o
   2   6  16          1.92          1.39         0.28 o
 -11   7  16         43.80         31.59         1.00 o
 -10   7  16         38.95         40.89         0.83 o
  -9   7  16        226.86        221.60         5.92 o
  -8   7  16          1.56          5.19         0.34 o
  -7   7  16        150.00        155.80         3.18 o
  -6   7  16         28.72         28.48         0.95 o
  -5   7  16        158.45        159.23         5.62 o
  -4   7  16          0.87          1.96         0.34 o
  -3   7  16        363.57        357.29         6.71 o
  -2   7  16          1.74          0.65         0.26 o
  -1   7  16         50.52         40.81         1.08 o
 -16   1  17          0.61          1.04         0.39 o
 -15   1  17          0.84          1.52         0.38 o
 -14   1  17        298.67        301.92         3.39 o
 -13   1  17         44.57         50.86         1.03 o
 -12   1  17          0.03          0.85         0.51 o
 -11   1  17         76.21         73.26         1.06 o
 -10   1  17         80.96         86.95         1.33 o
  -9   1  17         94.97         93.18         1.58 o
  -8   1  17         90.70         98.02         1.55 o
  -7   1  17         22.71         18.90         0.77 o
  -6   1  17        216.47        224.77         2.97 o
  -5   1  17        208.35        197.62         2.29 o
  -4   1  17         44.76         45.26         1.13 o
  -3   1  17          4.40          4.70         0.62 o
  -2   1  17        116.77        125.31         1.72 o
  -1   1  17          4.76          8.16         0.53 o
   0   1  17        301.26        296.10         3.34 o
   1   1  17         20.46         18.89         0.75 o
   2   1  17         31.94         32.57         0.79 o
   3   1  17        105.94        101.35         1.15 o
   4   1  17         33.62         31.46         0.70 o
 -16   2  17          5.01          5.42         0.47 o
 -15   2  17         41.17         31.31         0.99 o
 -14   2  17         55.90         58.89         1.24 o
 -13   2  17         24.78         29.16         0.75 o
 -12   2  17        148.70        148.54         1.73 o
 -11   2  17         57.69         59.89         1.03 o
 -10   2  17         50.63         44.06         0.93 o
  -9   2  17          3.70          3.10         0.54 o
  -8   2  17         75.54         66.31         1.20 o
  -7   2  17        366.81        390.11         3.80 o
  -6   2  17        312.98        297.16         2.83 o
  -5   2  17         10.60         11.15         0.61 o
  -4   2  17          7.41          8.85         0.62 o
  -3   2  17         95.96        102.08         1.45 o
  -2   2  17         90.41         91.82         1.52 o
  -1   2  17          0.00         -0.18         0.54 o
   0   2  17         46.28         48.49         1.00 o
   1   2  17         66.95         64.66         1.10 o
   2   2  17          2.60          4.29         0.41 o
   3   2  17         12.51         10.83         0.48 o
   4   2  17          1.01          0.90         0.24 o
 -15   3  17         63.14         52.98         2.63 o
 -14   3  17        152.26        154.14         2.81 o
 -13   3  17        187.37        173.10         2.20 o
 -12   3  17         14.44         15.49         0.63 o
 -11   3  17         32.88         30.92         0.98 o
 -10   3  17         14.32         14.19         0.78 o
  -9   3  17          7.71          9.65         0.67 o
  -8   3  17        218.38        229.86         2.39 o
  -7   3  17          6.59          5.78         0.55 o
  -6   3  17         14.54         12.77         0.67 o
  -5   3  17         44.58         43.46         0.98 o
  -4   3  17        166.06        169.52         2.08 o
  -3   3  17         44.85         47.91         0.97 o
  -2   3  17          1.19          2.23         0.50 o
  -1   3  17         18.77         18.28         0.65 o
   0   3  17         45.76         44.15         0.86 o
   1   3  17         21.48         23.32         0.69 o
   2   3  17          6.14          5.86         0.42 o
   3   3  17          1.41          1.74         0.31 o
   4   3  17         90.52         71.40         2.33 o
 -15   4  17         73.69         68.10         1.61 o
 -14   4  17         13.30         14.09         0.67 o
 -13   4  17        273.10        286.58         3.46 o
 -12   4  17         95.46         91.70         1.49 o
 -11   4  17         35.54         36.29         0.92 o
 -10   4  17         43.99         39.20         0.90 o
  -9   4  17          7.51          8.32         0.61 o
  -8   4  17         64.03         71.86         1.26 o
  -7   4  17          6.83          5.36         0.60 o
  -6   4  17         17.08         15.41         0.78 o
  -5   4  17          0.40          1.02         0.49 o
  -4   4  17         58.78         61.25         1.02 o
  -3   4  17        111.92        114.78         1.51 o
  -2   4  17         21.49         24.73         0.75 o
  -1   4  17         82.19         81.22         1.09 o
   0   4  17          0.72          0.87         0.41 o
   1   4  17         24.35         21.93         0.56 o
   2   4  17         50.09         48.47         1.13 o
   3   4  17         30.82         18.09         1.29 o
 -13   5  17         29.73         32.90         0.79 o
 -12   5  17         36.89         46.73         0.92 o
 -11   5  17         13.67         14.96         0.91 o
 -10   5  17        139.62        161.29         2.14 o
  -9   5  17          1.42          2.14         0.52 o
  -8   5  17        185.01        176.30         2.13 o
  -7   5  17         12.04         10.84         0.55 o
  -6   5  17          1.83          1.00         0.46 o
  -5   5  17         84.50         78.36         1.10 o
  -4   5  17          0.42          0.56         0.39 o
  -3   5  17          8.46          6.96         0.51 o
  -2   5  17         37.21         31.47         0.66 o
  -1   5  17          0.41          0.27         0.36 o
   0   5  17          0.52          0.58         0.36 o
   1   5  17          6.24          6.61         0.39 o
   2   5  17        205.31        148.96         4.14 o
 -12   6  17          6.19          6.45         0.43 o
 -11   6  17         14.04         16.25         0.56 o
 -10   6  17          0.02          0.64         0.33 o
  -9   6  17        306.41        301.81        11.29 o
  -8   6  17         86.63         84.82         1.27 o
  -7   6  17         91.09        106.04         1.65 o
  -6   6  17          0.15         -0.07         0.38 o
  -5   6  17         14.08         14.40         0.54 o
  -4   6  17        128.45        128.74         1.40 o
  -3   6  17         16.36         10.53         0.36 o
  -2   6  17          5.33          4.94         0.33 o
  -1   6  17          0.14          0.50         0.25 o
   0   6  17          0.11         -0.07         0.25 o
  -9   7  17          7.32          8.08         0.54 o
  -8   7  17        175.62        161.90         2.68 o
  -7   7  17        144.91        136.73         5.27 o
  -6   7  17         17.23         22.00         0.61 o
  -5   7  17          0.24         -0.17         0.35 o
  -4   7  17         54.11         43.86         0.84 o
  -3   7  17          9.47         10.80         0.61 o
 -15   0  18          1.97          2.48         0.54 o
 -14   0  18        121.37        123.91         3.21 o
 -13   0  18        250.53        283.28         6.11 o
 -12   0  18       1212.26       1193.96        17.27 o
 -11   0  18        855.34        827.44        11.35 o
 -10   0  18         32.73         41.92         2.18 o
  -9   0  18         65.71         70.97         4.18 o
  -8   0  18        491.76        526.90         8.65 o
  -7   0  18          7.57          9.23         1.26 o
  -6   0  18        118.65        123.87         2.49 o
  -5   0  18         31.15         40.17         1.48 o
  -4   0  18        612.66        601.33         7.56 o
  -3   0  18        187.38        213.84         3.43 o
  -2   0  18        505.56        510.20         8.08 o
  -1   0  18        231.55        254.89         3.69 o
   0   0  18          0.46          1.46         0.48 o
   1   0  18         87.60         88.75         3.86 o
   2   0  18        177.53        173.29         2.72 o
   3   0  18         33.36         28.61         1.07 o
 -16   1  18         48.62         44.86         1.75 o
 -15   1  18        138.65        124.84         4.40 o
 -14   1  18        410.33        413.35         4.09 o
 -13   1  18        557.45        582.56         5.31 o
 -12   1  18         20.49         21.46         0.66 o
 -11   1  18        444.28        470.51         3.82 o
 -10   1  18        213.78        224.01         2.60 o
  -9   1  18        229.43        237.61         2.68 o
  -8   1  18        101.20        107.26         1.54 o
  -7   1  18        279.88        289.78         2.99 o
  -6   1  18          6.87          9.16         0.67 o
  -5   1  18        766.07        771.52         6.53 o
  -4   1  18        584.68        623.07         5.48 o
  -3   1  18        164.55        168.66         2.73 o
  -2   1  18          9.13         13.50         0.63 o
  -1   1  18        270.65        277.38         2.79 o
   0   1  18         22.53         23.17         0.77 o
   1   1  18         83.99         88.52         1.14 o
   2   1  18         41.16         40.18         1.18 o
   3   1  18         66.21         60.88         2.32 o
 -15   2  18        179.17        159.17         2.30 o
 -14   2  18        325.81        299.60        13.04 o
 -13   2  18         75.85         76.98         1.10 o
 -12   2  18        327.09        337.61         3.57 o
 -11   2  18         16.96         18.34         0.63 o
 -10   2  18        516.60        552.18         4.79 o
  -9   2  18         28.94         27.30         0.81 o
  -8   2  18        661.46        672.02         6.06 o
  -7   2  18         26.20         28.06         0.79 o
  -6   2  18        530.41        561.00         5.07 o
  -5   2  18        450.50        500.49         4.10 o
  -4   2  18         39.83         41.07         0.88 o
  -3   2  18        279.17        274.02         2.80 o
  -2   2  18        781.69        820.47         7.49 o
  -1   2  18         42.73         36.69         0.91 o
   0   2  18        273.98        293.28         3.47 o
   1   2  18         28.41         25.26         0.70 o
   2   2  18        315.34        289.98         5.90 o
   3   2  18         51.26         44.82         1.74 o
 -15   3  18        458.01        373.63         9.28 o
 -14   3  18         20.48         22.25         0.78 o
 -13   3  18        284.87        282.25         3.30 o
 -12   3  18         19.95         16.76         0.56 o
 -11   3  18        559.92        571.53         4.60 o
 -10   3  18         35.50         37.85         0.89 o
  -9   3  18        479.86        484.78         4.52 o
  -8   3  18        152.27        159.45         1.91 o
  -7   3  18        508.62        544.55         4.79 o
  -6   3  18         70.28         74.22         1.23 o
  -5   3  18        240.71        261.98         2.83 o
  -4   3  18         22.06         25.96         0.79 o
  -3   3  18        668.33        732.48         5.81 o
  -2   3  18         70.86         69.03         1.17 o
  -1   3  18        363.89        395.09         4.45 o
   0   3  18        169.62        175.71         2.10 o
   1   3  18        437.17        419.20         5.02 o
   2   3  18        115.70        104.68         1.75 o
 -14   4  18         90.68         73.22         1.44 o
 -13   4  18         52.12         52.71         1.35 o
 -12   4  18        423.81        432.24         9.72 o
 -11   4  18         30.16         34.50         0.85 o
 -10   4  18        402.19        414.09         5.49 o
  -9   4  18        585.35        604.11         5.62 o
  -8   4  18        680.93        680.38         6.16 o
  -7   4  18         12.16         13.71         0.60 o
  -6   4  18        193.04        210.64         2.11 o
  -5   4  18         15.67         16.20         0.57 o
  -4   4  18        451.96        488.18         7.43 o
  -3   4  18         10.65         14.15         0.51 o
  -2   4  18        342.88        366.24         3.24 o
  -1   4  18        529.65        544.43         5.31 o
   0   4  18        216.60        204.98         2.77 o
   1   4  18        263.21        212.07         7.71 o
 -12   5  18          6.58          4.96         0.47 o
 -11   5  18         18.47         17.72         0.59 o
 -10   5  18         27.39         28.70         0.88 o
  -9   5  18        448.65        477.07         6.38 o
  -8   5  18        808.66        800.72         7.19 o
  -7   5  18        457.13        462.89         4.02 o
  -6   5  18        120.78        140.43         2.25 o
  -5   5  18        224.19        234.18         3.20 o
  -4   5  18        127.12        138.05         1.94 o
  -3   5  18        165.68        164.69         2.18 o
  -2   5  18         50.22         46.56         1.74 o
  -1   5  18         55.39         57.87         0.88 o
   0   5  18         57.92         50.26         1.02 o
 -10   6  18          0.79          0.83         0.30 o
  -9   6  18          1.61          1.46         0.34 o
  -8   6  18        340.00        325.07         9.67 o
  -7   6  18        723.24        697.03        18.34 o
  -6   6  18         71.70         64.27         1.18 o
  -5   6  18        209.73        193.88         6.61 o
  -4   6  18        192.98        179.71         4.06 o
  -3   6  18         53.56         48.78         1.00 o
  -2   6  18         68.35         54.68         1.15 o
 -15   1  19         68.20         54.55         2.06 o
 -14   1  19         40.76         32.33         1.16 o
 -13   1  19         25.86         23.95         0.84 o
 -12   1  19         51.15         48.98         0.92 o
 -11   1  19         27.86         33.90         0.79 o
 -10   1  19          6.97          8.50         0.61 o
  -9   1  19        122.25        138.54         1.96 o
  -8   1  19         87.49         91.92         1.79 o
  -7   1  19        239.34        237.41         3.23 o
  -6   1  19        191.15        200.02         2.33 o
  -5   1  19        189.85        213.00         2.40 o
  -4   1  19          2.47          3.35         0.49 o
  -3   1  19          8.27          9.81         0.53 o
  -2   1  19         51.61         56.50         0.98 o
  -1   1  19         68.30         63.48         1.50 o
   0   1  19          0.81          1.49         0.37 o
   1   1  19          1.14          1.22         0.30 o
   2   1  19         57.23         40.58         1.55 o
 -14   2  19         11.63         11.61         0.89 o
 -13   2  19          4.42          5.21         0.35 o
 -12   2  19         47.60         49.33         0.86 o
 -11   2  19          5.67          7.66         0.48 o
 -10   2  19          0.83          0.49         0.44 o
  -9   2  19        199.21        212.39         2.34 o
  -8   2  19         14.59         20.73         0.69 o
  -7   2  19        498.02        511.18         5.86 o
  -6   2  19        141.32        148.15         1.65 o
  -5   2  19        121.63        124.06         1.48 o
  -4   2  19        198.52        200.91         2.49 o
  -3   2  19         33.76         35.77         0.82 o
  -2   2  19        199.63        193.32         2.39 o
  -1   2  19         47.93         42.16         0.84 o
   0   2  19          8.17          9.60         0.48 o
   1   2  19         18.36         14.32         0.47 o
 -14   3  19         33.36         25.02         1.23 o
 -13   3  19          0.91          0.69         0.32 o
 -12   3  19        124.37        124.69         1.84 o
 -11   3  19          0.41          0.24         0.35 o
 -10   3  19         83.78         89.39         1.29 o
  -9   3  19          3.79          2.37         0.49 o
  -8   3  19        155.57        162.76         1.78 o
  -7   3  19         16.85         20.24         0.63 o
  -6   3  19          0.15          0.76         0.43 o
  -5   3  19         30.21         30.27         1.45 o
  -4   3  19        156.62        137.55         1.95 o
  -3   3  19          4.49          3.05         0.41 o
  -2   3  19        203.52        193.72         3.31 o
  -1   3  19         90.97         95.33         1.33 o
   0   3  19         42.34         36.81         1.28 o
 -13   4  19         62.05         53.05         2.74 o
 -12   4  19         31.57         31.01         0.97 o
 -11   4  19          0.21          0.43         0.34 o
 -10   4  19         36.02         36.76         0.77 o
  -9   4  19          5.02          4.58         0.41 o
  -8   4  19         33.67         31.40         0.61 o
  -7   4  19          0.11          0.36         0.36 o
  -6   4  19         52.33         55.25         1.04 o
  -5   4  19        171.21        159.96         5.37 o
  -4   4  19         57.29         64.24         1.09 o
  -3   4  19          0.82          3.62         0.43 o
  -2   4  19         61.18         57.72         1.56 o
  -1   4  19         46.31         40.56         1.61 o
 -11   5  19          0.46          0.21         0.31 o
 -10   5  19        113.55         84.01         3.93 o
  -9   5  19        156.52        164.76         3.42 o
  -8   5  19         99.06         90.21         3.23 o
  -7   5  19         14.62         15.14         0.72 o
  -6   5  19          9.13         10.03         0.52 o
  -5   5  19        119.16        109.49         1.94 o
  -4   5  19        145.00        137.89         1.83 o
  -3   5  19         57.22         56.60         1.03 o
  -2   5  19         25.50         15.12         6.95 o
 -14   0  20        217.35        192.89         5.16 o
 -13   0  20       1144.59       1099.17        43.07 o
 -12   0  20         84.48         95.41         3.66 o
 -11   0  20        830.17        867.88        13.74 o
 -10   0  20          8.09         10.80         0.88 o
  -9   0  20        370.57        402.84         6.14 o
  -8   0  20         63.40         54.93         1.78 o
  -7   0  20        109.06        114.16         2.26 o
  -6   0  20         56.65         65.05         1.46 o
  -5   0  20        347.96        359.38         4.56 o
  -4   0  20        760.36        780.51        11.94 o
  -3   0  20        711.40        755.53         9.15 o
  -2   0  20         68.32         58.22         1.96 o
  -1   0  20        206.46        205.63         4.65 o
   0   0  20          4.38          3.04         0.40 o
 -14   1  20        593.85        458.30        11.27 o
 -13   1  20          1.04          2.90         0.48 o
 -12   1  20        328.55        348.41         4.68 o
 -11   1  20         75.21         80.21         1.24 o
 -10   1  20        784.25        842.46         9.29 o
  -9   1  20         26.77         27.02         0.77 o
  -8   1  20         60.94         73.04         1.44 o
  -7   1  20         10.34         12.94         0.74 o
  -6   1  20        457.69        481.66         4.13 o
  -5   1  20        267.18        245.85         2.37 o
  -4   1  20        783.13        797.44         6.38 o
  -3   1  20          0.48          1.16         0.35 o
  -2   1  20        176.28        171.60         2.84 o
  -1   1  20         64.15         63.93         1.11 o
   0   1  20        349.84        286.05         9.69 o
 -13   2  20        163.80        145.25         4.35 o
 -12   2  20          3.78          2.98         0.43 o
 -11   2  20        176.15        188.81         4.93 o
 -10   2  20         15.76         15.48         0.67 o
  -9   2  20        360.47        387.60         4.02 o
  -8   2  20          3.30          3.70         0.55 o
  -7   2  20        507.57        550.42         7.02 o
  -6   2  20         73.73         70.15         1.24 o
  -5   2  20        612.69        621.67         8.46 o
  -4   2  20         71.83         70.43         1.24 o
  -3   2  20        304.00        313.62         6.36 o
  -2   2  20         39.83         44.57         1.46 o
  -1   2  20        156.32        137.51         2.91 o
 -12   3  20        104.54         87.90         3.25 o
 -11   3  20         94.62         93.14         1.43 o
 -10   3  20        210.64        211.88         7.46 o
  -9   3  20         21.74         19.52         0.84 o
  -8   3  20        635.19        680.76        14.17 o
  -7   3  20          2.05          2.37         0.37 o
  -6   3  20        372.46        390.53         7.30 o
  -5   3  20          1.62          1.14         0.33 o
  -4   3  20        481.97        466.73         8.94 o
  -3   3  20          1.93          3.26         0.32 o
  -2   3  20         94.19         78.72         2.80 o
 -11   4  20        223.86        198.13         5.34 o
 -10   4  20          3.78          4.39         0.40 o
  -9   4  20        648.72        572.66        12.49 o
  -8   4  20         22.73         19.19         0.95 o
  -7   4  20        273.30        268.86         9.16 o
  -6   4  20         42.65         44.54         1.03 o
  -5   4  20         38.20         45.76         1.18 o
  -4   4  20          5.71          2.33         0.33 o
  -3   4  20        343.22        300.22         4.31 o
 -12   1  21          0.11          0.25         0.36 o
 -11   1  21         28.16         32.28         1.02 o
 -10   1  21         34.11         30.88         0.90 o
  -9   1  21          7.75          7.94         0.53 o
  -8   1  21          0.07          0.85         0.40 o
  -7   1  21         56.80         51.13         1.03 o
  -6   1  21          3.64          4.02         0.39 o
  -5   1  21          2.13          3.52         0.34 o
  -4   1  21         90.82         79.84         1.84 o
  -3   1  21         23.88         18.67         0.64 o
 -11   2  21         44.70         42.14         1.28 o
 -10   2  21         19.98         22.27         0.69 o
  -9   2  21         68.42         65.14         1.70 o
  -8   2  21          2.28          0.52         0.34 o
  -7   2  21         13.65         15.91         0.47 o
  -6   2  21          2.36          2.21         0.37 o
  -5   2  21         80.98         65.90         3.20 o
  -4   2  21          1.43          1.59         0.29 o
  -3   2  21          1.82          2.31         0.33 o
 -10   3  21          3.56          4.01         0.66 o
  -9   3  21         64.07         64.67         1.23 o
  -8   3  21          0.11          0.92         0.34 o
  -7   3  21          1.57          1.68         0.41 o
  -6   3  21         30.94         29.99         0.86 o
  -5   3  21          4.50          2.17         0.35 o
  -9   0  22          5.28          4.73         0.46 o
  -8   0  22        299.76        272.94         4.09 o
  -7   0  22         34.88         37.70         0.95 o
  -6   0  22        150.28        149.95         4.14 o
  -8   1  22         76.14         63.19         1.22 o
  -7   1  22        402.73        335.01        15.52 o
                                                
