# Supplementary material for: Two tris­(3,5-disubstituted phen­yl)phosphines and their isostructural PV oxides
Source: Acta Crystallogr E Crystallogr Commun. 2018 Jun 5;74(Pt 7):889–94. doi: 10.1107/S2056989018007831 (PMC6038625; doi:10.1107/S2056989018007831)
Supplement: Supplementary file 5 [file e-74-00889-IIsup7.mol]

II
  --CCDC--051218    3D                              

 53 55  0  0  0  0  0  0  0  0999 V2000
    2.2808    2.2374    2.9376 P      0
    1.8253    0.9320    3.4854 O      0
    0.9077    3.3559    2.5759 C      0
    1.1161    4.5526    1.8854 C      0
    1.9920    4.7802    1.5962 H      0
    0.0594    5.4144    1.6161 C      0
   -1.2208    5.0460    2.0402 C      0
   -1.9517    5.6234    1.8531 H      0
   -1.4580    3.8570    2.7294 C      0
   -0.3775    3.0125    2.9981 C      0
   -0.5185    2.2005    3.4706 H      0
    0.3061    6.7126    0.8944 C      0
    0.5515    7.4053    1.5428 H      0
   -0.5078    6.9826    0.4201 H      0
    1.0355    6.5950    0.2504 H      0
   -2.8545    3.5012    3.1839 C      0
   -3.2246    4.2399    3.7108 H      0
   -2.8223    2.6912    3.7344 H      0
   -3.4221    3.3418    2.4010 H      0
    3.1550    2.0651    1.3663 C      0
    4.0970    2.9913    0.9081 C      0
    4.3593    3.7139    1.4663 H      0
    4.6544    2.8596   -0.3658 C      0
    4.2542    1.7824   -1.1543 C      0
    4.6200    1.6924   -2.0264 H      0
    3.3375    0.8331   -0.7100 C      0
    2.7869    0.9911    0.5637 C      0
    2.1548    0.3587    0.8849 H      0
    5.6690    3.8470   -0.8829 C      0
    5.6027    4.6811   -0.3726 H      0
    5.4947    4.0288   -1.8300 H      0
    6.5693    3.4733   -0.7823 H      0
    2.9423   -0.3345   -1.5730 C      0
    3.3021   -0.2097   -2.4760 H      0
    1.9650   -0.3930   -1.6159 H      0
    3.3025   -1.1611   -1.1891 H      0
    3.3956    3.1412    4.0427 C      0
    3.0330    4.3474    4.6335 C      0
    2.2166    4.7641    4.3840 H      0
    3.8508    4.9539    5.5870 C      0
    5.0550    4.3371    5.9175 C      0
    5.6171    4.7405    6.5685 H      0
    5.4593    3.1407    5.3177 C      0
    4.6141    2.5437    4.3862 C      0
    4.8665    1.7229    3.9801 H      0
    3.4388    6.2533    6.2313 C      0
    4.0162    6.9759    5.9076 H      0
    3.5251    6.1772    7.2045 H      0
    2.5071    6.4514    6.0005 H      0
    6.7988    2.5344    5.6614 C      0
    7.5149    3.1264    5.3499 H      0
    6.8837    1.6611    5.2250 H      0
    6.8670    2.4223    6.6326 H      0
  1  2  1
  1  3  1
  1 20  1
  1 37  1
  3  4  1
  3 10  1
  4  5  1
  4  6  1
  6  7  1
  6 12  1
  7  8  1
  7  9  1
  9 10  1
  9 16  1
 10 11  1
 12 13  1
 12 14  1
 12 15  1
 16 17  1
 16 18  1
 16 19  1
 20 21  1
 20 27  1
 21 22  1
 21 23  1
 23 24  1
 23 29  1
 24 25  1
 24 26  1
 26 27  1
 26 33  1
 27 28  1
 29 30  1
 29 31  1
 29 32  1
 33 34  1
 33 35  1
 33 36  1
 37 38  1
 37 44  1
 38 39  1
 38 40  1
 40 41  1
 40 46  1
 41 42  1
 41 43  1
 43 44  1
 43 50  1
 44 45  1
 46 47  1
 46 48  1
 46 49  1
 50 51  1
 50 52  1
 50 53  1
M  END
$$$$
