# Supplementary material for: Two tris­(3,5-disubstituted phen­yl)phosphines and their isostructural PV oxides
Source: Acta Crystallogr E Crystallogr Commun. 2018 Jun 5;74(Pt 7):889–94. doi: 10.1107/S2056989018007831 (PMC6038625; doi:10.1107/S2056989018007831)
Supplement: Supplementary file 6 [file e-74-00889-IIIsup4.hkl]

#
# h,k,l, Fc-squared, Fo-squared, sigma(Fo-squared), status flag
#
data_III
_shelx_title ' rb18011rirf_a.res in Pbca'
_shelx_refln_list_code          4
_shelx_F_calc_maximum      345.08
_exptl_crystal_F_000      1872.00
_reflns_d_resolution_high  0.7813

loop_
 _space_group_symop_operation_xyz
 'x, y, z'
 '-x+1/2, -y, z+1/2'
 '-x, y+1/2, -z+1/2'
 'x+1/2, -y+1/2, -z'
 '-x, -y, -z'
 'x-1/2, y, -z-1/2'
 'x, -y-1/2, z-1/2'
 '-x-1/2, y-1/2, z'

_cell_length_a    12.3031
_cell_length_b    10.2629
_cell_length_c    37.8565
_cell_angle_alpha  90.000
_cell_angle_beta   90.000
_cell_angle_gamma  90.000

_shelx_F_squared_multiplier     1.000

loop_
 _refln_index_h
 _refln_index_k
 _refln_index_l
 _refln_F_squared_calc
 _refln_F_squared_meas
 _refln_F_squared_sigma
 _refln_observed_status
   2   0   0       2363.77       2768.58       159.73 o
   4   0   0      21507.41      21618.19      1228.61 o
   6   0   0      34200.79      38042.34      2161.44 o
   8   0   0       1561.65       1899.50       132.82 o
  10   0   0          6.90         20.30        20.04 o
  12   0   0        474.34        294.56        25.81 o
  14   0   0        406.96        244.96        25.29 o
   2   1   0     119079.49     113027.71      4477.06 o
   4   1   0       2770.13       2935.04       206.50 o
   6   1   0      33128.42      38971.55      1570.30 o
   8   1   0       1305.46       1739.54       128.08 o
  10   1   0        176.14        175.42        18.29 o
  12   1   0        277.98        293.87        26.67 o
  14   1   0         64.22         74.03        21.14 o
   0   2   0      68264.08      58406.96      2333.10 o
   2   2   0      54181.95      51490.39      2052.82 o
   4   2   0       8275.59       8090.20       372.20 o
   6   2   0        893.65       1154.27        61.48 o
   8   2   0       2746.07       3231.36       213.08 o
  10   2   0       4783.20       4622.10       119.10 o
  12   2   0        202.09        148.10        17.87 o
  14   2   0        584.34        471.82        21.35 o
   2   3   0       6017.06       6005.91       246.99 o
   4   3   0       8535.28       8758.01       509.44 o
   6   3   0       9521.83      11259.57       650.11 o
   8   3   0          3.43         19.36        16.37 o
  10   3   0         23.60         67.28        20.53 o
  12   3   0       1210.45       1224.46        42.59 o
  14   3   0        239.84        252.06        53.36 o
   0   4   0       7805.32       7492.33       432.40 o
   2   4   0       1759.61       1948.46        86.59 o
   4   4   0        310.47        331.60        34.40 o
   6   4   0       5555.79       5998.74       255.45 o
   8   4   0        150.00        181.57        23.85 o
  10   4   0         43.91        102.10        16.51 o
  12   4   0        641.10        715.80        26.98 o
  14   4   0        367.98        199.57        24.83 o
   2   5   0       1312.58       1280.35        87.89 o
   4   5   0         49.83        187.91        48.91 o
   6   5   0       1381.03       1488.81       121.96 o
   8   5   0      13436.71      13951.31       352.93 o
  10   5   0       2870.87       3510.02       161.90 o
  12   5   0       2408.99       2722.75       122.97 o
   6   6   0       2109.99       2485.33       153.95 o
   8   6   0        464.62       1035.37       248.65 o
  10   6   0          0.49        190.45       107.81 o
  12   6   0         34.14         84.42        17.58 o
   2   7   0        216.29        249.14        35.17 o
   4   7   0       1548.98       1245.35        42.05 o
   6   7   0       1005.39       1172.18        42.74 o
   8   7   0        471.95        592.11        29.42 o
  10   7   0       2121.79       3582.85       259.78 o
   2   8   0       3549.35       3068.62       133.75 o
   4   8   0       2224.88       2657.40        81.00 o
   8   8   0        583.43        704.16        57.86 o
  10   8   0        136.91        194.45        17.24 o
  12   8   0        279.82        691.45        42.85 o
   4   9   0         23.19         86.27        29.57 o
   6   9   0          4.37         81.08        32.22 o
   8   9   0        125.03        403.96        25.12 o
  10   9   0          0.34         56.36        23.10 o
   0  10   0       1906.99       1726.03       105.68 o
   2  10   0        397.16        368.65        37.19 o
   4  10   0        795.72        881.72        43.85 o
   6  10   0        891.66       1030.04        48.43 o
   8  10   0        252.79        291.22        26.10 o
   6  11   0          0.11         97.56        59.25 o
   8  11   0          0.45         24.95        14.55 o
   2  12   0        635.56        781.54        50.24 o
   4  12   0         31.68         24.82         6.99 o
   1   1   1        772.41        727.50        37.00 o
   2   1   1       1245.20       1224.11        35.36 o
   3   1   1      15281.62      15554.43       529.92 o
   4   1   1       9956.23      10553.70       298.53 o
   5   1   1       9092.18      10472.11       283.16 o
   6   1   1        931.51       1188.28        38.34 o
   7   1   1       3772.30       4308.00       130.94 o
   8   1   1        743.21        794.39        56.91 o
   9   1   1        615.70        590.00        15.97 o
  10   1   1         87.41        107.04        10.43 o
  11   1   1        362.01        322.57        12.51 o
  12   1   1        984.56        984.90        30.21 o
  13   1   1        223.99        194.95        14.29 o
  14   1   1        609.95        488.07        36.96 o
  15   1   1        785.46        790.62        62.94 o
   0   2   1      25133.27      19645.47      1113.46 o
   1   2   1      18837.59      17232.38       399.31 o
   2   2   1       3411.79       3028.88       107.49 o
   3   2   1        172.62        134.51        18.14 o
   4   2   1       1889.94       2000.74        52.18 o
   5   2   1       1160.83       1412.03        40.19 o
   6   2   1       1630.68       1888.44        55.83 o
   7   2   1        518.93        635.00        38.24 o
   8   2   1          5.98         20.01        37.34 o
   9   2   1          1.05         14.61         8.76 o
  10   2   1        971.30       1047.89        25.27 o
  11   2   1          0.55         15.45        14.22 o
  12   2   1        215.62        205.48        11.24 o
  13   2   1         28.15         20.29         9.81 o
  15   2   1        261.79        114.11        17.44 o
   1   3   1       1340.57       1135.85        44.18 o
   2   3   1       1828.25       1688.12        47.83 o
   3   3   1        279.25        238.37        19.66 o
   4   3   1       1476.15       1358.49        68.48 o
   5   3   1          0.46         35.00        30.42 o
   6   3   1         17.01         50.09        34.35 o
   7   3   1       2841.59       2940.28       108.11 o
   8   3   1        201.51        194.59        18.15 o
   9   3   1       2730.54       2800.60        68.66 o
  10   3   1        488.63        589.05        22.49 o
  11   3   1         11.87         11.85        10.67 o
  12   3   1        764.38        835.54        26.16 o
  13   3   1        630.15        704.23        25.26 o
  14   3   1        164.58        232.96        17.43 o
  15   3   1         23.44        122.54        16.63 o
   0   4   1         25.64        198.53        39.27 o
   1   4   1      24463.15      22335.96       568.59 o
   2   4   1        371.37        428.23        36.35 o
   3   4   1       5302.76       4701.52       139.93 o
   4   4   1       1476.56       1269.06        54.27 o
   5   4   1       3025.07       2642.83       198.47 o
   6   4   1        586.82        625.73        58.10 o
   7   4   1        219.43       1321.13       293.52 o
   8   4   1        841.10        862.17        30.77 o
   9   4   1        144.06        150.38        14.35 o
  10   4   1       1114.78       1166.39        24.94 o
  11   4   1          4.93         68.34        20.62 o
  12   4   1        233.64        347.36        30.68 o
  13   4   1        353.16        414.91        24.72 o
  14   4   1          0.05         82.12        20.10 o
   1   5   1       1886.75       1917.61        71.30 o
   2   5   1        448.52        727.44        52.72 o
   3   5   1       1346.47       1516.62        75.58 o
   4   5   1        746.19        592.36        67.79 o
   5   5   1          4.86         60.29        49.08 o
   6   5   1       1052.38       1149.03       103.48 o
   7   5   1       5994.37       6663.12       120.78 o
   9   5   1       2346.84       2735.32       105.35 o
  10   5   1       1739.54       2423.32       129.19 o
  11   5   1        616.54        876.87       124.77 o
  12   5   1          0.16        252.37        62.99 o
  13   5   1        126.71        414.14        68.53 o
   2   6   1       1055.67       1161.62        89.74 o
   3   6   1       3696.56       2900.52       129.07 o
   4   6   1       6376.83       5701.49       240.50 o
   5   6   1        103.57        107.36        11.64 o
   6   6   1       2223.07       2611.68       132.23 o
   7   6   1       4901.57       6262.95       213.69 o
   8   6   1        960.53       1247.78        35.05 o
   9   6   1       1897.84       2075.02        73.39 o
  10   6   1        319.91        489.86        23.49 o
  11   6   1        526.37        521.12        21.19 o
  12   6   1        139.24        136.89        11.88 o
  13   6   1         18.62         31.00         7.17 o
   1   7   1        889.42        720.06        49.37 o
   2   7   1         45.68        185.66        54.32 o
   3   7   1          2.26         12.14        16.71 o
   4   7   1          0.26        113.76        30.24 o
   5   7   1        251.19        412.12        65.40 o
   6   7   1        504.47        710.02        29.01 o
   7   7   1        143.56        218.69        16.06 o
   8   7   1        110.97        317.94        23.32 o
   9   7   1       1729.68       1926.25        56.32 o
  10   7   1       1731.42       2589.31       112.65 o
  11   7   1       1270.10       2080.72        56.23 o
  12   7   1        411.27        680.69        56.44 o
  13   7   1        178.10        176.31        23.27 o
   0   8   1       2209.79       1860.82        80.09 o
   1   8   1        172.84        133.28        23.56 o
   3   8   1        595.22        763.60        60.99 o
   4   8   1       1160.61       1454.83        62.44 o
   5   8   1        864.91       1120.41        38.58 o
   6   8   1        889.98       1271.58        50.81 o
   7   8   1        560.31        616.86        23.22 o
   8   8   1          7.22        354.90        61.73 o
   9   8   1         26.97        149.63        31.47 o
  10   8   1         75.42        142.45        11.31 o
  11   8   1        211.51        266.39        15.48 o
  12   8   1        870.36       1126.60        47.00 o
   1   9   1          1.53          6.78        16.37 o
   2   9   1        607.49        595.05        33.56 o
   4   9   1        111.37        120.41        22.07 o
   5   9   1        345.20        376.01        18.12 o
   6   9   1         80.98        104.36        16.65 o
   7   9   1        726.13        821.09        78.59 o
   8   9   1        293.95        392.39        31.89 o
   9   9   1        669.89        951.61        37.14 o
  10   9   1         10.52         41.72        16.75 o
  11   9   1        120.29        140.97        12.64 o
   1  10   1        553.93        731.76        53.59 o
   2  10   1        116.32        241.15        33.84 o
   4  10   1         43.04        555.58       149.39 o
   5  10   1         31.96         98.47        30.32 o
   7  10   1         32.63        112.75        16.23 o
   8  10   1          2.82        133.57        12.52 o
   9  10   1          0.85         26.13        11.12 o
  10  10   1         42.01         89.97        13.28 o
   1  11   1        118.64         97.01        22.29 o
   4  11   1        651.41        752.93        53.99 o
   5  11   1        444.24        407.30        28.11 o
   6  11   1        102.03        126.55        13.97 o
   7  11   1          3.23        138.08        53.76 o
   1  12   1         84.66        300.86        34.30 o
   2  12   1        563.09        582.68       150.02 o
   3  12   1        512.83        322.54        19.03 o
   4  12   1         25.31         29.60         5.27 o
   5  12   1         25.72         90.08        14.21 o
   1  13   1          8.96         19.34         4.94 o
   2   0   2        455.98        702.08        49.08 o
   3   0   2       2309.45       2190.43       131.08 o
   4   0   2       1460.01       1487.61        66.20 o
   5   0   2       1051.31        970.48        72.41 o
   6   0   2          7.11         -0.64        19.54 o
   7   0   2       1579.08       1158.52        90.83 o
   8   0   2        122.47        173.24        48.28 o
   9   0   2        287.80        204.53        18.38 o
  10   0   2       2035.47       2122.52        64.74 o
  11   0   2        282.77        158.61        12.36 o
  12   0   2         26.05         -1.66        12.77 o
  13   0   2        895.82        566.15        41.04 o
   1   1   2        541.59        545.69        24.58 o
   2   1   2       1865.50       2012.24        68.07 o
   3   1   2       9333.33      10192.03       409.02 o
   4   1   2       1319.54       1465.93        45.87 o
   5   1   2        658.86        812.51        27.85 o
   6   1   2      12244.68      14168.93       364.36 o
   7   1   2         34.84         23.20        24.90 o
   8   1   2       5272.61       6244.07       263.69 o
   9   1   2        162.50        186.52         8.76 o
  10   1   2       1229.22       1310.39        30.39 o
  11   1   2          1.34          8.07        10.26 o
  12   1   2          3.40         60.37        30.13 o
  13   1   2        623.98        497.31        36.39 o
  14   1   2         40.35        252.66       154.18 o
  15   1   2        403.14        971.98        83.67 o
   0   2   2        617.76        504.70        32.74 o
   1   2   2       2265.87       2001.90        83.01 o
   2   2   2       5363.66       5090.61       148.81 o
   3   2   2      21302.42      20829.92       518.53 o
   4   2   2       9715.10      10379.54       317.01 o
   5   2   2       9816.97      10093.70       334.75 o
   6   2   2       4590.13       5668.74       167.45 o
   7   2   2         68.92         97.86        24.88 o
   8   2   2        135.72        163.90        56.07 o
   9   2   2       1345.43       1321.89        30.21 o
  10   2   2        381.96        326.77        14.18 o
  11   2   2        147.70        123.14        10.78 o
  12   2   2        167.07        167.72        12.60 o
  13   2   2          6.77         20.60         9.80 o
   1   3   2       1747.30       1332.46        43.26 o
   2   3   2       2679.05       2432.96        48.36 o
   3   3   2        432.93        309.46        24.07 o
   4   3   2       5101.21       5767.11       168.35 o
   5   3   2      15112.00      15960.94       530.05 o
   6   3   2       5215.08       5411.54       226.17 o
   7   3   2        588.85        623.28        55.66 o
   8   3   2        492.83        492.71        24.97 o
   9   3   2        637.80        656.50        22.29 o
  10   3   2        479.68        471.41        16.93 o
  11   3   2          6.17         15.03        12.54 o
  12   3   2        135.40        193.35        19.30 o
  13   3   2        818.08        826.65        22.64 o
  14   3   2         18.77         24.68        11.71 o
   0   4   2       4178.78       3550.06       121.58 o
   1   4   2       1561.70       1281.43        70.02 o
   2   4   2       2989.17       3072.70        91.86 o
   3   4   2        450.25        538.60        43.40 o
   4   4   2        671.52        805.22        48.08 o
   5   4   2       6914.77       6768.19       285.79 o
   6   4   2       2873.70       3241.18       102.96 o
   7   4   2       7464.90       8448.60       289.64 o
   8   4   2         58.37         85.42        16.14 o
   9   4   2          2.69         -1.88        12.25 o
  10   4   2         92.70        177.28        33.50 o
  11   4   2        304.47        385.85        13.74 o
  12   4   2          1.35         33.56        11.27 o
  13   4   2          6.93         65.78        30.44 o
  14   4   2         35.03         43.01        10.42 o
   1   5   2        718.49       1209.81        71.03 o
   2   5   2       1175.89       1270.04        52.75 o
   3   5   2       2357.25       2445.84        89.98 o
   4   5   2         40.36        119.49        45.85 o
   5   5   2        282.56        348.50        37.83 o
   6   5   2        289.08        378.81        65.60 o
   7   5   2       1069.93       1671.08        63.80 o
   8   5   2          1.05         19.30        10.07 o
   9   5   2       5515.43       6101.70       168.85 o
  10   5   2        234.59        537.84        87.68 o
  11   5   2       1979.69       2238.51        44.92 o
  12   5   2         40.38         62.50        12.73 o
  13   5   2       1232.46       1357.23        39.29 o
  14   5   2         57.58         37.07        17.67 o
   0   6   2       6589.49       8334.56       997.22 o
   1   6   2       4986.44       4601.83       158.90 o
   2   6   2       4474.12       3988.25       263.90 o
   3   6   2        155.88        996.70       401.45 o
   5   6   2         18.34        158.68        33.15 o
   6   6   2       1285.69       1762.68        55.02 o
   7   6   2       5335.74       7072.14       171.35 o
   8   6   2        237.77        414.95        19.51 o
  10   6   2        824.37        954.12        33.88 o
  11   6   2         12.96        383.56        71.70 o
  12   6   2        198.50        196.61        11.13 o
   1   7   2          1.67         28.18        14.79 o
   2   7   2        305.47        263.78        16.23 o
   3   7   2         10.77        121.58        31.24 o
   4   7   2          4.53         24.35        20.44 o
   5   7   2        818.52        677.44        60.48 o
   6   7   2         46.43        240.93        17.51 o
   7   7   2        257.63        311.05        18.98 o
   8   7   2        283.07        369.15        25.79 o
   9   7   2        726.82       1369.65        85.57 o
  11   7   2       1611.07       2368.40       167.47 o
  12   7   2        734.81        989.00        83.93 o
  13   7   2        244.27        365.04        46.31 o
   1   8   2         36.09        140.92        27.03 o
   2   8   2        440.50        446.62        27.56 o
   3   8   2        641.17       1402.80       116.42 o
   5   8   2        945.54       1187.63        34.72 o
   6   8   2        781.38       1163.93        65.98 o
   7   8   2        125.40        367.04        42.57 o
   8   8   2          0.55         24.87        14.17 o
   9   8   2        635.06        813.00        34.71 o
  10   8   2          1.59        223.77        51.57 o
  11   8   2         14.00         66.26        15.34 o
   1   9   2         30.10         40.54        24.25 o
   2   9   2        102.79        176.70        31.18 o
   3   9   2       2390.30       2508.41        86.61 o
   4   9   2         41.20        212.74        34.76 o
   5   9   2          4.98        218.95        37.69 o
   6   9   2         31.10        275.98        78.88 o
   8   9   2          1.68        241.51        44.06 o
  10   9   2         19.55         93.98        35.98 o
  11   9   2          8.66         84.54        11.87 o
   1  10   2        530.07        869.91        43.00 o
   2  10   2        294.75        316.23        24.58 o
   3  10   2       3809.32       3690.15       124.55 o
   4  10   2         93.85        209.85        33.15 o
   5  10   2        138.06        461.67        49.43 o
   6  10   2          1.07         74.67        17.39 o
   7  10   2        145.75        221.44        17.82 o
   8  10   2          0.36          6.21        18.77 o
   9  10   2         32.20         41.95        11.32 o
  10  10   2         12.74         66.06        11.55 o
   1  11   2          1.76         47.12        21.14 o
   2  11   2         73.97        144.60        26.22 o
   3  11   2         74.90        177.17        27.60 o
   4  11   2         52.80        292.66        30.72 o
   5  11   2          7.66        115.18        32.80 o
   6  11   2         27.61         53.32        21.71 o
   7  11   2        136.82        374.04        66.35 o
   8  11   2        168.16        175.76        12.74 o
   1  12   2        424.00        461.51        39.15 o
   2  12   2          0.29        211.02       151.87 o
   3  12   2        157.72        386.30        22.46 o
   4  12   2         32.78         23.47        16.23 o
   5  12   2        219.84        147.90        11.27 o
   6  12   2         15.58         -8.55         8.55 o
   1  13   2         60.38         41.46         5.41 o
   1   1   3       3621.12       3650.52       121.67 o
   2   1   3       3295.35       3451.09       118.21 o
   3   1   3       8938.34       9620.16       547.90 o
   4   1   3       6290.42       7026.30       284.15 o
   5   1   3        249.36        361.41        30.91 o
   6   1   3       3248.42       3772.05       112.35 o
   7   1   3         55.30         32.66        25.13 o
   8   1   3       1724.29       2161.46        96.79 o
   9   1   3        844.69        847.41        19.06 o
  10   1   3        220.53        250.94        11.17 o
  11   1   3          2.48          5.29         9.66 o
  12   1   3          4.83         22.94         9.58 o
  13   1   3       1875.64       1559.93        47.98 o
  14   1   3        398.26        287.81        25.29 o
  15   1   3        924.93        539.58        35.46 o
   0   2   3      41658.67      35320.31      1998.94 o
   1   2   3        335.37        293.59        14.50 o
   2   2   3      48439.15      43462.91      1420.67 o
   3   2   3       3667.96       3837.55       129.93 o
   4   2   3       2411.71       2477.36        75.38 o
   5   2   3       1165.83       1100.00        44.65 o
   6   2   3        804.67        781.31        75.42 o
   7   2   3        121.78        117.67        24.97 o
   8   2   3         11.68        -11.29        22.10 o
   9   2   3       2372.05       2496.94        64.18 o
  10   2   3        177.56        160.55        14.81 o
  11   2   3        590.35        521.31        17.22 o
  12   2   3         40.34         39.15        10.47 o
  13   2   3         20.94         21.59         9.88 o
  14   2   3       1089.88        736.82        28.33 o
  15   2   3          1.48         10.74        14.09 o
   1   3   3       8036.84       7109.85       204.88 o
   2   3   3       4777.17       4655.23       125.31 o
   3   3   3       1619.44       1570.83        46.16 o
   4   3   3         34.70         45.07        15.74 o
   5   3   3        106.77        129.57        25.79 o
   6   3   3         98.92        151.20        31.59 o
   7   3   3         43.83         86.62        41.58 o
   8   3   3        769.90        695.31        39.92 o
   9   3   3       2997.57       3148.16        93.21 o
  10   3   3        374.20        401.04        15.87 o
  11   3   3         47.43         66.43        15.35 o
  12   3   3       2643.58       2761.28        67.03 o
  13   3   3         29.38        194.92       100.48 o
  14   3   3        517.87        532.16        68.78 o
   0   4   3        858.56        860.76        63.41 o
   1   4   3       4460.78       3899.45       132.93 o
   2   4   3       5086.59       4778.46       140.57 o
   3   4   3       1489.99       1450.80        63.12 o
   4   4   3       1208.53       1120.18        60.93 o
   5   4   3        453.21        552.40        67.22 o
   6   4   3       1273.36       1314.75        71.60 o
   7   4   3       3252.30       3764.92       186.12 o
   8   4   3       1012.81        900.71        32.00 o
   9   4   3        381.26        419.92        14.75 o
  10   4   3       1049.38       1119.11        29.07 o
  11   4   3         85.79        141.79        15.71 o
  12   4   3         59.77         51.83        10.78 o
  13   4   3          0.64         -1.51        13.06 o
  14   4   3         85.28         80.05        18.49 o
   1   5   3       1684.99       1620.43        64.27 o
   2   5   3        955.22       1141.89        66.70 o
   3   5   3         19.77         40.85        29.59 o
   4   5   3        112.26        134.32        48.74 o
   5   5   3          4.50         58.56        32.71 o
   6   5   3          0.42         46.74        14.50 o
   7   5   3        435.30        565.21        43.41 o
   8   5   3          9.41         12.48        13.24 o
   9   5   3         18.37        329.20        86.80 o
  10   5   3        379.22        654.74        45.27 o
  11   5   3        134.48        232.35        25.11 o
  12   5   3         20.14         69.35        19.02 o
  13   5   3        157.45        509.58        69.92 o
  14   5   3        402.57        317.95        26.68 o
   0   6   3       8055.78       6962.34       409.65 o
   1   6   3        235.99        306.78        36.13 o
   2   6   3         85.98        912.28       289.65 o
   3   6   3        160.11        164.27        31.63 o
   4   6   3        403.60        296.20        29.65 o
   5   6   3       1679.83       1613.99        45.20 o
   6   6   3       3062.91       3538.04        80.11 o
   7   6   3       1153.11       1835.74       134.55 o
   8   6   3          1.17        137.35        22.31 o
   9   6   3       2462.86       2588.43        91.54 o
  10   6   3         52.92         94.76        13.27 o
  11   6   3        692.90        830.70        26.21 o
  12   6   3         26.49        155.41        15.08 o
  13   6   3        552.90        510.98        30.04 o
   1   7   3        287.38        252.36        22.66 o
   2   7   3         24.83         45.21        22.81 o
   3   7   3       1118.24       1023.36        35.18 o
   4   7   3        523.81        459.28        18.34 o
   5   7   3         15.15        147.02        23.06 o
   6   7   3        465.05        548.76        20.92 o
   9   7   3          9.77        277.96        42.15 o
  10   7   3        479.02        488.99        18.43 o
  11   7   3        425.70        684.07        41.06 o
  13   7   3        484.24        608.53        38.11 o
   0   8   3         12.68        114.87        16.44 o
   1   8   3        556.01        475.25        63.06 o
   3   8   3       2697.96       2425.64        86.82 o
   4   8   3       2073.17       1886.14        45.79 o
   5   8   3        272.87        635.56        33.65 o
   7   8   3         80.06        160.38        22.68 o
   8   8   3         13.48         43.14        14.62 o
   9   8   3        443.34        647.42        58.10 o
  10   8   3        563.34        558.11        46.40 o
  11   8   3          1.72        121.67        23.24 o
  12   8   3          9.84         46.43        12.94 o
   1   9   3         15.65          7.85        24.83 o
   2   9   3        175.00        314.02        35.34 o
   3   9   3        211.31        727.90       107.87 o
   4   9   3        348.66        366.79        16.62 o
   5   9   3        400.15        403.90        18.84 o
   6   9   3        430.67        443.52        28.44 o
   7   9   3        254.35        321.05        20.91 o
   8   9   3        310.52        394.99        20.90 o
   9   9   3        346.80        677.61        47.03 o
  10   9   3        108.78        221.54        19.27 o
  11   9   3         22.21         47.44        14.26 o
   1  10   3        555.36        584.85        46.08 o
   4  10   3        206.60        492.11        44.58 o
   5  10   3        872.83        885.41        43.57 o
   6  10   3         72.86        118.00        12.54 o
   7  10   3          1.60        119.67        16.23 o
   9  10   3          3.57         30.84        10.98 o
   2  11   3        297.66        334.24        36.38 o
   3  11   3        303.87        307.17        23.96 o
   4  11   3         12.48         92.74        25.64 o
   5  11   3         40.55         25.88        11.13 o
   6  11   3          3.71         25.74        23.96 o
   7  11   3        369.22        486.57        35.46 o
   8  11   3         55.36        133.45        22.00 o
   1  12   3        103.83        172.66        27.60 o
   2  12   3         35.94         48.35        40.54 o
   3  12   3        464.34        299.65        55.32 o
   4  12   3         16.12        147.01        10.55 o
   1  13   3          0.42          5.54         7.28 o
   0   0   4      14194.26      14061.79       561.37 o
   1   0   4        129.50        130.75        17.04 o
   2   0   4      21317.40      23196.74      1314.76 o
   3   0   4      20415.25      21710.13       865.98 o
   4   0   4        102.09         79.29        15.59 o
   5   0   4       8533.29       9167.42       405.96 o
   6   0   4       2663.04       2678.04       163.54 o
   7   0   4         75.69        147.07        34.76 o
   8   0   4       1897.10       2141.11       145.52 o
   9   0   4        436.94        471.20        15.92 o
  10   0   4        236.01        256.00        14.69 o
  11   0   4       1623.71       1672.03        48.63 o
  12   0   4          8.28          3.17        11.93 o
  13   0   4        162.71         95.85        19.11 o
  14   0   4        205.66        142.63        20.56 o
  15   0   4         21.67          6.35        12.36 o
   1   1   4       1042.00        980.73       101.35 o
   2   1   4       2557.01       2972.57        82.92 o
   3   1   4        316.07        293.47        28.53 o
   4   1   4       4662.31       4620.76       158.15 o
   5   1   4        110.37        166.53        19.44 o
   6   1   4        488.32        608.30        27.46 o
   7   1   4        327.31        342.52        38.28 o
   8   1   4         80.45        109.28        22.33 o
   9   1   4        164.43        193.74        13.02 o
  10   1   4        613.74        576.05        19.89 o
  11   1   4          7.69         -7.84        10.78 o
  12   1   4         31.82         56.11        17.67 o
  13   1   4        386.56        645.59       144.32 o
  14   1   4          1.34        -12.49        12.49 o
   0   2   4      29823.34      25322.84      1434.65 o
   1   2   4       2366.72       2133.16        66.06 o
   2   2   4      21361.42      20741.81       831.31 o
   3   2   4      13310.02      13841.01       393.29 o
   4   2   4        254.59        223.73        17.81 o
   5   2   4        147.54        186.52        25.93 o
   6   2   4       5399.68       5944.95       202.80 o
   7   2   4        590.98        614.50        34.67 o
   8   2   4        189.46        167.59        21.37 o
   9   2   4          9.58          9.94        10.03 o
  10   2   4       4776.08       4790.18        99.25 o
  11   2   4         52.11         34.16        11.69 o
  12   2   4         11.36         14.16        13.37 o
  13   2   4          9.48          7.25        11.73 o
  14   2   4         32.21          2.78        15.40 o
   1   3   4        147.12         95.21        16.09 o
   2   3   4       4327.86       4192.00       101.06 o
   3   3   4        340.12        293.49        22.14 o
   4   3   4      10065.27      10442.76       343.56 o
   5   3   4      10554.20      12184.67       706.70 o
   6   3   4        618.18        690.48        50.83 o
   7   3   4          2.65         -1.27        38.92 o
   8   3   4       4667.85       4577.82       121.31 o
   9   3   4         92.73         89.39        14.28 o
  10   3   4       2189.04       2243.26        70.94 o
  11   3   4        143.82        148.76        12.95 o
  12   3   4       2069.72       2284.49        56.33 o
  13   3   4         43.10         69.53        10.49 o
  14   3   4       1062.13        901.04        59.23 o
   0   4   4        285.48        313.90        95.28 o
   1   4   4        132.61        180.79        18.45 o
   2   4   4       1317.03       1051.00        52.54 o
   3   4   4       4934.05       5368.14       183.20 o
   4   4   4       5312.96       6065.39       207.09 o
   5   4   4        207.61        230.69        34.12 o
   6   4   4        553.76        675.77        49.16 o
   7   4   4         44.25        193.22        38.26 o
   8   4   4       1872.93       1984.64        61.92 o
   9   4   4        237.75        274.23        13.78 o
  10   4   4        172.37        242.36        26.76 o
  11   4   4         71.86         80.06        13.02 o
  12   4   4          0.17          1.44         9.56 o
  13   4   4        250.98        258.69        14.05 o
  14   4   4        115.62        112.52        18.65 o
   1   5   4       2473.75       2486.23       122.63 o
   2   5   4       3225.69       3507.08        71.03 o
   3   5   4        139.86        196.53        42.44 o
   4   5   4        498.81        606.20        52.83 o
   5   5   4        348.95        441.88        41.31 o
   6   5   4       2449.00       2363.84        67.98 o
   7   5   4        214.22        262.95        12.50 o
   8   5   4        588.60        608.20        23.15 o
   9   5   4         82.83         93.72        15.27 o
  10   5   4       6333.51       6687.95       169.93 o
  11   5   4        132.77        185.66        12.26 o
  12   5   4        512.90        612.67        21.16 o
  13   5   4        380.13        369.72        18.35 o
  14   5   4        540.08        475.37        31.88 o
   0   6   4        466.62       2684.78       570.47 o
   1   6   4        215.03        235.60        42.96 o
   2   6   4        814.25        943.74        59.14 o
   3   6   4        268.65        255.31        36.27 o
   4   6   4         17.68        171.75        38.86 o
   5   6   4         51.65        153.79        20.40 o
   6   6   4       1286.54       1532.01        58.44 o
   7   6   4       1203.71       1455.17        45.12 o
   8   6   4        724.58        818.20        28.59 o
   9   6   4         14.49        158.71        29.61 o
  10   6   4         12.86         26.40        14.41 o
  11   6   4        524.23        583.33        28.69 o
  12   6   4        538.26        633.48        25.35 o
  13   6   4          1.36        205.15        34.73 o
   1   7   4         66.02         90.99        19.03 o
   2   7   4        308.43        225.78        14.81 o
   3   7   4        561.38        537.62        23.06 o
   4   7   4        344.54        332.75        19.59 o
   5   7   4        535.80        502.17        28.17 o
   6   7   4        242.94        459.56        21.12 o
   7   7   4       1904.28       1851.00        57.25 o
   8   7   4       3417.89       3682.23       108.07 o
   9   7   4        126.63        128.52        12.38 o
  10   7   4         31.22        176.17        37.77 o
  11   7   4        372.38        472.81        42.33 o
  12   7   4        711.11       1022.75        46.70 o
  13   7   4        345.47        448.34        29.45 o
   0   8   4        654.54        555.55        29.34 o
   1   8   4         27.38         37.21        16.46 o
   2   8   4       1348.88       1108.39        40.44 o
   4   8   4        108.07        397.80        34.51 o
   5   8   4        685.97        713.51        26.13 o
   6   8   4       1936.76       2009.15        71.25 o
   7   8   4         57.12         80.30        18.87 o
   8   8   4         59.46        131.65        16.86 o
   9   8   4         27.17        185.93        41.71 o
  10   8   4         33.16        150.51        19.75 o
  11   8   4        370.77        479.44        19.42 o
  12   8   4        233.58        323.96        22.98 o
   1   9   4        129.18         93.14        18.15 o
   2   9   4        325.74        422.24        39.61 o
   3   9   4         15.43        161.17        22.05 o
   4   9   4          3.11        127.70        27.07 o
   6   9   4          7.65        183.23        26.57 o
   7   9   4         43.36        159.11        24.94 o
   8   9   4          3.72        140.19        21.01 o
   9   9   4         74.98        276.35        40.48 o
  10   9   4        156.55        385.27        43.48 o
  11   9   4         28.58        143.42        43.94 o
   0  10   4       1066.34        820.00        56.24 o
   1  10   4          0.04         78.65        27.26 o
   3  10   4        270.42        456.08        41.81 o
   4  10   4       1057.79       1185.26        54.96 o
   5  10   4          1.13        443.68       105.56 o
   6  10   4        101.31        265.03        68.43 o
   7  10   4          1.79         41.56        15.26 o
   8  10   4        571.89        739.62        36.90 o
   9  10   4          1.55         15.88         7.78 o
   1  11   4          6.91          1.48        14.90 o
   2  11   4        314.56        394.62        25.15 o
   3  11   4          5.51         81.38        27.37 o
   4  11   4         13.85         29.25        16.07 o
   5  11   4         39.75         44.17         9.90 o
   6  11   4        118.95        114.20        23.21 o
   8  11   4          5.48         77.86        10.41 o
   0  12   4        710.17        750.24        54.74 o
   1  12   4         83.72         79.81        24.72 o
   2  12   4        170.03        133.05        17.32 o
   4  12   4        487.40        325.70        22.87 o
   5  12   4          0.54        -12.47        12.47 o
   1  13   4          0.06         -7.16         7.16 o
   1   1   5       3358.66       2998.36       228.08 o
   2   1   5       6721.52       7064.27       284.56 o
   3   1   5        186.98        211.15        34.36 o
   4   1   5        201.13        250.83        22.46 o
   5   1   5        820.89        956.49        46.75 o
   6   1   5       2288.46       2294.09        82.05 o
   7   1   5        319.76        233.46        25.47 o
   8   1   5        693.41        767.57        53.60 o
   9   1   5         64.20         97.55         9.38 o
  10   1   5        341.69        465.68        14.56 o
  11   1   5       1202.82       1275.71        41.39 o
  12   1   5       1154.57       1110.33        25.29 o
  13   1   5        498.01        499.51        18.25 o
  14   1   5       1163.87        858.38       154.36 o
  15   1   5        111.09         74.26        14.21 o
   0   2   5      76712.05      62149.51      3515.58 o
   1   2   5        814.33        749.12        37.51 o
   2   2   5       2439.50       2555.21       107.57 o
   3   2   5       2390.32       2585.99        88.49 o
   4   2   5       9261.96      10233.27       335.93 o
   5   2   5         59.62         60.12        17.63 o
   6   2   5       2666.05       2824.47       122.01 o
   7   2   5        702.80        721.38        48.22 o
   8   2   5         52.17         43.76        13.06 o
   9   2   5        118.73        112.18        11.41 o
  10   2   5        432.60        453.98        17.57 o
  11   2   5         86.63         53.59        11.03 o
  12   2   5        103.54        103.15        13.56 o
  13   2   5          0.15         66.59        37.42 o
  14   2   5         15.65         15.59        11.23 o
  15   2   5        227.67        268.40        27.03 o
   1   3   5       5609.80       4905.27       161.20 o
   2   3   5       2467.64       2486.13        61.65 o
   3   3   5         91.61        116.61        18.58 o
   4   3   5       2575.12       2614.86        93.27 o
   5   3   5        104.23        144.42        21.59 o
   6   3   5       3061.92       3053.63       135.34 o
   8   3   5         64.31         77.15        11.00 o
   9   3   5       1415.16       1522.92        40.41 o
  10   3   5        815.52        851.74        25.26 o
  11   3   5          8.29         21.98        12.79 o
  12   3   5        828.64        894.76        28.69 o
  13   3   5        184.55        303.31        61.18 o
  14   3   5        152.29        338.76        24.89 o
   0   4   5        237.07        182.16        24.41 o
   1   4   5       2275.91       1800.68        66.47 o
   2   4   5        102.07         20.14         8.30 o
   3   4   5       6305.61       5596.34       190.92 o
   4   4   5       2763.53       2883.44       198.47 o
   5   4   5       2613.77       2553.16       116.46 o
   6   4   5       2193.35       2256.88       107.03 o
   7   4   5       1108.61       1122.08        67.85 o
   8   4   5       4235.72       4239.03       122.84 o
   9   4   5       2781.78       2496.79       115.12 o
  10   4   5       1484.47       1498.54        56.73 o
  11   4   5          0.95         35.92        11.85 o
  12   4   5        248.95        263.66        14.12 o
  13   4   5         85.31        113.49         9.68 o
  14   4   5         50.45         43.64        29.34 o
   1   5   5        254.02        265.12        32.53 o
   2   5   5       2169.46       2322.19       191.60 o
   3   5   5       1483.27       1421.25       127.10 o
   4   5   5       2936.85       2902.59       105.88 o
   5   5   5        200.21        241.82        35.21 o
   6   5   5        432.40        526.17        25.61 o
   7   5   5         58.99         82.54        14.14 o
   8   5   5        197.04        203.99        16.97 o
   9   5   5         63.59         68.34        17.07 o
  11   5   5         10.77         84.55        21.66 o
  12   5   5         17.75        108.81        12.40 o
  13   5   5        117.76        221.46        33.06 o
  14   5   5          7.83         43.79        16.00 o
   0   6   5       4182.27       3584.14       237.97 o
   1   6   5        291.73        206.46        39.61 o
   2   6   5       1028.12        832.49        49.79 o
   3   6   5        112.14        120.22        26.25 o
   4   6   5       3319.40       2842.92       113.48 o
   5   6   5        794.66        652.51        20.36 o
   6   6   5       1789.43       1915.94        52.31 o
   7   6   5        430.98        467.41        23.80 o
   8   6   5        783.50        887.39        25.00 o
   9   6   5         11.92          6.50        10.42 o
  10   6   5         86.93        108.43        14.49 o
  11   6   5        778.59        892.84        40.72 o
  12   6   5        120.41        203.38        23.68 o
  13   6   5        291.65        328.86        14.69 o
   1   7   5         33.10         13.25        15.60 o
   2   7   5         62.17         90.02        17.65 o
   3   7   5         83.27         59.34        11.84 o
   4   7   5         14.34         40.46        12.93 o
   5   7   5        157.57        192.18        22.18 o
   6   7   5        873.71        989.77        33.54 o
   7   7   5         20.27        162.88        29.07 o
  10   7   5          7.35         19.44        14.77 o
  11   7   5         62.13        258.64        20.86 o
  12   7   5        616.29        781.14        40.73 o
   0   8   5        239.74        184.21        24.95 o
   1   8   5        136.56        153.60        24.37 o
   2   8   5        154.37        196.43        17.50 o
   3   8   5       1229.71        998.46        45.88 o
   4   8   5        242.13        239.52        19.05 o
   7   8   5         25.40        154.53        39.50 o
   8   8   5         74.51        127.33        14.28 o
   9   8   5         40.17        145.44        56.94 o
  10   8   5        133.79        202.32        17.37 o
  12   8   5        106.04        106.48        13.86 o
   1   9   5         25.67         42.04        25.29 o
   2   9   5       1116.29       1017.16        48.42 o
   3   9   5         92.53        160.83        17.82 o
   4   9   5          8.49         46.96        13.61 o
   5   9   5         96.25        336.97        49.46 o
   6   9   5         35.87         51.15        16.32 o
   7   9   5         29.66         62.49        18.61 o
   8   9   5         12.02         35.92        19.75 o
   9   9   5        238.88        387.53        23.64 o
  10   9   5        438.34        601.48        42.96 o
  11   9   5        436.83        370.60        77.61 o
   0  10   5         86.55        273.25        30.61 o
   3  10   5        532.46       1054.21        71.95 o
   4  10   5        170.76        562.62       141.36 o
   5  10   5        335.03        388.92        22.33 o
   6  10   5        276.39        305.27        23.52 o
   7  10   5          0.28         32.24        15.45 o
   8  10   5        203.20        442.89        46.10 o
   9  10   5         39.19         34.20        11.38 o
   1  11   5        109.54         76.36        38.92 o
   2  11   5        231.92        259.43        41.52 o
   3  11   5          4.76          8.73        15.46 o
   4  11   5          6.88         28.34        16.26 o
   5  11   5          1.22         21.89        16.57 o
   6  11   5        104.38        165.86        30.26 o
   7  11   5          0.46         42.50        19.86 o
   8  11   5         94.79         76.57        14.44 o
   1  12   5         25.30        143.44        26.45 o
   2  12   5         18.12         30.26        16.28 o
   3  12   5        202.76        207.25        18.59 o
   4  12   5          1.45        104.64        10.28 o
   5  12   5         59.50        113.41        14.67 o
   6  12   5          1.30         -7.51         7.51 o
   1  13   5          0.44         10.16         6.47 o
   0   0   6       4024.54       4151.04       168.15 o
   1   0   6      11004.32       9906.50      1887.37 o
   3   0   6         13.86         13.51        25.75 o
   4   0   6       3827.64       4530.66       187.32 o
   5   0   6       1586.35       2168.90        91.86 o
   6   0   6          0.36          1.04        27.83 o
   8   0   6       2832.73       3493.99       221.86 o
   9   0   6       2240.05       2487.38        76.61 o
  10   0   6        184.63        171.91        13.53 o
  11   0   6       1010.83        828.27        41.75 o
  12   0   6         17.92         12.55        12.73 o
  13   0   6        307.95        271.62        20.21 o
  14   0   6        675.52        505.28        35.57 o
  15   0   6        343.07        222.32        18.59 o
   1   1   6      60498.44      58616.05      1472.50 o
   2   1   6          2.60          1.70         9.32 o
   3   1   6       3956.62       4517.88       237.68 o
   4   1   6       2950.15       3169.82       132.74 o
   5   1   6        948.74        993.14        49.77 o
   6   1   6        157.02        112.97        17.02 o
   7   1   6       1700.63       1968.46        82.48 o
   8   1   6       4154.73       4535.71       250.77 o
   9   1   6       1355.37       1463.97        37.46 o
  10   1   6       1227.81       1263.87        26.64 o
  11   1   6       4607.14       4409.53        90.67 o
  12   1   6        655.21        519.45        17.96 o
  13   1   6          0.54        -16.96        16.96 o
  14   1   6        478.42        345.99        29.39 o
   0   2   6      10884.23       9032.91       365.17 o
   1   2   6      27662.09      26116.04       839.25 o
   2   2   6       1833.21       1931.63        75.74 o
   3   2   6       3668.15       3842.65       129.21 o
   4   2   6       1958.89       1980.66        70.35 o
   5   2   6       5405.56       5811.93       194.32 o
   6   2   6         50.43         53.66        23.67 o
   7   2   6        180.76        118.99        26.23 o
   8   2   6          0.89         -9.93        12.02 o
   9   2   6        475.76        458.32        17.92 o
  10   2   6        263.72        319.45        12.84 o
  11   2   6        362.02        333.52        16.16 o
  12   2   6        256.79        277.51        13.86 o
  13   2   6        383.00        343.43        18.61 o
  14   2   6         16.22         38.61        13.37 o
  15   2   6         60.56        120.42        82.52 o
   1   3   6       2851.56       2247.59        66.74 o
   2   3   6         72.23         19.09        27.95 o
   3   3   6       3670.17       3305.76       113.96 o
   4   3   6        699.57        807.54        43.36 o
   5   3   6       1076.81       1189.36        51.85 o
   6   3   6        330.26        350.52        59.82 o
   7   3   6       2403.69       2521.66       160.19 o
   8   3   6        187.12        190.41        13.50 o
   9   3   6       2568.91       2604.62       124.02 o
  10   3   6          5.47         15.46        13.45 o
  11   3   6          4.40         -2.51        10.31 o
  12   3   6        111.67        126.39        14.52 o
  13   3   6       1251.26       1245.77        34.28 o
  14   3   6          2.15        207.50       132.82 o
  15   3   6        780.98        402.49        27.14 o
   0   4   6      10617.98       8847.63       360.02 o
   1   4   6        228.18        133.14        17.57 o
   2   4   6         69.59         36.54         6.59 o
   3   4   6        719.89        686.57        44.85 o
   4   4   6       5061.07       5211.85       220.38 o
   5   4   6       1156.71       1059.21        60.54 o
   6   4   6        733.85        836.05        83.15 o
   7   4   6         29.09         13.46        13.79 o
   8   4   6          4.14        -10.06        12.28 o
   9   4   6        171.76        204.98        24.89 o
  10   4   6        803.94        783.71        42.34 o
  11   4   6       1096.61       1189.71        26.47 o
  12   4   6        114.14        114.26        11.63 o
  13   4   6         22.82         37.83         9.63 o
  14   4   6         16.57         15.06         8.98 o
   1   5   6         79.29         57.72        19.90 o
   2   5   6        143.26        350.81       111.62 o
   3   5   6        376.76        367.16        42.82 o
   4   5   6        326.60        530.10       128.14 o
   5   5   6        100.32         99.37        31.53 o
   6   5   6       1490.07       1430.83        41.65 o
   7   5   6        468.81        462.94        20.78 o
   8   5   6        377.09        348.36        20.41 o
   9   5   6        661.29        670.39        22.86 o
  10   5   6          3.17         11.85        13.99 o
  11   5   6        506.92        568.30        16.35 o
  12   5   6        182.68        236.41        10.65 o
  13   5   6        178.11        196.28        30.89 o
  14   5   6          2.49         23.21        12.01 o
   1   6   6         17.81        255.33        60.06 o
   2   6   6        103.26        214.63        32.98 o
   3   6   6         41.68         29.41        38.81 o
   4   6   6        287.15        278.87        19.65 o
   5   6   6        233.83        207.21        27.14 o
   6   6   6        363.77        458.34        23.19 o
   7   6   6        248.33        271.56        16.02 o
   8   6   6         95.99        105.79        15.31 o
   9   6   6          0.07         -1.20        12.94 o
  10   6   6        173.63        224.45        24.49 o
  11   6   6         78.85        162.09        17.97 o
  12   6   6          4.43         28.15         9.14 o
  13   6   6         37.14         68.14        12.45 o
   1   7   6         12.25          5.59        13.33 o
   2   7   6         15.52         -4.40        11.44 o
   3   7   6        245.56        213.51        27.01 o
   4   7   6        105.36         85.53        23.99 o
   5   7   6        108.70         91.70        48.04 o
   6   7   6         43.41         89.47        18.71 o
   7   7   6         21.64         45.39        34.42 o
   8   7   6        192.44        194.28        20.76 o
   9   7   6       1201.80       1331.03        35.05 o
  10   7   6         68.78         55.33        13.74 o
  11   7   6        512.90        680.37        31.80 o
  12   7   6        164.02        249.59        15.31 o
  13   7   6       1341.93       1238.19        72.18 o
   0   8   6          0.88          4.25        14.56 o
   1   8   6          9.99         -3.35        22.17 o
   3   8   6        645.97        817.30        39.77 o
   4   8   6         84.60        120.98        15.53 o
   5   8   6        527.19        609.71        42.27 o
   6   8   6          7.63        208.12        40.08 o
   7   8   6        571.55        703.76        25.24 o
   8   8   6         32.76         90.00        17.63 o
   9   8   6        595.66        713.36        26.45 o
  10   8   6         60.26        145.01        15.62 o
  11   8   6        500.37        496.40        29.84 o
  12   8   6         25.20         66.75        12.24 o
   1   9   6         59.80         71.14        23.68 o
   2   9   6         73.75        250.85        32.22 o
   3   9   6        518.88        707.85        53.01 o
   4   9   6        157.48        171.11        14.47 o
   5   9   6        838.14        932.60        63.02 o
   6   9   6         27.68         61.29        15.84 o
   7   9   6         48.96         86.66        15.08 o
   8   9   6        168.35        416.60        17.46 o
   9   9   6        241.01        395.54        23.41 o
  10   9   6         42.80        190.42        18.04 o
  11   9   6          8.41        155.57        16.86 o
   1  10   6       1343.89       1313.05        58.96 o
   2  10   6        226.66        214.66        21.07 o
   3  10   6       1640.46       1833.97        79.58 o
   4  10   6         77.93        138.67        27.20 o
   5  10   6        257.06        443.04        32.44 o
   6  10   6         11.64        152.56        19.24 o
   7  10   6         36.97         86.40        18.49 o
   8  10   6          0.04         86.12        19.76 o
   9  10   6          2.12         25.96        11.72 o
   1  11   6        164.46        119.07        21.48 o
   2  11   6          1.86         25.40        43.60 o
   3  11   6         81.08         72.41        21.02 o
   4  11   6         37.71         53.43        15.42 o
   5  11   6          0.51         14.28        10.42 o
   6  11   6          2.19          3.00        17.32 o
   7  11   6         52.28        109.26        20.67 o
   8  11   6          0.01         30.03        12.59 o
   1  12   6        364.34        263.44        28.18 o
   2  12   6          0.55         -5.20        15.59 o
   3  12   6        501.96        412.82        29.68 o
   4  12   6         32.35         23.33         9.59 o
   5  12   6        476.46        296.01        21.94 o
   6  12   6          2.94          1.50         6.70 o
   1   1   7      12521.17      12378.82       308.43 o
   2   1   7      13750.19      15305.00       502.50 o
   3   1   7         89.60         97.44        16.38 o
   4   1   7       2781.37       2854.19        99.47 o
   5   1   7       7301.12       7856.40       262.13 o
   6   1   7          1.83         -9.52        19.03 o
   7   1   7          2.52         11.42        16.90 o
   8   1   7       1597.08       1484.80        50.53 o
   9   1   7       1591.36       1581.30        29.87 o
  10   1   7        453.22        423.87        15.48 o
  11   1   7         71.41         67.54         9.41 o
  12   1   7          8.52         22.00         9.14 o
  13   1   7       1187.88        973.37        43.54 o
  14   1   7        332.63        258.93        23.56 o
  15   1   7        654.81        383.45        21.94 o
   0   2   7        834.28        889.64        61.56 o
   1   2   7      11971.07       9992.76       639.60 o
   2   2   7       6204.42       5336.91       878.15 o
   3   2   7       2322.63       2195.32        93.30 o
   4   2   7          5.77         24.53        17.61 o
   5   2   7        212.33        402.15        24.46 o
   6   2   7        288.64        370.19        31.50 o
   7   2   7       2973.10       3290.82       354.39 o
   8   2   7       3409.24       3506.77        80.99 o
   9   2   7        606.11        616.74        24.52 o
  10   2   7        749.17        756.10        21.98 o
  11   2   7        566.26        414.15        17.82 o
  12   2   7          6.24         11.80        11.36 o
  13   2   7        442.26        378.78        17.80 o
  14   2   7         86.07         74.83        11.30 o
  15   2   7        157.72        113.46        15.01 o
   1   3   7        720.92        554.36        53.82 o
   2   3   7       4135.03       3746.56       384.47 o
   3   3   7        840.94        736.48        33.89 o
   4   3   7       3099.48       3192.51       135.70 o
   5   3   7         40.09         14.83        38.00 o
   6   3   7       3982.68       4464.47       277.41 o
   7   3   7        993.25        872.37        52.46 o
   8   3   7         69.35         84.07        10.64 o
   9   3   7       4661.39       4491.27       168.41 o
  10   3   7        366.78        364.16        17.42 o
  11   3   7         28.92         40.26        10.18 o
  12   3   7        140.37        225.99        46.59 o
  13   3   7        205.56        175.24        22.66 o
  14   3   7        520.56        497.81       104.41 o
  15   3   7        426.18        211.15        20.62 o
   0   4   7        958.70        811.53        64.16 o
   1   4   7       7474.60       5893.96       172.02 o
   2   4   7        359.06        205.93        53.65 o
   3   4   7       2485.65       2302.64        84.94 o
   4   4   7        421.83        465.74        51.11 o
   5   4   7       2977.37       2931.22       106.83 o
   6   4   7        517.47        499.16        65.14 o
   7   4   7        468.86        412.40        18.60 o
   8   4   7       1510.01       1362.76        47.81 o
   9   4   7       2915.59       3109.31       160.60 o
  10   4   7        375.63        348.39        17.67 o
  11   4   7        166.31        183.14        17.52 o
  12   4   7         87.10        106.13        11.25 o
  13   4   7          4.42         12.62         9.56 o
  14   4   7         46.37         31.17         9.39 o
   1   5   7        755.11        622.12        33.51 o
   2   5   7        263.82        270.06        26.48 o
   3   5   7       1909.10       1774.93        70.17 o
   4   5   7        102.82        107.61        29.58 o
   5   5   7        271.80        301.01        47.24 o
   6   5   7         35.71         35.51        12.12 o
   7   5   7          0.85        -13.31        13.31 o
   8   5   7         80.54         72.17        13.57 o
   9   5   7          1.30         22.01        19.05 o
  10   5   7        465.50        476.78        21.29 o
  11   5   7         33.70         31.61        11.63 o
  12   5   7        309.02        403.28        24.71 o
  13   5   7         37.81         54.00        11.27 o
  14   5   7        475.44        453.83        21.27 o
   0   6   7       6907.66       5176.94       702.08 o
   1   6   7       1194.15        768.32        66.47 o
   2   6   7        720.43        600.57        88.22 o
   3   6   7       1810.56       1496.81       293.75 o
   4   6   7         83.09         79.75        13.38 o
   5   6   7        237.03        235.04        15.45 o
   6   6   7        795.01        827.94        26.95 o
   7   6   7        605.02        670.21        31.63 o
   8   6   7        263.67        274.10        19.78 o
   9   6   7         40.16         45.27        12.58 o
  10   6   7        519.83        600.21        22.39 o
  11   6   7        228.14        303.55        25.41 o
  12   6   7        144.66        156.14        24.69 o
  13   6   7         73.47         78.43        10.08 o
   1   7   7        239.57        320.84        82.15 o
   2   7   7         33.70          8.90        18.56 o
   3   7   7         65.33         57.14        19.20 o
   4   7   7        106.81        110.09        20.98 o
   5   7   7         44.22         53.14        16.77 o
   6   7   7        576.18        515.71        26.67 o
   7   7   7        131.82        166.64        31.64 o
   8   7   7        237.18        324.86        22.65 o
   9   7   7        120.03        254.10        17.95 o
  11   7   7         59.11        114.90        28.35 o
  12   7   7        214.04        307.53        24.96 o
  13   7   7         64.91        208.35        16.75 o
   0   8   7        209.49        689.37        74.72 o
   1   8   7        498.52        381.34        34.94 o
   2   8   7       2896.20       2795.79       127.36 o
   3   8   7       1037.24        931.06        33.47 o
   4   8   7        157.18        227.62        40.15 o
   5   8   7        429.76        598.46        25.18 o
   6   8   7       1232.54       1523.69        50.35 o
   7   8   7         43.22        304.46        35.93 o
   8   8   7        422.39        456.05        24.18 o
   9   8   7        252.34        427.99        29.65 o
  10   8   7        239.86        278.59        15.91 o
  11   8   7          0.37         29.07        13.21 o
  12   8   7        176.30        208.93        16.63 o
   1   9   7        205.97        150.72        25.99 o
   2   9   7        461.02        439.45        38.46 o
   3   9   7        393.16        468.11        94.18 o
   4   9   7        154.72        167.24        16.11 o
   5   9   7        229.17        481.49        46.43 o
   6   9   7          2.77         10.22        17.47 o
   7   9   7         95.11        170.06        17.09 o
   8   9   7        861.06       1058.57        40.14 o
   9   9   7        110.82        178.24        12.81 o
  10   9   7         19.04         41.35        21.14 o
  11   9   7        635.61        537.62        34.19 o
   0  10   7         12.46        126.81        24.83 o
   1  10   7        118.99        338.16        34.65 o
   2  10   7          0.70         18.87        17.25 o
   5  10   7         94.56        166.82        24.18 o
   6  10   7        175.35        225.02        15.82 o
   7  10   7         52.76         69.16        15.46 o
   8  10   7         74.44         93.04        10.11 o
   9  10   7         42.13         36.51        11.78 o
   1  11   7          0.10         25.60        25.75 o
   2  11   7         58.40         58.32        21.60 o
   3  11   7          9.57         73.25        15.49 o
   4  11   7        175.05        289.58        22.86 o
   5  11   7        139.16        218.88        18.05 o
   6  11   7         11.16         48.28        22.17 o
   7  11   7         73.60        103.71        20.10 o
   8  11   7          9.48         -6.35        11.78 o
   2  12   7         16.26        172.16        46.95 o
   3  12   7         69.88         84.58        11.49 o
   4  12   7         19.42         70.83         9.47 o
   5  12   7          0.38        -11.90        11.90 o
   0   0   8      82853.99      77463.32      3095.08 o
   1   0   8         33.72          5.66        17.11 o
   2   0   8        994.31        925.32        63.64 o
   3   0   8       3693.63       4404.53       257.89 o
   4   0   8       3459.25       3255.03       189.98 o
   5   0   8       8156.26       8004.62       670.37 o
   6   0   8      13780.39      13069.29      2667.12 o
   7   0   8        599.07        741.00        61.21 o
   8   0   8        120.40        102.16        17.79 o
   9   0   8       1728.60       1977.75        67.75 o
  10   0   8        604.79        651.24        29.86 o
  11   0   8         86.92         97.93        13.72 o
  12   0   8        186.91        157.15        16.80 o
  13   0   8         47.88         67.43        15.48 o
  14   0   8        585.46        505.74        35.57 o
  15   0   8        237.16        177.86        16.05 o
   1   1   8        289.83        303.18        19.15 o
   2   1   8        161.26         83.91        20.09 o
   3   1   8       1218.75       1368.27        67.25 o
   4   1   8        279.48        313.02        22.64 o
   5   1   8          3.90          1.02        16.61 o
   6   1   8       1534.84       1486.28        67.84 o
   7   1   8        702.57        780.36        41.89 o
   8   1   8         77.73         37.94         9.73 o
   9   1   8        588.53        578.20        16.14 o
  10   1   8         51.76         41.04         8.66 o
  11   1   8        264.87        237.42        11.48 o
  12   1   8         62.96         52.45        10.16 o
  13   1   8        130.59         88.91        14.84 o
  14   1   8          0.25        -11.55        11.55 o
  15   1   8         16.31         19.63        11.55 o
   1   2   8         61.52         32.37        15.52 o
   2   2   8      24717.30      24000.22       964.55 o
   3   2   8        254.86        309.86        24.24 o
   4   2   8       4080.42       4445.66       175.26 o
   5   2   8         36.07         45.67        17.94 o
   6   2   8       2203.61       2213.65       132.22 o
   7   2   8        168.86        140.18        24.41 o
   8   2   8       1983.50       1900.29        49.51 o
   9   2   8       2122.73       2134.07        60.87 o
  10   2   8       2189.42       2049.03        60.83 o
  11   2   8          8.05         -1.13        12.76 o
  12   2   8        148.85        155.19        12.18 o
  13   2   8         11.00          7.76        10.99 o
  14   2   8         84.89         63.63         8.10 o
  15   2   8         16.56         66.01        30.20 o
   1   3   8       2539.60       2082.76       173.12 o
   2   3   8          0.52          3.38        24.43 o
   3   3   8       1112.52       1161.65        56.96 o
   4   3   8        313.42        280.99        36.61 o
   5   3   8        552.13        638.73        40.77 o
   6   3   8        231.38        217.36        53.82 o
   7   3   8          1.35         -1.85        37.42 o
   8   3   8       1094.21       1185.86        35.88 o
   9   3   8         47.18         56.10        11.43 o
  10   3   8        614.24        584.53        24.88 o
  11   3   8         30.42         21.61        10.40 o
  12   3   8       1544.92       1589.38        37.42 o
  13   3   8        129.13        111.03        18.93 o
  14   3   8       1173.18        952.44        38.84 o
   0   4   8       4548.02       3412.57       203.38 o
   1   4   8       2971.23       2812.42       120.63 o
   2   4   8       3500.59       2477.71       566.14 o
   3   4   8       2911.93       2804.01       124.84 o
   4   4   8        794.08        950.31        43.38 o
   5   4   8        934.06        997.53        86.79 o
   6   4   8          9.58         24.60        51.39 o
   7   4   8        507.41        427.61        18.92 o
   8   4   8        636.41        621.03        30.03 o
   9   4   8       1915.40       1941.44        76.56 o
  10   4   8        239.97        208.32        14.75 o
  11   4   8        624.13        579.41        20.13 o
  12   4   8        185.88        184.38        15.49 o
  13   4   8         17.81         27.77         9.72 o
  14   4   8        113.57        118.13        33.03 o
   1   5   8         91.18         96.68        17.41 o
   2   5   8          3.92        -10.84        22.68 o
   3   5   8         88.78         90.62        26.42 o
   4   5   8       1478.09       1279.67       126.52 o
   5   5   8        283.39        353.64        59.71 o
   6   5   8        518.19        445.12        17.35 o
   7   5   8        460.04        435.75        15.76 o
   8   5   8        298.42        282.41        17.76 o
   9   5   8       1879.42       1869.35        51.87 o
  10   5   8        223.25        309.44        17.41 o
  11   5   8          2.65         89.66        22.06 o
  12   5   8        854.90        931.38        39.89 o
  13   5   8         43.19         21.30        13.81 o
  14   5   8        337.89        385.45        48.62 o
   0   6   8          4.01       1030.86       706.24 o
   1   6   8        242.50        299.93        67.62 o
   2   6   8          2.69        108.24        32.30 o
   3   6   8          0.69        -13.51        47.12 o
   4   6   8        264.62        214.52        23.34 o
   5   6   8         18.24          9.89        14.40 o
   6   6   8         29.03         38.72        19.97 o
   7   6   8       1231.52       1133.54        30.13 o
   8   6   8         98.08        101.34        15.67 o
   9   6   8         98.64         99.96        10.49 o
  10   6   8         77.11         99.16        14.27 o
  11   6   8        749.80        842.52        26.24 o
  12   6   8         95.24        121.06        17.95 o
  13   6   8          0.09         65.00        21.42 o
   1   7   8       1114.19        938.16        48.69 o
   2   7   8       1456.69       1210.10        77.41 o
   3   7   8        485.92        435.15        22.83 o
   4   7   8        326.95        290.20        18.27 o
   5   7   8        592.86        790.25       167.41 o
   6   7   8        302.63        353.52        26.57 o
   7   7   8        368.85        396.87        20.27 o
   8   7   8       1491.46       1602.20        44.69 o
   9   7   8        285.68        316.20        17.41 o
  10   7   8       1331.41       1626.33        50.22 o
  11   7   8          2.64         13.32        17.18 o
  12   7   8        821.17       1080.52        53.31 o
  13   7   8         10.28         16.05         8.78 o
   0   8   8       1332.32       1010.33       309.12 o
   1   8   8        251.86         16.28        50.93 o
   2   8   8       2535.49       3299.96       193.91 o
   3   8   8        752.77        930.03        42.58 o
   4   8   8        464.35        510.83        28.46 o
   5   8   8        466.10        579.97        64.21 o
   6   8   8       1281.41       1730.77        55.54 o
   7   8   8       1194.47       1351.67        52.02 o
   8   8   8        131.46        165.67        20.00 o
   9   8   8          4.60         29.36        13.46 o
  10   8   8         44.67        140.45        24.54 o
  11   8   8          5.63          1.69        13.89 o
  12   8   8         54.91         71.37        10.97 o
   1   9   8         32.28         41.12        22.87 o
   2   9   8        242.14        203.12        23.96 o
   3   9   8         87.36        121.86        19.58 o
   4   9   8         73.00        129.25        19.61 o
   5   9   8        561.50        532.50        51.63 o
   6   9   8          5.43          2.21        17.42 o
   7   9   8         89.94        171.43        30.21 o
   9   9   8         23.25         96.05        12.73 o
  10   9   8        134.14        164.10        10.64 o
  11   9   8         32.60        102.44        13.40 o
   1  10   8        220.19        240.92        28.99 o
   2  10   8         56.32         98.28        25.75 o
   3  10   8        789.27        800.60        43.31 o
   4  10   8       1311.80       1509.23        58.22 o
   5  10   8         66.37         82.91        11.24 o
   6  10   8        226.04        221.02        17.85 o
   7  10   8          1.50          5.03        20.67 o
   8  10   8         32.73         76.98        12.96 o
   9  10   8         12.57         35.92        15.59 o
   1  11   8         79.67         63.31        19.00 o
   2  11   8        168.76        158.15        13.54 o
   3  11   8         15.84         64.10        21.25 o
   4  11   8        832.13        742.31        37.02 o
   5  11   8        589.84        506.62        55.90 o
   6  11   8          0.03        106.37        23.21 o
   7  11   8          6.93         28.76        18.36 o
   8  11   8          4.37          4.85        10.86 o
   2  12   8        799.47        626.50        30.55 o
   3  12   8         17.09         -6.08        16.83 o
   4  12   8        358.27        283.53        40.77 o
   5  12   8         52.87         17.21        10.39 o
   1   1   9      10153.27       9633.34       292.32 o
   2   1   9        158.09        152.91        17.52 o
   3   1   9        625.03        678.08        30.88 o
   4   1   9       1186.63       1223.65        40.59 o
   5   1   9        430.11        467.28        23.47 o
   6   1   9        339.70        376.32        24.29 o
   7   1   9          1.69         -4.54        16.95 o
   8   1   9       3060.64       3193.17        68.18 o
   9   1   9        276.09        299.37        14.41 o
  10   1   9          6.94          5.02         8.02 o
  11   1   9       1046.05       1034.75        38.90 o
  12   1   9       1055.19        998.95        34.01 o
  13   1   9        528.93        538.51        19.47 o
  14   1   9       1052.86        818.85        36.40 o
  15   1   9        135.69         67.56        19.75 o
   0   2   9        841.30        888.52        44.06 o
   1   2   9       8994.71       8498.56       343.77 o
   2   2   9       1443.06       1497.03        68.13 o
   3   2   9        365.93        346.37        20.20 o
   4   2   9       4050.03       4607.45       135.09 o
   5   2   9         57.85         70.76        15.80 o
   6   2   9        994.72       1003.16        63.43 o
   7   2   9         85.31         80.37        24.25 o
   8   2   9        107.49        116.85        11.26 o
   9   2   9        596.41        530.73        15.67 o
  10   2   9         99.98        149.41        11.59 o
  11   2   9        122.07        140.72        16.32 o
  12   2   9          3.49         -4.63        11.24 o
  13   2   9        186.43        166.48        15.05 o
  14   2   9        130.05         85.86         8.52 o
  15   2   9          0.36          1.73        16.52 o
   1   3   9        950.29        831.13        42.23 o
   2   3   9       2333.69       2317.12       141.82 o
   3   3   9       5154.09       4856.91       284.46 o
   4   3   9        311.42        361.18        32.26 o
   5   3   9        101.26         68.31        25.39 o
   6   3   9        322.35        351.63        28.17 o
   7   3   9        731.92        750.62        25.48 o
   8   3   9        752.50        626.80        28.59 o
   9   3   9         42.76         18.55        11.72 o
  10   3   9       1421.54       1535.96        79.86 o
  11   3   9          1.12          2.87        11.37 o
  12   3   9        350.00        357.59        17.67 o
  13   3   9         68.93         90.88        13.54 o
  14   3   9        443.69        388.55        27.08 o
  15   3   9          8.52         -2.77         9.24 o
   0   4   9       4509.45       4175.39       247.62 o
   1   4   9       4236.93       3910.73       165.21 o
   2   4   9       1557.69       1272.66       236.70 o
   3   4   9       1415.31       1208.32        62.55 o
   4   4   9       5049.46       5072.48       214.09 o
   5   4   9        421.06        347.26        28.79 o
   6   4   9        250.73        181.07        33.57 o
   7   4   9         23.47         19.76         8.89 o
   8   4   9       1694.79       1515.43        55.08 o
   9   4   9        152.25        135.79        18.36 o
  10   4   9       3188.13       3238.26       118.28 o
  11   4   9          5.64         -4.89        11.22 o
  12   4   9          2.13          3.48        10.83 o
  13   4   9         64.75         69.59        10.96 o
  14   4   9        165.90        177.74        18.02 o
   1   5   9        302.78        250.00        20.00 o
   2   5   9        609.43        522.69        43.44 o
   3   5   9         12.34          7.92        27.93 o
   4   5   9        799.64        774.92       104.58 o
   5   5   9         96.40        103.94        29.34 o
   6   5   9         43.83         36.82         9.83 o
   7   5   9        214.98        220.19        13.80 o
   8   5   9       1486.21       1417.12        44.24 o
   9   5   9          5.76         12.68        15.55 o
  10   5   9          1.15         -3.21        13.93 o
  11   5   9       1480.24       1598.54        39.15 o
  12   5   9         47.04        107.63        14.25 o
  13   5   9         14.48         33.30        40.83 o
  14   5   9        117.51        132.70        29.05 o
   0   6   9       7373.55       4878.17       423.57 o
   1   6   9        251.42        199.65        27.23 o
   2   6   9       2010.02       1421.27       320.72 o
   3   6   9         47.44         11.56        12.21 o
   4   6   9       1455.19       1260.21        44.74 o
   5   6   9       1623.13       1553.88        48.89 o
   6   6   9       2484.72       2457.46        81.74 o
   7   6   9       1218.93       1193.24        36.15 o
   8   6   9         96.18         88.82        12.46 o
   9   6   9          0.99        -13.52        13.52 o
  10   6   9         42.30         45.62        12.55 o
  11   6   9        279.62        306.97        20.67 o
  12   6   9         89.34        103.55        11.35 o
  13   6   9        437.22        542.72        33.84 o
   1   7   9         64.39         17.35        13.67 o
   2   7   9        341.42        287.60        22.38 o
   3   7   9        101.47         85.45        13.15 o
   4   7   9         11.84         -9.05        14.65 o
   5   7   9        233.73        192.83        25.40 o
   6   7   9       2155.30       2149.03        54.35 o
   7   7   9        592.21        634.92        25.06 o
   8   7   9         35.17         41.46        27.95 o
   9   7   9         25.61         20.51        13.03 o
  10   7   9         11.56          3.74        18.06 o
  11   7   9        173.09        298.66        23.82 o
  12   7   9         26.19        202.93        80.32 o
   0   8   9         21.25          0.46        22.17 o
   1   8   9         55.48        248.78       201.01 o
   2   8   9        451.56         93.66        54.40 o
   3   8   9       1654.89        966.01        78.70 o
   4   8   9        807.65        805.52        40.16 o
   5   8   9       1020.12       1052.61        37.14 o
   6   8   9       1059.23       1265.61        62.74 o
   7   8   9         14.86        -11.14        19.58 o
   8   8   9        219.89        278.72        15.72 o
   9   8   9         21.63         74.95        13.63 o
  10   8   9        433.23        450.03        26.58 o
  11   8   9         68.64        116.93        15.34 o
   1   9   9         73.88         66.36        17.68 o
   2   9   9        143.78        108.68        16.23 o
   3   9   9        104.87        101.70        21.85 o
   4   9   9        103.49        116.86        16.82 o
   5   9   9        185.59        219.79        70.97 o
   6   9   9         24.06         45.89        18.09 o
   7   9   9        437.27        533.24        25.58 o
   8   9   9       1147.87       1283.61        45.59 o
   9   9   9        174.39        171.72        77.67 o
  10   9   9        110.38         81.51        11.96 o
  11   9   9         93.77         85.93        11.43 o
   1  10   9        119.75        117.34        24.72 o
   2  10   9        203.17        231.22        29.57 o
   3  10   9        268.61        546.54       131.72 o
   4  10   9        176.96        351.20        33.55 o
   5  10   9          5.77          5.07        14.34 o
   6  10   9          5.40         28.68        15.24 o
   7  10   9         65.06        105.79        24.83 o
   8  10   9          0.31          8.19        15.18 o
   9  10   9         41.58         51.05        16.40 o
   1  11   9          0.55          4.69        13.12 o
   2  11   9        148.35        164.83        17.25 o
   3  11   9        153.32        156.20        16.67 o
   4  11   9        312.00        333.08        27.72 o
   5  11   9          0.17         -6.99        22.17 o
   7  11   9         32.31         69.76        18.13 o
   0  12   9         35.53         44.00        16.28 o
   2  12   9          2.28         68.96         8.26 o
   3  12   9         21.62         31.13        11.20 o
   4  12   9         60.19         65.24        27.43 o
   5  12   9         14.79         24.02         9.82 o
   0   0  10       3355.61       3202.25       188.48 o
   1   0  10        999.34        840.41        43.17 o
   2   0  10        102.23        124.85        29.68 o
   3   0  10       4013.59       4452.80       261.59 o
   4   0  10       1568.71       1862.08       118.26 o
   5   0  10        147.73        172.10        21.79 o
   6   0  10        407.07        243.30       104.92 o
   7   0  10       4598.23       4914.66       293.58 o
   8   0  10         13.52         23.96         9.29 o
   9   0  10       6286.36       6513.62       205.98 o
  10   0  10        723.91        740.37        26.43 o
  11   0  10        737.30        736.70        42.47 o
  12   0  10        285.01        249.49        17.05 o
  13   0  10        591.87        502.31        27.70 o
  14   0  10        285.64        228.91        21.94 o
  15   0  10        270.70        172.89        15.13 o
   1   1  10      28644.61      27424.81       689.02 o
   2   1  10        100.98        117.15        17.52 o
   3   1  10        908.83        917.57        48.80 o
   4   1  10         12.77         34.40        11.32 o
   5   1  10        524.23        570.11        25.85 o
   6   1  10         50.67         64.58        18.14 o
   7   1  10        650.25        693.68        37.41 o
   8   1  10        377.49        415.74        15.00 o
   9   1  10         56.69         83.19         8.77 o
  10   1  10          3.65         11.33         8.09 o
  11   1  10        194.56        232.54        10.58 o
  12   1  10         20.48         27.88         9.19 o
  13   1  10        115.94        121.29        15.01 o
  14   1  10        251.76        152.43        31.64 o
   0   2  10      59331.36      57566.63      2300.64 o
   1   2  10      18097.56      16569.50       712.11 o
   2   2  10       3895.12       3897.77       163.04 o
   3   2  10       7007.83       6671.07       221.79 o
   4   2  10        578.25        702.28        32.78 o
   5   2  10       2517.60       2607.89        89.07 o
   6   2  10       1718.66       1830.14        69.79 o
   7   2  10       1066.28       1100.81        55.26 o
   8   2  10        117.80        100.93         9.94 o
   9   2  10       2804.11       2733.81        67.75 o
  10   2  10        481.42        430.29        21.00 o
  11   2  10        257.32        283.55        24.60 o
  12   2  10          9.29         12.97        11.15 o
  13   2  10         25.79         36.88        10.59 o
  14   2  10         10.41          7.82         9.06 o
  15   2  10         45.62         28.08        13.28 o
   1   3  10        324.26        309.85        24.31 o
   2   3  10        421.75        375.35        40.31 o
   3   3  10       1834.51       2169.98       134.43 o
   4   3  10        589.84        543.06        37.26 o
   5   3  10       2910.31       2997.98       132.09 o
   6   3  10        440.23        475.06        30.01 o
   7   3  10       1376.49       1349.74        48.56 o
   8   3  10        141.17        117.77        10.89 o
   9   3  10        629.58        601.80        25.70 o
  10   3  10        391.42        431.87        20.41 o
  11   3  10       1191.48       1194.84        32.56 o
  12   3  10          4.34          1.94        14.42 o
  13   3  10        474.20        436.21        20.64 o
  14   3  10        187.87        205.80        35.22 o
   0   4  10       2587.63       2761.54       168.39 o
   1   4  10        159.30        150.37        21.36 o
   2   4  10        641.62        374.43        26.10 o
   4   4  10         63.94         38.57        30.03 o
   5   4  10        189.11        159.56        23.50 o
   6   4  10        115.02        104.67        17.93 o
   7   4  10        160.92        169.94         9.95 o
   8   4  10        546.74        604.12        21.40 o
   9   4  10       1186.33       1135.84        31.53 o
  10   4  10        324.47        359.44        28.07 o
  11   4  10        296.82        292.67        18.34 o
  12   4  10          0.59         11.59        12.12 o
  13   4  10        156.26        146.05        15.74 o
  14   4  10         20.44         75.65        14.44 o
   1   5  10       1501.38       1422.10        80.54 o
   2   5  10       1256.75        989.60        56.84 o
   3   5  10       1231.00       1119.57        63.37 o
   4   5  10        156.46        144.37        50.47 o
   5   5  10         44.37          8.88        15.38 o
   6   5  10        132.39         90.08         9.71 o
   7   5  10       1028.64        908.71        27.88 o
   8   5  10         53.55         42.15        12.55 o
   9   5  10        243.91        263.19        22.21 o
  10   5  10        157.14        175.22        12.84 o
  11   5  10         11.64          4.08        14.49 o
  12   5  10        107.13        129.00        13.88 o
  13   5  10        696.63        668.65       129.93 o
  14   5  10         26.22         24.37         9.35 o
   0   6  10        694.80        665.70        60.17 o
   1   6  10        878.02        677.20       119.36 o
   2   6  10       1811.12       1511.64        78.78 o
   3   6  10          8.96         27.27        12.64 o
   4   6  10        308.38        244.22        17.07 o
   5   6  10        125.51        123.50        17.52 o
   6   6  10         74.80         60.33        12.75 o
   7   6  10        652.96        611.74        17.90 o
   8   6  10        639.46        597.82        21.82 o
   9   6  10        128.61        126.83        16.75 o
  10   6  10        225.43        238.78        14.72 o
  11   6  10         33.56         -6.87        15.07 o
  12   6  10        211.52        247.10        27.21 o
  13   6  10        321.28        298.28        35.51 o
   1   7  10        913.59        665.09        38.03 o
   2   7  10       1032.12        939.57        47.38 o
   3   7  10        256.59        259.40        16.61 o
   4   7  10        430.58        404.28        29.47 o
   5   7  10        407.66        386.20        27.46 o
   6   7  10        418.84        404.90        24.37 o
   7   7  10        199.00        222.17        15.45 o
   8   7  10        304.29        282.46        17.69 o
   9   7  10        748.09        830.33        28.30 o
  10   7  10          7.70         14.15        11.76 o
  11   7  10       1095.75       1349.43        61.87 o
  12   7  10        196.99        121.04        18.02 o
   0   8  10       2659.08       2058.35        82.24 o
   1   8  10       1164.70        958.02        45.63 o
   2   8  10         13.89          7.11        15.99 o
   3   8  10        267.18        292.67        41.12 o
   4   8  10          2.04         25.05        23.34 o
   5   8  10        713.61        791.10        33.58 o
   6   8  10        607.85        704.35        48.05 o
   7   8  10        152.41        182.63        18.85 o
   8   8  10        119.78        154.26        27.18 o
   9   8  10        319.48        382.51        25.37 o
  10   8  10         37.64         22.83        14.95 o
  11   8  10        135.36        186.66        14.01 o
   1   9  10        244.96        225.21        28.87 o
   2   9  10        147.45        154.77        19.34 o
   3   9  10         12.58         32.33        18.69 o
   4   9  10        105.99        107.21        16.95 o
   5   9  10        149.93        140.05        15.27 o
   6   9  10        171.03        200.48        17.35 o
   7   9  10        267.56        375.99        34.80 o
   8   9  10         13.06        167.77        28.08 o
   9   9  10        389.54        439.77       122.31 o
  10   9  10          9.84         -6.64        10.72 o
   1  10  10         13.67         27.43        15.80 o
   2  10  10         60.44        117.35        14.50 o
   3  10  10        882.16       1021.30       138.13 o
   4  10  10         36.35         96.44        19.22 o
   5  10  10        443.46        423.53        26.24 o
   6  10  10         19.18         23.33        21.94 o
   7  10  10        147.75        204.31        26.79 o
   8  10  10        241.33        281.90        18.31 o
   9  10  10         76.38         91.82        16.75 o
   1  11  10          0.90        -19.98        19.98 o
   2  11  10        167.94        145.87        24.14 o
   3  11  10          3.34         -4.92         9.95 o
   4  11  10          9.71         40.51        77.26 o
   5  11  10        113.47        128.28        17.15 o
   6  11  10        241.13        286.88        27.72 o
   7  11  10         60.30         51.86        17.09 o
   0  12  10          0.78          7.05        14.44 o
   1  12  10        442.01        358.14        27.03 o
   2  12  10          6.12         -7.76         9.46 o
   3  12  10         68.87         76.70         8.98 o
   4  12  10         25.70          9.12        12.47 o
   5  12  10         88.52         76.22        10.51 o
   1   1  11      17155.04      17177.39       434.41 o
   2   1  11       4690.84       5318.71       178.59 o
   3   1  11       1185.81       1138.98        55.08 o
   4   1  11        667.59        828.13        36.75 o
   5   1  11         40.71         46.45        18.10 o
   6   1  11        813.90        873.54        45.83 o
   7   1  11          6.68          9.96        17.88 o
   8   1  11        211.35        248.46        11.23 o
   9   1  11       2162.41       2313.61        73.47 o
  10   1  11        703.45        668.47        26.58 o
  11   1  11       1093.70       1145.22        25.07 o
  12   1  11         20.10         13.16         8.97 o
  13   1  11        983.60        910.96        39.09 o
  14   1  11        516.27        397.92        18.62 o
  15   1  11       1129.05        664.66        40.19 o
   0   2  11      14644.71      14056.19       566.06 o
   1   2  11       3703.83       3910.10       130.64 o
   2   2  11        679.07        749.21        41.32 o
   3   2  11       6740.73       6623.22       328.90 o
   4   2  11        162.21        131.21        18.93 o
   5   2  11         30.40         41.54        17.97 o
   6   2  11        457.45        471.15        28.32 o
   7   2  11       1371.61       1453.32        66.20 o
   8   2  11       4125.89       4163.25       103.65 o
   9   2  11       3726.48       3708.42        91.88 o
  10   2  11         23.85         19.63        12.58 o
  11   2  11         25.69         24.03        11.55 o
  12   2  11        241.97        273.35        14.88 o
  13   2  11        134.35        151.98        11.64 o
  14   2  11        234.64        228.95        14.94 o
  15   2  11          0.46         10.51         8.78 o
   1   3  11       4278.00       4168.11       174.27 o
   2   3  11          9.07          3.35        28.18 o
   3   3  11       6227.47       6174.54       256.14 o
   4   3  11       1096.27       1222.31        61.55 o
   5   3  11       1519.06       1448.94        58.53 o
   6   3  11         75.81         82.85        24.24 o
   7   3  11       1237.24       1145.59        46.98 o
   8   3  11       1644.35       1582.88        35.65 o
   9   3  11       1256.88       1186.96        43.98 o
  10   3  11        732.22        647.17        35.95 o
  11   3  11          1.29         -4.57        12.80 o
  12   3  11        277.86        288.92        16.16 o
  13   3  11        348.56        331.29        14.58 o
  14   3  11         17.32         20.52        10.45 o
   0   4  11       3489.14       3675.08       219.78 o
   1   4  11       8176.16       8077.41       426.22 o
   2   4  11       7734.28       8087.23       472.36 o
   3   4  11       1718.45       1413.05       100.94 o
   4   4  11          4.07         28.41        30.49 o
   5   4  11        112.78        112.77        20.68 o
   6   4  11       1256.23       1251.50        39.54 o
   7   4  11        994.52        975.97        27.26 o
   8   4  11        596.43        645.89        27.04 o
   9   4  11        276.35        282.82        19.99 o
  10   4  11        609.89        618.06        24.43 o
  11   4  11        391.61        387.05        16.08 o
  12   4  11        179.63        157.76        23.76 o
  13   4  11         19.90         26.19        12.14 o
  14   4  11        103.14        109.83        13.97 o
   1   5  11         73.83         19.12        16.50 o
   2   5  11        669.39        511.83        53.42 o
   3   5  11        730.17        679.44        39.05 o
   4   5  11       3434.99       3361.95       188.48 o
   5   5  11        250.54        248.54        12.43 o
   6   5  11        430.21        374.89        13.87 o
   7   5  11        970.14        915.34        28.92 o
   8   5  11         10.30         15.39        10.88 o
   9   5  11        169.05        166.01        23.77 o
  10   5  11        582.34        628.03        20.96 o
  11   5  11         18.82         28.03         8.51 o
  12   5  11         22.22         66.96        12.12 o
  13   5  11         37.50         61.29        12.80 o
  14   5  11         14.58         -8.66         8.66 o
   1   6  11        823.70        589.59       107.81 o
   2   6  11         67.17         52.59        24.99 o
   3   6  11        467.64        418.59        22.02 o
   4   6  11         34.89         39.12        11.96 o
   5   6  11       3026.43       2995.91        76.00 o
   6   6  11       1335.12       1346.76        40.07 o
   7   6  11         19.38         24.50        10.21 o
   8   6  11        324.60        310.26        16.74 o
   9   6  11        280.94        306.83        27.66 o
  10   6  11         62.18         74.21        12.62 o
  11   6  11        772.93        879.91        26.91 o
  12   6  11        389.02        450.99        15.65 o
  13   6  11        169.29        155.08         9.99 o
   1   7  11          5.00        272.55        40.77 o
   2   7  11         31.86         13.65        13.19 o
   3   7  11          0.07         -5.54        13.87 o
   4   7  11          3.52         -4.76        13.54 o
   5   7  11        146.07        129.67        13.92 o
   6   7  11         87.25        117.12        19.50 o
   7   7  11        163.45        197.92        16.14 o
   8   7  11         42.90         49.04        14.49 o
   9   7  11         90.18         91.95        12.16 o
  10   7  11          2.79          0.69        12.35 o
  11   7  11        194.73        308.10        14.23 o
  12   7  11          0.15         37.30        15.24 o
   0   8  11          2.21        599.26       512.96 o
   1   8  11       1162.83        924.83        42.95 o
   2   8  11         19.27         59.61        20.49 o
   3   8  11       2016.01       1855.40        87.30 o
   4   8  11        765.29        724.51        32.81 o
   5   8  11       1777.94       1815.22        87.24 o
   6   8  11          1.76         -0.98        17.32 o
   7   8  11        432.64        435.15        21.34 o
   8   8  11        342.82        309.68        29.29 o
   9   8  11        232.21        194.29        17.02 o
  10   8  11        305.21        275.63        45.56 o
  11   8  11        262.19        295.27        50.35 o
   1   9  11        649.06        551.83        30.62 o
   2   9  11         27.11         10.15        15.22 o
   3   9  11        245.51        229.42        16.32 o
   4   9  11        249.76        283.10        18.26 o
   5   9  11        129.01        145.58        17.94 o
   6   9  11         31.98         61.00        15.66 o
   7   9  11        378.64        423.65        36.78 o
   8   9  11          4.36          5.32        12.20 o
   9   9  11        350.13        370.17        54.69 o
  10   9  11        140.61        158.91        10.58 o
   0  10  11         44.82          3.00        20.79 o
   1  10  11        189.77        164.91        17.84 o
   2  10  11        508.52        468.08        30.02 o
   3  10  11         36.69        109.61        24.56 o
   4  10  11        493.01        536.73        24.93 o
   5  10  11         47.67         81.21        24.62 o
   6  10  11        146.57        217.62        28.01 o
   7  10  11          0.24         17.44        25.75 o
   8  10  11         15.31         15.71        14.44 o
   1  11  11          0.90        -19.75        19.75 o
   2  11  11         93.34        113.07        22.87 o
   3  11  11          2.90          7.70        11.59 o
   4  11  11         51.16         51.58        10.14 o
   5  11  11        126.53        109.06        51.16 o
   6  11  11         20.35        107.41        21.60 o
   7  11  11          2.11         21.48        16.63 o
   0  12  11         31.14         16.75        13.86 o
   1  12  11         16.18         40.65        15.01 o
   2  12  11          3.11         31.99         9.23 o
   3  12  11        417.00        311.48        13.04 o
   4  12  11         53.75         57.40        12.24 o
   5  12  11         80.37         35.34         8.55 o
   0   0  12      11949.24      10815.74       618.69 o
   1   0  12       2945.84       2731.74       216.78 o
   2   0  12        330.69        248.03        25.39 o
   3   0  12       8032.99       8264.86       477.45 o
   4   0  12       3674.81       3463.73       208.58 o
   5   0  12       5473.48       5472.95       322.80 o
   6   0  12       2670.97       2650.66       165.96 o
   7   0  12        721.32        667.20        58.67 o
   8   0  12       2910.16       2857.81        88.39 o
   9   0  12        311.48        417.91        19.55 o
  10   0  12       2603.41       2582.94        77.84 o
  11   0  12        968.73       1071.78        40.83 o
  12   0  12        225.45        196.03        14.45 o
  13   0  12        271.76        237.91        27.72 o
  14   0  12          8.52         -9.47        14.78 o
  15   0  12         85.74         25.52         9.12 o
   1   1  12       5938.45       5911.74       151.34 o
   2   1  12       1499.89       1532.32        58.59 o
   3   1  12       6890.64       8137.38       333.19 o
   4   1  12       2252.37       2296.11        82.89 o
   5   1  12        530.86        622.74        41.26 o
   6   1  12       2353.03       2472.37        82.38 o
   7   1  12        400.33        368.21        26.24 o
   8   1  12         14.15         32.79         8.09 o
   9   1  12        422.17        440.56        25.49 o
  10   1  12        682.39        664.50        30.21 o
  11   1  12        558.58        520.76        14.93 o
  12   1  12         38.26         22.18         9.67 o
  13   1  12        518.80        479.19        17.94 o
  14   1  12        176.36        143.45        20.21 o
   0   2  12       1758.42       1771.41        78.36 o
   1   2  12      14657.81      13555.62       446.93 o
   2   2  12       5175.84       4960.87       254.43 o
   3   2  12       3014.96       3085.88       147.56 o
   4   2  12       1467.16       1183.17        48.37 o
   5   2  12       1288.00       1276.19        45.17 o
   6   2  12       2512.99       2589.52        94.21 o
   7   2  12        318.59        309.99        16.46 o
   8   2  12       2596.48       2503.23        48.13 o
   9   2  12       1343.50       1368.89        30.87 o
  10   2  12       1554.36       1411.45        74.91 o
  11   2  12       1660.47       1749.75        84.28 o
  12   2  12         17.92         22.46        10.80 o
  13   2  12         11.52         12.78         7.94 o
  14   2  12        148.39        114.17        12.42 o
   1   3  12       3044.67       3330.14       115.20 o
   2   3  12       1904.75       2022.73       127.39 o
   3   3  12        843.51        763.98        60.17 o
   4   3  12        358.54        317.16        30.16 o
   5   3  12       3357.79       3354.13       146.11 o
   6   3  12        760.68        763.74        38.93 o
   7   3  12          0.78          0.02         9.36 o
   8   3  12       1522.14       1302.72        30.63 o
   9   3  12       4342.20       4501.24       109.09 o
  10   3  12       1345.55       1237.99        57.31 o
  11   3  12       1127.98       1137.93        38.29 o
  12   3  12       1700.67       1740.62        47.86 o
  13   3  12          3.08         17.37         7.76 o
  14   3  12        980.80        920.72        49.41 o
   0   4  12       2142.99       2635.76       162.73 o
   1   4  12        110.89         48.09        31.99 o
   2   4  12        263.99        167.69        38.00 o
   3   4  12       1197.57       1386.01       103.42 o
   4   4  12       4253.43       3462.34       211.81 o
   5   4  12         77.65         90.71        25.26 o
   6   4  12         11.50         -0.06         9.64 o
   7   4  12        965.34        928.63        25.37 o
   8   4  12       1778.56       1683.45        54.96 o
   9   4  12       1651.72       1581.69        41.16 o
  10   4  12        515.95        518.03        22.12 o
  11   4  12        120.69        120.50        12.54 o
  12   4  12        261.15        240.78        15.03 o
  13   4  12         13.70         12.63        12.11 o
  14   4  12        169.45        144.47        12.76 o
   1   5  12        969.57        845.04        38.23 o
   2   5  12       2364.56       2179.97       102.40 o
   3   5  12        226.33        184.58        26.74 o
   4   5  12        314.33        294.25        36.72 o
   5   5  12        977.47        957.09        26.59 o
   6   5  12       2724.26       2500.35        52.64 o
   7   5  12        261.59        219.77        13.54 o
   8   5  12        112.14         94.35        11.47 o
   9   5  12        480.70        459.74        23.48 o
  10   5  12        481.84        507.74        24.19 o
  11   5  12        124.73        145.66        11.10 o
  12   5  12        497.48        554.37        24.10 o
  13   5  12        340.46        295.44        24.80 o
   0   6  12        256.10        198.53        37.65 o
   1   6  12         23.48        -33.26        37.53 o
   2   6  12        105.26        107.55        31.22 o
   3   6  12         35.28         25.81        18.89 o
   4   6  12        504.69        416.45        15.98 o
   5   6  12         16.57         -5.31         9.41 o
   6   6  12        675.47        636.08        28.00 o
   7   6  12        221.05        225.00        11.82 o
   8   6  12         13.13         13.70        10.77 o
   9   6  12        140.13        158.12        12.89 o
  10   6  12        498.81        522.72        24.03 o
  11   6  12         30.22         43.15        18.13 o
  12   6  12         44.08         72.85         9.44 o
  13   6  12         31.35         35.41         9.40 o
   1   7  12       1477.21       1215.68        65.48 o
   2   7  12       2345.14       2002.22        85.85 o
   3   7  12       3182.79       2866.93       115.57 o
   4   7  12        823.02        780.15        25.17 o
   5   7  12        120.65        105.28        20.00 o
   6   7  12          1.60         25.14        22.85 o
   7   7  12          1.04          4.44        12.02 o
   8   7  12       1739.50       1729.66        47.69 o
   9   7  12        214.64        228.53        14.57 o
  10   7  12        290.09        359.55        23.79 o
  11   7  12          2.07         12.61        10.61 o
  12   7  12        419.79        399.88        32.97 o
   0   8  12       3717.14       3219.19       133.48 o
   1   8  12        648.64        565.40        32.16 o
   2   8  12       2334.86       2133.58        91.52 o
   3   8  12       1756.66       1571.66        82.12 o
   4   8  12        433.03        297.81        20.31 o
   5   8  12         22.45         20.31        22.10 o
   6   8  12        272.77        328.32        66.93 o
   7   8  12         77.97        129.61        15.24 o
   8   8  12         84.15         73.53        19.71 o
   9   8  12          0.98         40.09        21.64 o
  10   8  12         30.83         46.25        18.69 o
  11   8  12         32.35         29.61        17.27 o
   1   9  12          0.01        -13.62        14.27 o
   2   9  12        290.30        417.95        47.76 o
   3   9  12          0.53         19.84        15.28 o
   4   9  12        217.03        163.13        20.37 o
   5   9  12          0.09         -5.89        10.75 o
   6   9  12        212.82        228.02        26.99 o
   7   9  12         11.32         23.76        17.87 o
   8   9  12          5.96         17.48        18.38 o
   9   9  12         22.82         39.27        10.47 o
  10   9  12        479.45        483.50        17.41 o
   0  10  12         39.98         63.75        22.64 o
   2  10  12        141.14        145.06        25.99 o
   3  10  12        280.72        271.61        18.38 o
   4  10  12        794.42        783.72        51.97 o
   5  10  12         61.06         86.63        12.43 o
   6  10  12       1171.07       1255.66        49.54 o
   7  10  12          1.15        -25.87        25.87 o
   8  10  12        282.05        221.51        25.64 o
   1  11  12         18.63         12.01        16.12 o
   2  11  12          1.78          6.44        12.65 o
   3  11  12         56.14         64.85        11.96 o
   4  11  12        147.78        168.42        28.14 o
   5  11  12        123.30        148.52        24.02 o
   6  11  12          0.00        -15.71        20.44 o
   7  11  12          4.71         -7.05        15.48 o
   0  12  12         81.22         56.31        27.20 o
   1  12  12          3.70          4.97        12.94 o
   2  12  12        474.84        397.84        35.46 o
   3  12  12         29.91         11.34         6.21 o
   4  12  12        238.58        179.01        16.17 o
   5  12  12         14.60          7.62         6.93 o
   1   1  13       1677.49       1685.91        60.53 o
   2   1  13       2741.25       3060.68       106.33 o
   3   1  13        867.98       1015.86        58.47 o
   4   1  13        368.75        346.28        25.08 o
   5   1  13          0.79         -1.17        16.23 o
   6   1  13       7145.91       7896.33       265.60 o
   7   1  13        768.86        853.82        48.32 o
   8   1  13       3378.21       3515.39        76.20 o
   9   1  13         69.35         66.50         9.40 o
  10   1  13       3626.58       3876.27       103.64 o
  11   1  13       1551.13       1731.44        35.74 o
  12   1  13       1494.50       1584.32        67.81 o
  13   1  13        489.29        503.19        17.30 o
  14   1  13        712.52        618.88        30.96 o
   0   2  13       6707.16       5985.16       347.98 o
   1   2  13        864.59        801.84        33.39 o
   2   2  13        751.17        778.71        37.48 o
   3   2  13        444.26        482.87        47.70 o
   4   2  13       1279.20       1183.23       148.23 o
   5   2  13       3704.56       3778.02       174.88 o
   6   2  13       3671.00       3690.31       183.45 o
   7   2  13       1523.54       1500.79        39.33 o
   8   2  13       1639.09       1607.95        33.93 o
   9   2  13        202.04        212.48        11.24 o
  10   2  13         26.74         38.66        14.06 o
  11   2  13        384.95        387.46        19.73 o
  12   2  13       2350.70       2416.22        64.96 o
  13   2  13         25.25         22.23         8.13 o
  14   2  13         96.40         70.62        10.25 o
   1   3  13       1253.59       1136.84        55.34 o
   2   3  13       2691.70       2313.06       542.01 o
   3   3  13        809.61        780.27        62.60 o
   4   3  13       2311.44       2415.78       108.57 o
   5   3  13        154.18        191.84        23.39 o
   6   3  13         22.11         30.15        20.97 o
   7   3  13        285.98        281.44        13.64 o
   8   3  13       2021.57       1921.43        55.66 o
   9   3  13         93.92         56.39        10.40 o
  10   3  13        783.69        694.45        27.53 o
  11   3  13         41.20         33.91        12.38 o
  12   3  13         58.16         31.23        11.06 o
  13   3  13          1.00         -1.45         7.67 o
  14   3  13         71.95         58.02        11.57 o
   0   4  13       9046.56       9561.95       552.17 o
   1   4  13       1330.44       1315.57        85.35 o
   2   4  13      12933.24      13019.56       751.16 o
   3   4  13       2349.89       2210.20       132.99 o
   4   4  13          4.24         53.70        34.30 o
   5   4  13        314.67        259.35        26.38 o
   6   4  13       4714.13       4539.71       104.81 o
   7   4  13        508.71        482.48        18.51 o
   8   4  13        195.31        198.95        15.02 o
   9   4  13        318.88        260.79        20.26 o
  10   4  13        773.24        660.60        37.99 o
  11   4  13        314.65        311.36        28.53 o
  12   4  13         23.67         45.48        10.46 o
  13   4  13          2.31          2.84        13.95 o
  14   4  13        111.03         71.73         8.46 o
   1   5  13        417.53        363.20        24.47 o
   2   5  13          7.23         -2.65        27.33 o
   3   5  13         83.75         32.13        23.47 o
   4   5  13       1305.23       1260.86        77.13 o
   5   5  13        231.27        250.73        14.11 o
   6   5  13         24.31         12.36         9.43 o
   7   5  13         27.65         12.03        10.43 o
   8   5  13         49.25         60.21        11.01 o
   9   5  13          3.47         -5.71        15.84 o
  10   5  13        133.08        142.53        15.34 o
  11   5  13         67.05         45.38         9.46 o
  12   5  13        245.65        268.20        13.46 o
  13   5  13          1.87         22.10        20.49 o
   0   6  13       4134.41       3693.79       224.05 o
   2   6  13       5634.47       4842.20       160.80 o
   3   6  13         16.65         32.68        13.24 o
   4   6  13       6005.46       5643.48       131.74 o
   5   6  13        926.50        798.04        21.30 o
   6   6  13        729.17        706.94        26.22 o
   7   6  13        203.67        239.05        19.03 o
   8   6  13         32.84         25.40        14.15 o
   9   6  13        177.43        169.09        12.88 o
  10   6  13        299.44        329.31        28.39 o
  11   6  13        190.55        192.47        11.47 o
  12   6  13          5.75          7.03        10.32 o
  13   6  13        337.92        289.65        21.02 o
   1   7  13          7.48        -20.33        20.33 o
   2   7  13        284.78        241.65        21.21 o
   3   7  13        225.36        167.59        19.43 o
   4   7  13       3762.14       3250.18       103.07 o
   5   7  13         51.66          7.37        12.90 o
   6   7  13        611.78        664.94        25.92 o
   7   7  13        109.46         90.39        14.77 o
   8   7  13        151.73        184.48        17.06 o
   9   7  13         10.21         -0.97        14.25 o
  10   7  13         12.08        -12.97        12.97 o
  11   7  13         20.03         34.92        11.85 o
   0   8  13       8716.05       7510.93       279.87 o
   1   8  13        668.26        518.76        42.91 o
   2   8  13        415.90        394.16        25.88 o
   3   8  13        475.07        434.49        27.81 o
   4   8  13         31.08          2.18        18.02 o
   5   8  13         11.78         21.10        12.12 o
   6   8  13       1631.91       1441.02        66.17 o
   7   8  13         12.72          9.57        14.06 o
   8   8  13          1.03         16.60        20.49 o
   9   8  13        149.08        171.83        22.81 o
  10   8  13         36.52         50.88        12.39 o
  11   8  13        109.96        122.76        34.99 o
   1   9  13         26.51         45.25        18.68 o
   2   9  13       3996.29       3482.94       119.23 o
   3   9  13         11.04          6.74        24.95 o
   4   9  13        233.94        187.14        23.25 o
   5   9  13         28.92         24.74        11.42 o
   6   9  13       1471.43       1608.20        67.39 o
   7   9  13         26.69         14.48        14.57 o
   8   9  13        870.14        997.39        64.44 o
   9   9  13        149.34        157.57        14.03 o
  10   9  13        364.91        387.98        18.07 o
   1  10  13         19.26         49.89        23.44 o
   2  10  13         86.85         93.14        18.45 o
   3  10  13         63.65        298.67        23.61 o
   4  10  13        126.39        111.04        23.04 o
   5  10  13        140.76        153.48        15.75 o
   6  10  13         69.87        196.46        20.72 o
   7  10  13        231.76        203.61        23.10 o
   8  10  13         95.49         94.70        22.06 o
   1  11  13         15.17         13.17        13.18 o
   2  11  13        313.46        282.31        17.04 o
   3  11  13          0.90         27.78         9.47 o
   4  11  13        462.77        378.67        22.69 o
   5  11  13         31.88         36.52        23.04 o
   7  11  13        121.86         52.92        14.55 o
   0  12  13         13.38         29.45        13.05 o
   1  12  13          6.43         15.94        12.59 o
   2  12  13        119.33         87.33        10.05 o
   3  12  13         51.15         24.51         5.56 o
   4  12  13        220.44        106.25        12.82 o
   0   0  14       5578.70       5504.13       320.95 o
   1   0  14       2268.59       2097.42        91.46 o
   2   0  14         33.82         27.57        22.24 o
   3   0  14       4152.55       4611.13       193.38 o
   4   0  14        214.64        261.83        29.01 o
   5   0  14       9574.56      11871.37       594.84 o
   6   0  14       1504.86       1844.56        87.64 o
   7   0  14       4970.83       5609.77       190.27 o
   8   0  14       1965.40       2034.23        47.69 o
   9   0  14       1591.95       1826.18        58.59 o
  10   0  14        852.91       1082.83        40.88 o
  11   0  14       1186.66       1128.50        33.63 o
  12   0  14        168.16        157.28        12.26 o
  13   0  14       1785.79       1661.59       100.48 o
  14   0  14        149.26        138.10        15.58 o
   1   1  14        134.58        183.89        17.66 o
   2   1  14       2461.95       2486.67        88.30 o
   3   1  14      16558.83      18583.60       755.44 o
   4   1  14        299.15        321.60        30.67 o
   5   1  14       1801.91       1927.75        73.25 o
   6   1  14        417.81        486.35        38.87 o
   7   1  14        631.37        738.17        21.37 o
   8   1  14       1561.02       1569.00        33.43 o
   9   1  14        161.40        176.91        12.67 o
  10   1  14        648.15        661.31        21.80 o
  11   1  14       1765.47       1923.47        44.15 o
  12   1  14         16.14          8.65         9.58 o
  13   1  14       1083.40       1032.22        30.18 o
  14   1  14         19.74          3.90         8.49 o
   0   2  14       1547.44       1498.81        56.10 o
   1   2  14      15352.98      15357.77       439.73 o
   2   2  14        566.31        488.69        27.68 o
   3   2  14       2306.67       2492.95       112.03 o
   4   2  14       4690.89       4907.25       250.80 o
   5   2  14          4.03         15.25        16.68 o
   6   2  14        491.20        457.34        26.44 o
   7   2  14        722.37        770.60        18.38 o
   8   2  14       1327.37       1223.19        31.01 o
   9   2  14        982.95        970.57        30.88 o
  10   2  14        496.04        451.63        23.67 o
  11   2  14       1751.73       1710.65        95.05 o
  12   2  14         40.86         26.13        11.14 o
  13   2  14         69.96         67.09         8.31 o
  14   2  14        103.19         82.54        11.26 o
   1   3  14         67.42         82.30        14.38 o
   2   3  14       6671.51       6924.95       487.03 o
   3   3  14         76.09        132.01        33.95 o
   4   3  14       3323.73       3249.46       143.27 o
   5   3  14       1144.99       1048.89        47.56 o
   6   3  14        133.59        101.00        25.45 o
   7   3  14       1210.70        998.76        33.06 o
   8   3  14         18.27         22.33         9.22 o
   9   3  14       6047.82       5866.10       132.26 o
  10   3  14       3098.78       2978.82       110.95 o
  11   3  14        535.51        557.83        26.46 o
  12   3  14         90.58        107.64        12.28 o
  13   3  14        283.98        284.71        11.39 o
  14   3  14        288.99        250.84        23.27 o
   0   4  14       6175.19       6278.39       366.92 o
   1   4  14       5292.42       5695.41       235.73 o
   3   4  14       2591.80       2878.00       256.28 o
   4   4  14        643.81        503.42        38.69 o
   5   4  14          7.28         -3.29        25.19 o
   6   4  14        643.62        598.36        18.78 o
   7   4  14          2.74          4.64         9.23 o
   8   4  14       4413.13       4109.28       131.11 o
   9   4  14       1100.46        995.24        48.65 o
  10   4  14       1683.68       1689.94        49.55 o
  11   4  14       2567.47       2584.96        82.28 o
  12   4  14         59.07         74.22        31.47 o
  13   4  14        330.36        313.85        14.51 o
   1   5  14        171.56        174.73        22.62 o
   3   5  14       1926.27       2143.35       145.06 o
   4   5  14       1817.37       1795.98       121.71 o
   5   5  14       4307.69       3850.10        95.02 o
   6   5  14       1053.07       1026.48        31.27 o
   7   5  14       5735.75       5552.00       107.92 o
   8   5  14        117.38        103.98        11.38 o
   9   5  14        110.58        138.40        18.30 o
  10   5  14        474.14        449.89        18.19 o
  11   5  14        362.21        365.69        18.21 o
  12   5  14        421.14        447.75        15.57 o
  13   5  14        867.12        735.90        53.70 o
   1   6  14        395.84        326.12        34.82 o
   2   6  14         36.73         35.22        12.39 o
   3   6  14         29.08         16.44        13.79 o
   4   6  14          6.37         -9.02        13.89 o
   5   6  14         15.75          4.45        11.49 o
   6   6  14         21.29          5.27         9.48 o
   7   6  14         35.80         42.55        14.17 o
   8   6  14         40.66         42.67        13.42 o
   9   6  14        778.44        772.70        29.77 o
  10   6  14        399.82        392.52        25.24 o
  11   6  14         13.57         24.13         7.66 o
  12   6  14         52.66         42.04        10.21 o
  13   6  14        378.91        320.61        22.06 o
   1   7  14        127.97         96.34        27.24 o
   2   7  14        715.22        579.94        24.96 o
   3   7  14        736.87        673.48        23.73 o
   4   7  14        732.84        749.11        33.69 o
   5   7  14        421.70        396.35        19.17 o
   6   7  14        384.80        337.63        22.69 o
   7   7  14        282.21        250.22        16.85 o
   8   7  14        481.13        448.46        24.25 o
  10   7  14        129.63        155.91        22.84 o
  11   7  14        172.00        208.57        14.24 o
   0   8  14       1571.66       1344.10        56.02 o
   1   8  14       2720.77       2216.67        69.16 o
   2   8  14        589.34        527.86        31.48 o
   3   8  14        280.68        311.23        25.83 o
   4   8  14        613.74        512.81        22.41 o
   5   8  14        243.79        211.95        16.80 o
   6   8  14          3.27          5.50        15.24 o
   7   8  14        122.18         88.24        33.84 o
   8   8  14         58.28         47.64        14.17 o
   9   8  14         75.37         96.45        11.37 o
  10   8  14          1.34        -12.03        12.03 o
  11   8  14         34.90         41.29        24.31 o
   1   9  14         83.04         54.03        19.37 o
   2   9  14        133.92        159.64        42.85 o
   3   9  14          0.41          1.70        16.85 o
   4   9  14          0.14          1.96        12.90 o
   5   9  14         38.19         34.65        20.90 o
   6   9  14        420.50        462.13        31.99 o
   7   9  14        517.98        670.36        73.28 o
   8   9  14          0.10         21.48        23.79 o
   9   9  14        116.10         92.23        12.26 o
  10   9  14          5.76         -1.92         7.83 o
   0  10  14         36.16          7.28        19.98 o
   1  10  14       1254.81       1129.63        72.07 o
   2  10  14         18.49         26.55        17.63 o
   3  10  14       2583.54       2810.05        95.19 o
   4  10  14        113.10        100.89        12.20 o
   5  10  14        884.13       1043.19        48.36 o
   6  10  14        750.00        835.70        55.44 o
   7  10  14        321.58        255.73        18.71 o
   8  10  14         29.65         33.03        12.01 o
   1  11  14          2.93         -8.97        12.61 o
   2  11  14         11.45         36.38        18.02 o
   3  11  14        270.78        222.03        11.92 o
   4  11  14        217.24        166.88        23.56 o
   5  11  14        117.22        128.08        18.71 o
   6  11  14          0.20         34.53        19.17 o
   7  11  14         27.35         13.74         6.66 o
   0  12  14         64.56         63.98        13.28 o
   1  12  14        330.52        243.11        19.98 o
   2  12  14        184.58        157.18        15.24 o
   3  12  14         18.53         13.84         4.77 o
   4  12  14        373.08        188.02        15.13 o
   1   1  15       4580.26       4584.02       134.14 o
   2   1  15          7.54         51.59        18.35 o
   3   1  15        144.04         98.51        19.80 o
   4   1  15        401.93        432.76        38.14 o
   5   1  15       1240.26       1368.86        78.65 o
   6   1  15        577.12        496.12        55.26 o
   7   1  15         64.44         82.96         9.19 o
   8   1  15       2879.09       2930.43        62.17 o
   9   1  15       3248.61       3469.79        69.49 o
  10   1  15        517.90        542.87        23.73 o
  11   1  15       1967.13       2265.15        68.73 o
  12   1  15        581.09        639.99        17.41 o
  13   1  15       1010.44        972.41        28.47 o
  14   1  15         41.35         13.10         7.79 o
   0   2  15       2651.87       2911.84       101.91 o
   1   2  15          9.34         77.71        14.42 o
   2   2  15       7542.40       7159.82       290.44 o
   3   2  15      10348.49      10939.13       613.38 o
   4   2  15         97.63         63.59        19.36 o
   5   2  15       2128.76       2197.19        94.51 o
   6   2  15       1286.88       1336.19        83.64 o
   7   2  15       4084.39       4034.76        90.36 o
   8   2  15        136.29        153.99        10.08 o
   9   2  15       5559.12       5542.71       118.74 o
  10   2  15         10.09         24.03        10.85 o
  11   2  15         66.55         59.39        13.59 o
  12   2  15        164.38        175.27        12.73 o
  13   2  15         23.35         10.81         7.66 o
  14   2  15        467.85        350.73        21.72 o
   1   3  15       4284.72       4110.37       121.65 o
   2   3  15       2898.57       3125.93       415.25 o
   3   3  15      10729.57      10772.66       621.93 o
   4   3  15         66.99         74.49        34.42 o
   5   3  15        822.43        655.60        55.44 o
   6   3  15       1981.14       1695.48        43.92 o
   7   3  15       3455.05       3481.58       100.49 o
   8   3  15        298.55        298.27        11.51 o
   9   3  15        244.46        249.61        11.48 o
  10   3  15        814.98        769.20        31.34 o
  11   3  15        138.22        151.54        14.36 o
  12   3  15          1.82         -6.40        10.20 o
  13   3  15        267.21        243.62        12.62 o
   0   4  15       1720.11       1778.12       115.72 o
   1   4  15      13662.92      14199.98       689.40 o
   2   4  15        876.98        870.35        72.41 o
   3   4  15       2758.89       2306.72       263.44 o
   4   4  15        257.21        186.29        41.92 o
   5   4  15       2005.17       1767.69        64.75 o
   6   4  15        365.77        341.41        13.08 o
   7   4  15       1846.72       1692.89        38.52 o
   8   4  15        943.45        880.39        25.83 o
   9   4  15        470.52        424.99        19.51 o
  10   4  15          0.66         -1.54        14.16 o
  11   4  15         13.16          8.98        14.85 o
  12   4  15        135.23        124.36        11.64 o
  13   4  15          1.11         -2.03         8.08 o
   1   5  15        440.01        439.50        48.97 o
   2   5  15         72.76         59.59        36.50 o
   4   5  15       4324.80       4207.79       185.80 o
   5   5  15          1.40         -9.22         9.22 o
   6   5  15        220.19        204.40        12.70 o
   7   5  15        837.01        775.73        23.52 o
   8   5  15        476.49        466.81        15.33 o
   9   5  15        163.56        136.68        19.01 o
  10   5  15         74.61         83.30        14.47 o
  11   5  15          2.18          1.25        10.59 o
  12   5  15         22.80          2.56         7.48 o
  13   5  15         53.44         73.24        12.28 o
   0   6  15       2434.45       1959.80        68.07 o
   1   6  15       1355.64       1042.72        40.23 o
   2   6  15       4287.97       3852.22       124.92 o
   3   6  15       1556.69       1335.91        44.15 o
   4   6  15       1464.75       1443.21        47.43 o
   5   6  15       1896.08       1695.52        40.26 o
   6   6  15        292.38        297.76        12.85 o
   7   6  15         16.66          8.69        14.96 o
   8   6  15         23.00         21.88        14.13 o
   9   6  15         62.63         37.38        18.63 o
  10   6  15        349.06        334.26        15.08 o
  11   6  15        331.58        383.12        18.85 o
  12   6  15        197.01        181.44        14.70 o
  13   6  15        137.38         83.62         9.93 o
   1   7  15          6.24         11.74        15.67 o
   2   7  15        909.92        750.42        29.74 o
   3   7  15         61.20         46.54        12.88 o
   4   7  15       4326.43       3897.59       119.56 o
   5   7  15        281.06        265.48        15.40 o
   6   7  15        814.77        807.76        25.37 o
   7   7  15        296.58        231.89        18.91 o
   8   7  15         64.59         69.84        24.81 o
   9   7  15         15.92         -3.56        16.09 o
  10   7  15        104.03         93.75        21.31 o
  11   7  15         86.52        100.29        11.80 o
   0   8  15        110.24         59.71        23.33 o
   1   8  15        383.76        312.08        16.15 o
   2   8  15        677.23        657.48        28.89 o
   3   8  15        501.66        442.32        29.86 o
   4   8  15          6.99         -6.34        12.17 o
   5   8  15       1478.92       1578.95        44.21 o
   6   8  15         11.68         22.50        16.83 o
   7   8  15         10.82        -11.71        17.87 o
   8   8  15        424.03        457.42        23.74 o
   9   8  15         19.18         38.08        12.51 o
  10   8  15        232.13        246.82        18.25 o
  11   8  15          3.66          2.40        13.45 o
   1   9  15       1031.67        870.73        48.54 o
   2   9  15        607.79        596.14        48.62 o
   3   9  15        179.66        155.44        24.66 o
   4   9  15        414.27        393.19        18.78 o
   5   9  15        342.27        339.09        31.30 o
   6   9  15         89.45        101.23        22.42 o
   7   9  15        236.04        289.40        18.67 o
   8   9  15        790.04        981.30        43.84 o
   9   9  15        193.87        228.79        22.23 o
  10   9  15         17.79         10.78         5.90 o
   0  10  15         71.29         65.60        20.44 o
   1  10  15        311.99        302.71        30.72 o
   2  10  15        202.32        249.42        25.58 o
   3  10  15        154.43        274.71       114.86 o
   4  10  15        361.17        316.63        19.34 o
   5  10  15         12.03          6.90        25.27 o
   6  10  15          9.67         40.12        17.61 o
   7  10  15         54.75         54.62        13.69 o
   8  10  15         47.34         19.75        10.74 o
   1  11  15         12.92         -5.67        12.25 o
   2  11  15        140.07         98.05        18.83 o
   3  11  15        208.51        163.26        14.10 o
   4  11  15         91.94         62.06         8.50 o
   5  11  15         52.78         93.65        31.99 o
   7  11  15        100.81         43.31        11.32 o
   0  12  15         42.01         52.78        12.13 o
   1  12  15          8.85          1.85        11.20 o
   2  12  15          0.56         -7.21         7.21 o
   3  12  15        265.26        123.61        12.99 o
   0   0  16       1356.13       1104.11        76.22 o
   1   0  16       2004.62       2160.38        95.15 o
   2   0  16       3293.05       2830.22       123.64 o
   3   0  16         81.40        119.93        26.23 o
   4   0  16      14028.04      15327.93       620.82 o
   5   0  16       1884.23       2072.66        96.31 o
   6   0  16       4570.54       5093.44       366.86 o
   7   0  16       1945.98       2246.16        71.15 o
   8   0  16       3681.11       3651.22        88.88 o
   9   0  16       9403.96       9678.60       250.29 o
  10   0  16         82.29         71.78        15.36 o
  11   0  16       1567.41       1673.21        59.20 o
  12   0  16         98.12        106.85        11.10 o
  13   0  16        123.34         79.97        19.45 o
  14   0  16       1512.45       1045.90        62.83 o
   1   1  16       1037.78        965.84        34.76 o
   2   1  16        724.67        865.87        38.84 o
   3   1  16          1.19         55.84        20.78 o
   4   1  16        349.45        479.09        36.12 o
   5   1  16         41.72         77.10        20.77 o
   6   1  16       3777.08       4315.41       171.18 o
   7   1  16       3217.34       3233.28        58.02 o
   8   1  16        753.30        717.97        18.01 o
   9   1  16        224.15        204.49        11.76 o
  10   1  16       1729.25       1902.46        60.54 o
  11   1  16        249.60        279.88        15.39 o
  12   1  16        739.15        762.97        21.20 o
  13   1  16        615.65        622.39        20.70 o
  14   1  16       1226.05        959.12        32.84 o
   0   2  16       1062.97       1018.17        51.64 o
   1   2  16       1170.63       1049.42        42.00 o
   2   2  16       6618.25       6488.63       264.47 o
   3   2  16       1079.35       1200.09        89.91 o
   4   2  16         92.55         31.06        24.05 o
   5   2  16         95.06         72.07        20.49 o
   6   2  16        306.67        234.98        28.27 o
   7   2  16       1151.29       1107.92        30.23 o
   8   2  16       2018.67       2114.54        45.52 o
   9   2  16       1330.61       1287.73        36.33 o
  10   2  16         66.92         61.22        11.30 o
  11   2  16       1972.71       1926.43       100.19 o
  12   2  16         18.80         34.72         9.75 o
  13   2  16        107.34        102.84         9.51 o
  14   2  16        278.30        193.08        18.31 o
   1   3  16       1310.06       1305.15        70.23 o
   2   3  16        109.34         84.18        24.20 o
   3   3  16         47.31         18.02        33.95 o
   4   3  16         31.34         18.49        24.58 o
   5   3  16         59.74         -1.55        21.51 o
   6   3  16          1.29          1.67        10.20 o
   7   3  16       1255.89       1081.95        40.32 o
   8   3  16       2130.00       2024.57        42.08 o
   9   3  16        418.65        423.34        15.79 o
  10   3  16       1085.82       1082.48        31.33 o
  11   3  16         26.03         27.89        12.27 o
  12   3  16        118.04        120.45        12.12 o
  13   3  16        197.00        177.72         9.54 o
   1   4  16         20.14         -5.78        15.26 o
   2   4  16       9067.06       9585.40       559.79 o
   3   4  16         45.32         44.48        25.09 o
   4   4  16       2270.47       1933.23       130.62 o
   5   4  16          9.23          4.56         9.21 o
   6   4  16        197.73        210.82        11.67 o
   7   4  16          0.82          5.19         8.24 o
   8   4  16        351.81        365.83        18.56 o
   9   4  16       1720.29       1584.22        53.61 o
  10   4  16         39.04          4.25        14.80 o
  11   4  16        269.40        255.56        23.09 o
  12   4  16       1414.81       1371.93        55.11 o
  13   4  16        124.83        123.39        10.72 o
   1   5  16       1212.38       1369.74        99.09 o
   2   5  16          3.02         16.05        36.84 o
   3   5  16        127.24        169.99        15.17 o
   4   5  16       8203.47       7691.29       165.58 o
   5   5  16         10.74         10.38        12.21 o
   6   5  16       2371.80       2308.31        70.05 o
   7   5  16        312.66        289.25        13.52 o
   8   5  16        219.30        226.01        13.68 o
   9   5  16        719.63        800.53        30.44 o
  10   5  16        559.03        595.32        23.78 o
  11   5  16         55.77         51.74         9.83 o
  12   5  16       1287.25       1373.46        40.06 o
  13   5  16         23.37         22.34        20.04 o
   0   6  16        145.61        144.23        16.17 o
   1   6  16        195.38        151.85        17.16 o
   2   6  16       1456.49       1286.43        37.19 o
   3   6  16         83.04         79.35        10.40 o
   4   6  16        365.37        333.66        13.46 o
   5   6  16       1510.37       1460.42        35.52 o
   6   6  16          2.58          5.65         9.99 o
   7   6  16          1.64          2.30        12.33 o
   8   6  16        201.36        198.21        15.36 o
   9   6  16          0.21          7.38        16.11 o
  10   6  16          0.07         10.48        12.10 o
  11   6  16        543.58        588.33        17.15 o
  12   6  16         79.52         70.32        10.20 o
   1   7  16          3.74        -13.65        18.38 o
   2   7  16       2820.79       2379.49       142.06 o
   3   7  16        784.40        727.80        29.36 o
   4   7  16         90.32         96.27        11.96 o
   5   7  16          1.51        -13.16        13.16 o
   6   7  16        309.37        336.30        21.66 o
   7   7  16          0.21          1.09        16.32 o
   8   7  16        430.28        448.94        27.34 o
   9   7  16        119.21        123.81        17.58 o
  10   7  16        611.99        665.37        79.48 o
  11   7  16          1.24          3.31        10.32 o
  12   7  16         89.88         59.48        10.16 o
   0   8  16       3047.62       2778.08       124.62 o
   1   8  16          0.82          0.73        16.11 o
   2   8  16        560.77        509.31        24.74 o
   3   8  16         92.02         79.06        16.04 o
   4   8  16        181.30        143.00        17.46 o
   5   8  16          1.65        -13.31        13.31 o
   6   8  16        267.14        310.42        23.30 o
   7   8  16        325.81        331.30        24.22 o
   8   8  16         96.44         73.60        59.13 o
   9   8  16         25.18         14.10        10.78 o
  10   8  16         10.94         16.81        15.23 o
  11   8  16        155.89        191.38        41.35 o
   1   9  16         65.99          0.08        55.09 o
   2   9  16          4.08          6.43        19.98 o
   3   9  16          1.65         -4.05        19.47 o
   4   9  16          0.53         -4.52        12.35 o
   5   9  16         12.98         10.94        11.82 o
   6   9  16          0.60         -9.80        11.68 o
   7   9  16          7.91         28.56        13.05 o
   8   9  16         67.59         70.12        13.85 o
   9   9  16        316.22        477.71        20.29 o
  10   9  16        354.08        255.58        18.83 o
   0  10  16        236.41        226.60        25.52 o
   1  10  16          1.81        -15.94        21.83 o
   2  10  16       1258.80       1143.47        40.70 o
   3  10  16        101.12         98.50        11.60 o
   4  10  16       1443.16       1469.08        49.38 o
   5  10  16        237.67        251.34        15.56 o
   6  10  16        128.49        154.18        18.19 o
   7  10  16        223.46        220.02        16.70 o
   8  10  16         72.48          6.93         8.55 o
   1  11  16         19.68         11.26        16.98 o
   2  11  16        189.44        156.61        20.21 o
   3  11  16        231.59        208.06        12.46 o
   4  11  16         56.63         20.07         6.86 o
   5  11  16          5.99          3.34        11.98 o
   6  11  16         51.48         98.17        17.55 o
   2  12  16        327.68        244.40        10.66 o
   1   1  17         47.95         47.17        15.48 o
   2   1  17         30.39         32.37        18.93 o
   3   1  17         72.80         86.04        24.46 o
   4   1  17         82.36         96.20        20.86 o
   5   1  17        180.13        156.17        22.64 o
   6   1  17       1615.96       1666.46        55.17 o
   7   1  17       4531.51       4793.65        84.53 o
   8   1  17       3493.39       3548.39        74.24 o
   9   1  17         57.41         74.42         9.92 o
  10   1  17         86.88         92.90        14.20 o
  11   1  17       1801.14       1897.76        67.47 o
  12   1  17        462.75        466.62        14.42 o
  13   1  17        115.20        117.80        11.29 o
  14   1  17       1315.85        997.48        33.80 o
   0   2  17       5064.20       5001.09       184.74 o
   1   2  17        116.80         75.42        13.94 o
   2   2  17       1073.28       1060.75        50.87 o
   3   2  17        126.73         97.76        24.54 o
   4   2  17        204.73        331.46        31.60 o
   5   2  17        477.65        464.60        36.34 o
   6   2  17        838.00        792.28        37.39 o
   7   2  17        668.40        669.89        20.58 o
   8   2  17        326.73        314.61        14.03 o
   9   2  17        194.98        183.72        11.16 o
  10   2  17          8.69         -5.79        10.74 o
  11   2  17          9.73          6.10        10.90 o
  12   2  17          9.93        -10.91        10.91 o
  13   2  17        663.75        639.21        24.52 o
  14   2  17        145.17        103.94        16.05 o
   1   3  17       9195.75       9401.88       347.92 o
   2   3  17       4251.70       4169.90       391.75 o
   3   3  17        386.39        346.13        44.00 o
   4   3  17        346.67        273.03        64.62 o
   5   3  17         90.68         68.82        25.58 o
   6   3  17          9.41         -5.11         9.26 o
   7   3  17        800.43        781.13        27.90 o
   8   3  17       1172.40       1099.04        29.31 o
   9   3  17        126.36        127.37        11.60 o
  10   3  17        691.79        654.23        23.02 o
  11   3  17         12.16         28.46        12.24 o
  12   3  17        228.86        253.36        12.14 o
  13   3  17          7.74         -2.55         6.23 o
  14   3  17         59.00         -3.58        12.94 o
   0   4  17       1562.78       1500.48       102.33 o
   1   4  17       1011.97       1169.30        67.33 o
   2   4  17        281.95        225.90        42.96 o
   3   4  17        809.91        784.35       145.46 o
   4   4  17       2318.80       2181.72       291.79 o
   5   4  17        768.30        624.22        21.78 o
   6   4  17         44.26         36.47         9.08 o
   7   4  17        218.30        203.29        10.25 o
   8   4  17       3180.83       3056.37        76.41 o
   9   4  17          9.65          6.36        15.26 o
  10   4  17       3001.36       3080.23       105.18 o
  11   4  17         59.57         31.84        16.15 o
  12   4  17        101.58         93.14         8.73 o
  13   4  17        474.35        450.35        27.51 o
   1   5  17        627.69        781.77        66.99 o
   2   5  17       2957.27       2654.82       112.62 o
   3   5  17        223.56        216.50        11.77 o
   4   5  17         14.15          7.73        10.43 o
   5   5  17       3141.17       3248.49        67.27 o
   6   5  17         34.46         15.81        12.73 o
   7   5  17        374.31        392.50        14.12 o
   8   5  17       1617.05       1430.26        34.48 o
   9   5  17        183.64        136.42        14.26 o
  10   5  17         10.98          8.56        14.34 o
  11   5  17          0.01         -9.48         9.48 o
  12   5  17         21.81          9.11         9.33 o
  13   5  17        265.49        237.42        13.27 o
   0   6  17       5856.02       5226.60       213.35 o
   1   6  17       1596.54       1436.32        56.41 o
   2   6  17       2884.38       2506.81        96.05 o
   3   6  17       4694.75       4275.07       117.36 o
   4   6  17        334.77        275.61        13.59 o
   5   6  17          8.20         14.70         9.53 o
   6   6  17       1550.20       1536.70        34.11 o
   7   6  17        249.36        251.50        15.47 o
   8   6  17        105.84        138.10        14.86 o
   9   6  17          2.17         -6.89        18.90 o
  10   6  17         28.09         27.73        16.23 o
  11   6  17          7.50          8.25         7.91 o
  12   6  17        362.79        328.36        14.94 o
   1   7  17        845.91        785.54       275.10 o
   2   7  17       1074.74        975.56        65.25 o
   3   7  17        807.81        675.26        31.43 o
   4   7  17          0.34         -5.26        11.49 o
   5   7  17       1925.19       1991.19        51.93 o
   6   7  17       1033.76        976.79        32.18 o
   7   7  17         18.29         13.97        15.85 o
   8   7  17         29.33         33.14        14.88 o
   9   7  17         37.03         39.84        13.49 o
  10   7  17          1.72         -9.84         9.84 o
  11   7  17         46.41         50.42        11.86 o
  12   7  17          2.27          5.73         5.61 o
   0   8  17       1361.03       1266.50        80.15 o
   1   8  17        861.26        832.89        33.20 o
   2   8  17        328.21        282.47        19.53 o
   3   8  17          1.42          6.89        13.04 o
   4   8  17        246.24        245.31        16.73 o
   5   8  17         52.82        102.10        24.48 o
   6   8  17         71.45         71.29        14.93 o
   7   8  17        371.53        431.48        35.23 o
   8   8  17        444.61        428.25        44.35 o
   9   8  17          6.92        -10.39        10.39 o
  10   8  17        139.33         78.58        14.09 o
  11   8  17         71.83         98.14        27.49 o
   1   9  17       1055.87       1017.12        56.24 o
   2   9  17        456.25        541.54        47.12 o
   3   9  17        419.26        372.35        26.80 o
   4   9  17        545.53        584.77        29.44 o
   5   9  17         17.35         19.76        13.02 o
   6   9  17        204.21        172.31        18.83 o
   7   9  17        382.21        460.87        23.57 o
   8   9  17        415.92        496.77        33.84 o
   9   9  17         70.58         71.38        12.97 o
   0  10  17        661.29        573.32        30.05 o
   1  10  17        109.57        110.98        16.28 o
   2  10  17          2.66         73.11        30.14 o
   3  10  17        115.84        117.07        11.63 o
   4  10  17          5.24          4.71        11.07 o
   5  10  17         58.29         27.21        10.04 o
   6  10  17        204.81        234.63        19.53 o
   7  10  17         53.26         32.78        11.97 o
   8  10  17          7.33         12.36        12.24 o
   1  11  17         60.77         59.97        12.29 o
   2  11  17        236.77        205.58        21.25 o
   3  11  17         78.31         63.80         9.48 o
   4  11  17        430.41        328.10        21.45 o
   5  11  17        600.02        577.33        27.30 o
   6  11  17         55.06         40.08        15.01 o
   0  12  17         19.98         14.67         9.01 o
   1  12  17         71.24         53.82         9.59 o
   2  12  17          4.25         -4.49         4.94 o
   0   0  18       1821.32       1753.40       112.26 o
   1   0  18       5100.51       5070.58       243.40 o
   2   0  18       1935.72       1686.07       113.99 o
   3   0  18       2921.49       2538.02       136.34 o
   4   0  18        346.89        353.83        32.77 o
   5   0  18       7784.55       8197.93       658.88 o
   6   0  18       1023.96       1138.47        95.28 o
   7   0  18       7594.53       7856.34       336.14 o
   8   0  18       1296.42       1414.06        51.42 o
   9   0  18       4589.13       4760.93       112.04 o
  10   0  18         96.26         97.34        13.88 o
  11   0  18       3319.67       3521.59       145.60 o
  12   0  18       2157.70       1899.98        88.22 o
  13   0  18          0.18         -2.16        14.53 o
  14   0  18       2567.61       1682.46       155.57 o
   1   1  18       5893.46       6364.78       224.28 o
   2   1  18        725.42        662.43        34.24 o
   3   1  18        453.03        571.21        36.10 o
   4   1  18       2149.54       2322.75       107.49 o
   5   1  18        113.55        128.21        19.87 o
   6   1  18        826.50        945.73        30.91 o
   7   1  18          0.92          7.06         7.71 o
   8   1  18        665.37        752.37        19.62 o
   9   1  18        113.66        102.48         9.71 o
  10   1  18       1189.94       1257.44        42.72 o
  11   1  18       1694.29       1633.58        44.69 o
  12   1  18        507.68        532.44        15.69 o
  13   1  18        631.12        618.40        26.58 o
  14   1  18         20.16         12.49         8.75 o
   0   2  18       1182.47       1325.94       118.09 o
   1   2  18       3224.04       3255.92        98.41 o
   2   2  18       3116.57       3577.60       180.34 o
   3   2  18        305.21        239.57        29.31 o
   4   2  18          1.49         27.09        23.69 o
   5   2  18        394.89        378.56        34.67 o
   6   2  18       2447.27       2409.65        66.90 o
   7   2  18        435.89        429.14        12.43 o
   8   2  18       2234.15       2261.07        47.81 o
   9   2  18         27.14          9.77         9.87 o
  10   2  18        514.60        515.21        19.11 o
  11   2  18        165.36        177.49        13.79 o
  12   2  18       1602.75       1564.45       108.56 o
  13   2  18        101.59        101.35         9.07 o
   1   3  18       3351.28       3217.15       246.48 o
   2   3  18         94.32         84.67        24.99 o
   3   3  18        963.58        859.96        71.14 o
   4   3  18        913.92        800.82        68.72 o
   5   3  18        205.43        197.23        15.48 o
   6   3  18       1064.08        988.34        35.03 o
   7   3  18       2531.38       2353.46        64.43 o
   8   3  18        815.12        802.25        22.85 o
   9   3  18        212.00        203.77        12.07 o
  10   3  18        635.70        678.94        49.42 o
  11   3  18        109.03        117.05        14.16 o
  12   3  18        145.22        141.26        10.06 o
  13   3  18        368.80        371.98        11.84 o
   0   4  18       1118.80       1177.60       130.74 o
   1   4  18        155.31        123.99        22.68 o
   2   4  18        595.12        703.00        64.44 o
   3   4  18       2864.42       3129.15       198.99 o
   4   4  18        281.69        236.89        17.93 o
   5   4  18          0.98          5.12         8.55 o
   6   4  18         79.60         66.80         9.26 o
   7   4  18          5.20          2.03         9.83 o
   8   4  18        756.28        795.77        36.49 o
   9   4  18        292.93        247.83        19.92 o
  10   4  18         12.56         14.60        16.84 o
  11   4  18         66.75         55.44        13.64 o
  12   4  18         80.24         43.43         7.84 o
  13   4  18        186.66        193.08        11.35 o
   1   5  18         91.93         84.08        18.08 o
   2   5  18        206.16        230.68        18.99 o
   3   5  18        475.85        457.88        28.46 o
   4   5  18       2001.52       1933.00        48.14 o
   5   5  18        348.81        317.07        18.87 o
   6   5  18       2432.24       2258.66        83.65 o
   7   5  18        769.19        694.46        19.26 o
   8   5  18        178.79        176.86        12.79 o
   9   5  18       1186.81       1186.12        43.90 o
  10   5  18          8.33         12.96        15.36 o
  11   5  18        602.33        645.42        27.51 o
  12   5  18        533.71        623.29        30.52 o
  13   5  18        499.98        410.36        27.60 o
   0   6  18       2553.42       2203.09        94.11 o
   1   6  18       1828.21       1658.46        66.26 o
   2   6  18       4149.39       3878.78       143.07 o
   3   6  18         42.92         30.56         9.57 o
   4   6  18       1379.08       1301.78        32.22 o
   5   6  18        487.61        395.61        16.57 o
   6   6  18         63.65         35.71         9.76 o
   7   6  18         42.72          8.95        11.01 o
   8   6  18        169.46        192.59        17.51 o
   9   6  18        191.00        248.49        37.65 o
  10   6  18          0.15         -5.54        17.90 o
  11   6  18          1.17         -6.95         9.50 o
  12   6  18          2.54        -13.74        17.90 o
   1   7  18          4.93          9.46        27.25 o
   2   7  18        535.00        415.85        98.34 o
   3   7  18          9.92         25.63        15.45 o
   4   7  18       2202.69       1860.66        52.85 o
   5   7  18         49.63         28.26        13.01 o
   6   7  18        469.19        442.54        19.52 o
   7   7  18          9.51          7.67        15.77 o
   8   7  18         26.56         32.31        14.20 o
   9   7  18        131.52        147.00        14.60 o
  10   7  18        528.41        534.31        25.34 o
  11   7  18        432.80        560.83        27.13 o
   0   8  18        241.16        201.59        21.86 o
   1   8  18          8.48          1.01        13.92 o
   2   8  18        970.65        874.21        46.02 o
   3   8  18        301.48        304.97        20.40 o
   4   8  18        415.89        344.96        25.92 o
   5   8  18         14.85         -5.12        18.31 o
   6   8  18        199.38        198.89        17.15 o
   7   8  18        274.60        284.08        25.70 o
   8   8  18          0.44          3.12        30.14 o
   9   8  18        149.82        213.36        23.64 o
  10   8  18         73.65         60.99         8.81 o
   1   9  18         91.39         60.26        17.17 o
   2   9  18         12.83          4.99        17.81 o
   3   9  18         11.73         23.26        11.87 o
   4   9  18        167.09        132.83        12.54 o
   5   9  18        205.85        205.79        15.61 o
   6   9  18        257.10        226.05        43.54 o
   7   9  18        214.88        238.47        25.58 o
   8   9  18        147.22        152.92        14.12 o
   9   9  18         16.96         22.95         9.67 o
   0  10  18         12.38         -9.70        21.37 o
   1  10  18        543.84        507.80        28.05 o
   2  10  18         23.56         43.72        19.11 o
   3  10  18        817.21        844.27        31.23 o
   4  10  18        166.01        150.55        13.93 o
   5  10  18        664.31        612.34        39.50 o
   6  10  18        533.42        536.96        27.82 o
   7  10  18          9.77         11.67        11.27 o
   8  10  18         82.27         63.87        11.43 o
   1  11  18        175.18        175.85        14.37 o
   2  11  18          3.20          0.23        14.32 o
   3  11  18        167.10        147.37        17.21 o
   4  11  18        531.89        354.13        18.56 o
   5  11  18        135.55        137.79        34.53 o
   0  12  18          0.18          2.89         7.62 o
   1  12  18         69.63         43.66         7.97 o
   1   1  19        121.68        146.64        20.06 o
   2   1  19        319.43        346.07        48.33 o
   3   1  19          0.96          2.14        19.63 o
   4   1  19        361.70        333.00        23.23 o
   5   1  19        889.82        795.54        35.43 o
   6   1  19        375.88        398.49        14.59 o
   7   1  19         98.91         91.25         8.43 o
   8   1  19        358.43        349.03        13.34 o
   9   1  19         10.67          2.68         9.39 o
  10   1  19        210.25        233.97        13.89 o
  11   1  19        340.44        340.00        15.49 o
  12   1  19        495.72        494.67        14.07 o
  13   1  19       1047.06        609.84        84.42 o
  14   1  19         18.01         13.12         7.48 o
   0   2  19        361.47        369.96        31.37 o
   1   2  19       1953.94       1996.25        88.15 o
   2   2  19       1051.06       1136.89        77.90 o
   3   2  19          4.89         10.40        24.51 o
   4   2  19         99.85        124.87        26.45 o
   5   2  19          2.79          4.94        25.07 o
   6   2  19        313.16        277.81        12.23 o
   7   2  19        979.62        921.25        21.98 o
   8   2  19        204.40        165.23        11.57 o
   9   2  19         54.74         53.33        10.33 o
  10   2  19         15.18         -1.58        13.19 o
  11   2  19        121.70        107.97        14.92 o
  12   2  19          0.03         -8.96         8.96 o
  13   2  19         92.15         89.87         9.51 o
  14   2  19          6.18        -12.01        12.01 o
   1   3  19        153.23         84.84        19.04 o
   2   3  19          9.18          4.42        23.90 o
   3   3  19        154.06         83.39        35.11 o
   4   3  19        261.61        195.64        41.69 o
   5   3  19         74.46         73.37         9.85 o
   6   3  19        522.75        489.36        13.95 o
   7   3  19        348.18        296.17        13.61 o
   8   3  19        241.34        272.85        13.67 o
   9   3  19        863.25        811.77        26.90 o
  10   3  19         54.94         74.25        24.43 o
  11   3  19        715.71        782.10        27.66 o
  12   3  19          9.59          0.09         8.79 o
  13   3  19        341.02        313.00        10.45 o
   0   4  19        842.49       1083.90        56.74 o
   1   4  19        506.93        480.73        50.12 o
   2   4  19        760.44        853.72        73.45 o
   3   4  19        723.82        758.55        68.95 o
   4   4  19        302.09        263.98        13.46 o
   5   4  19        791.55        690.02        19.30 o
   6   4  19         12.37          8.78         8.62 o
   7   4  19         60.83         62.63        10.15 o
   8   4  19        399.55        401.66        16.97 o
   9   4  19        402.51        441.56        34.09 o
  10   4  19         42.25         31.92        15.70 o
  11   4  19          9.22         24.45        11.99 o
  12   4  19         15.59         18.31         7.50 o
  13   4  19        118.81         76.55         9.69 o
   1   5  19        430.94        371.48        17.18 o
   2   5  19         58.86         47.74        11.07 o
   3   5  19        199.27        222.42        12.97 o
   4   5  19         23.98         24.94         9.80 o
   5   5  19       2612.94       2456.10        82.57 o
   6   5  19         18.34         21.66        10.56 o
   7   5  19        244.45        227.23        11.19 o
   8   5  19        371.56        352.72        16.24 o
   9   5  19          3.22          1.99        17.47 o
  10   5  19        213.83        228.36        28.47 o
  11   5  19        135.15        121.47        10.19 o
  12   5  19          5.89         -1.11         5.84 o
   0   6  19       1011.99        991.02        48.40 o
   1   6  19        993.90        933.14        37.66 o
   2   6  19       1358.79       1225.31        58.61 o
   3   6  19        458.39        346.06        15.91 o
   4   6  19        223.93        259.44        18.75 o
   5   6  19       1809.39       1738.75        61.84 o
   6   6  19         29.95         33.00         9.56 o
   7   6  19       1536.01       1621.06        72.11 o
   8   6  19        720.93        659.99        25.47 o
   9   6  19        158.65        194.29        25.35 o
  10   6  19        189.24        196.26        17.92 o
  11   6  19        869.30        962.67        34.64 o
  12   6  19        318.84        240.59        78.25 o
   1   7  19       1680.67       1317.50       506.09 o
   2   7  19        626.31        612.13       169.48 o
   3   7  19         45.34         37.94        16.05 o
   4   7  19        604.49        518.35        22.11 o
   5   7  19        689.60        597.14        28.11 o
   6   7  19         45.07         44.96        10.62 o
   7   7  19        392.88        374.04        25.75 o
   8   7  19         11.47         -9.10        16.28 o
   9   7  19        162.08        147.67        17.21 o
  10   7  19        115.90         98.29        13.64 o
  11   7  19        133.27        160.54        13.93 o
   0   8  19          6.40         18.80        18.45 o
   1   8  19          1.97         -3.76        12.03 o
   2   8  19         51.50         53.20        19.61 o
   3   8  19       2461.22       2243.85        70.14 o
   4   8  19        269.56        234.72        20.93 o
   5   8  19       1385.52       1580.57        58.15 o
   6   8  19         11.77         -0.72        19.06 o
   7   8  19        135.92        111.05        24.20 o
   9   8  19        431.93        436.14        29.51 o
  10   8  19          0.22         -8.47         8.47 o
   1   9  19        793.91        756.33        26.85 o
   2   9  19         40.73         64.62        14.00 o
   3   9  19          4.28         -1.38        11.39 o
   4   9  19        266.37        223.91        13.85 o
   5   9  19         80.04         69.47        14.36 o
   6   9  19         95.30         61.52        34.13 o
   7   9  19         10.41          6.58        22.52 o
   8   9  19         82.85         98.84        14.31 o
   9   9  19          0.98         -2.71         6.67 o
   0  10  19         92.23         86.16        20.90 o
   1  10  19        553.21        446.64        18.36 o
   2  10  19          9.00         11.23        13.02 o
   3  10  19          2.83        -10.86        12.74 o
   4  10  19          5.03         -6.23         8.79 o
   5  10  19         28.19         -6.88        22.06 o
   6  10  19        133.88        153.81        16.37 o
   7  10  19        303.89        290.71        17.43 o
   1  11  19        239.68        194.36        14.54 o
   2  11  19         35.28         19.40        13.51 o
   3  11  19         88.31         85.42        10.74 o
   4  11  19         81.15         47.07         8.02 o
   0  12  19         19.27         11.66         6.47 o
   1  12  19         17.28         18.83         6.01 o
   0   0  20       5500.91       5202.58       307.09 o
   1   0  20       2251.91       2305.10       159.73 o
   2   0  20      16646.18      16260.16       935.14 o
   3   0  20        160.14        177.29        30.20 o
   4   0  20       1419.73       1795.65       109.89 o
   5   0  20       1219.64       1212.05        87.02 o
   6   0  20       2175.49       2336.96        74.70 o
   7   0  20       2692.07       2620.46        89.62 o
   8   0  20       2694.46       2712.36        74.35 o
   9   0  20       3450.98       3554.22       112.89 o
  10   0  20        122.18        131.78        19.13 o
  11   0  20        114.42        141.35        18.29 o
  12   0  20        431.07        397.64        23.64 o
  13   0  20         31.55         31.21        19.00 o
  14   0  20        449.29        302.13        20.79 o
   1   1  20        652.45        624.89        57.80 o
   2   1  20        233.69        311.50        31.11 o
   3   1  20       2173.96       2409.40        98.73 o
   4   1  20       2984.09       3066.02       152.96 o
   5   1  20        351.39        382.93        41.94 o
   6   1  20        237.12        313.14        12.52 o
   7   1  20          0.80         -1.70         7.84 o
   8   1  20       2366.38       2447.56        48.15 o
   9   1  20         15.16         25.68         9.36 o
  10   1  20          7.44         19.19        11.28 o
  11   1  20        769.36        799.62        24.11 o
  12   1  20         49.35         48.95         9.14 o
  13   1  20         45.94         29.27        15.32 o
  14   1  20        166.73        103.49        17.04 o
   0   2  20        118.51        162.80        53.01 o
   1   2  20       2546.15       2389.70        90.66 o
   2   2  20       2476.35       2327.61       237.63 o
   3   2  20        884.58        834.22        96.84 o
   4   2  20        605.15        630.17        43.53 o
   5   2  20         32.48         46.29        26.83 o
   6   2  20        130.77         94.15         9.51 o
   7   2  20         24.67          6.35         8.58 o
   8   2  20       1518.28       1598.06        35.89 o
   9   2  20        193.19        231.75        13.54 o
  10   2  20        752.59        766.29        29.10 o
  11   2  20          7.17          1.82        15.85 o
  12   2  20        526.49        523.53        16.46 o
  13   2  20          6.60          4.91        10.43 o
   1   3  20       7236.28       7844.90       262.88 o
   2   3  20        468.65        482.98        31.24 o
   3   3  20       1394.34       1296.02       181.15 o
   4   3  20        277.81        223.36        17.41 o
   5   3  20       1417.16       1262.29        37.93 o
   6   3  20        470.17        396.23        16.44 o
   7   3  20        360.27        324.42        15.26 o
   8   3  20         11.60          8.62        10.07 o
   9   3  20          9.13         15.21        11.37 o
  10   3  20         90.92        114.27        18.67 o
  11   3  20         56.23         25.18        15.44 o
  12   3  20        223.16        230.78        10.64 o
  13   3  20          1.70          7.59         6.43 o
   0   4  20       1041.94       1016.17        54.08 o
   1   4  20        416.24        457.51        36.92 o
   2   4  20         12.70         21.25        37.30 o
   3   4  20          3.08          7.18        11.66 o
   4   4  20       2648.58       2397.65        71.69 o
   5   4  20        301.60        269.31        11.19 o
   6   4  20          0.45          9.04         8.99 o
   7   4  20         12.76         25.56        16.16 o
   8   4  20       1154.98       1073.84        56.85 o
   9   4  20        702.88        712.75        41.34 o
  10   4  20          2.60         -3.04        13.23 o
  11   4  20          0.05         -1.61        11.53 o
  12   4  20         50.65         26.02         7.27 o
  13   4  20         28.13          8.69         6.23 o
   1   5  20       3088.17       2901.31        70.32 o
   2   5  20          0.20          5.03        10.28 o
   3   5  20          0.13         -9.22         9.22 o
   4   5  20         62.73        108.47        12.03 o
   5   5  20         26.91         21.27        11.30 o
   6   5  20        740.98        605.89        28.94 o
   7   5  20        783.86        719.24        19.86 o
   8   5  20          9.40          3.05         9.66 o
   9   5  20        954.83        930.14        48.56 o
  10   5  20       1679.88       1699.84       220.88 o
  11   5  20         27.19         25.40         7.97 o
  12   5  20         91.06         91.95         9.59 o
   0   6  20       3135.56       2775.74        95.06 o
   1   6  20       1617.91       1450.97        40.94 o
   2   6  20         96.80        104.43        21.02 o
   3   6  20          7.09         -8.96        10.96 o
   4   6  20        794.75        749.98        27.73 o
   5   6  20        155.52        128.00        13.89 o
   6   6  20         96.19         77.84        10.42 o
   7   6  20         36.73         23.53        10.94 o
   8   6  20        243.46        252.74        14.36 o
   9   6  20        182.55        219.59        27.03 o
  10   6  20        624.07        731.12        65.20 o
  11   6  20         23.25         20.51         8.11 o
   1   7  20       1780.59       1625.17        48.47 o
   2   7  20         26.08         29.30        15.42 o
   3   7  20          0.75          9.31        11.45 o
   4   7  20        389.92        315.75        13.54 o
   5   7  20         13.40          6.42        11.98 o
   6   7  20          2.20          1.23        10.40 o
   7   7  20          7.06        -15.61        17.12 o
   8   7  20        715.62        822.68        92.22 o
   9   7  20        151.89        159.38        19.52 o
  10   7  20        400.33        354.32        41.52 o
  11   7  20         15.02         21.53        10.57 o
   0   8  20        202.06        162.04        18.85 o
   1   8  20        407.82        386.32        17.73 o
   2   8  20        807.15        750.23        31.41 o
   3   8  20        444.26        408.24        20.28 o
   4   8  20         50.78         49.18        11.92 o
   5   8  20         54.23         46.51        21.35 o
   6   8  20        293.44        304.94        21.92 o
   8   8  20        151.26        132.70        30.95 o
   9   8  20        196.28        239.42        18.60 o
  10   8  20         31.55         34.82         9.05 o
   1   9  20        241.48        227.86        13.91 o
   2   9  20         99.23         87.58        12.45 o
   3   9  20          6.76         -1.00        11.13 o
   4   9  20         36.87         29.45        12.27 o
   5   9  20        801.53        834.96        32.25 o
   6   9  20        115.21         76.57        29.68 o
   7   9  20         69.40         81.31        13.54 o
   8   9  20          8.83          9.82        17.55 o
   9   9  20        226.79        142.75        13.63 o
   0  10  20        162.19        178.78        23.68 o
   1  10  20        513.11        468.24        16.65 o
   2  10  20         26.90         25.30        11.80 o
   3  10  20         36.24         34.17        11.36 o
   4  10  20        544.42        485.69        42.39 o
   5  10  20        134.10        130.51        14.55 o
   6  10  20         90.89        145.29        24.48 o
   7  10  20         31.69         26.41         7.67 o
   1  11  20         41.25         14.21        13.86 o
   2  11  20          0.57         -8.66        12.36 o
   3  11  20         33.28         32.67         7.58 o
   4  11  20          0.55          0.23        12.47 o
   5  11  20         73.17         57.17        10.86 o
   1   1  21       1592.45       1683.43        78.26 o
   2   1  21       1230.26       1301.84       171.62 o
   3   1  21        372.01        446.40        37.22 o
   4   1  21        193.82         99.83        22.75 o
   5   1  21          0.42         -2.17        15.27 o
   6   1  21       3392.71       3376.32        85.79 o
   7   1  21        435.14        387.92        11.90 o
   8   1  21       1410.32       1368.16        31.86 o
   9   1  21        115.98        133.99        11.15 o
  10   1  21        316.34        352.15        21.77 o
  11   1  21         26.16         30.56         8.61 o
  12   1  21        611.26        615.53        28.00 o
  13   1  21         57.15         45.13        17.25 o
  14   1  21        472.64        218.40        15.82 o
   0   2  21      11761.65      12194.30      1246.22 o
   1   2  21       1914.51       2021.70        80.20 o
   2   2  21         16.76         17.16        24.98 o
   3   2  21        114.93        129.67        27.71 o
   4   2  21         79.37         52.42        26.86 o
   5   2  21          2.66          2.18        15.60 o
   6   2  21        190.78        184.50        10.87 o
   7   2  21        170.62        212.56        10.60 o
   8   2  21         24.46         21.28         9.75 o
   9   2  21        363.33        367.81        18.21 o
  10   2  21         16.61         -3.45        11.37 o
  11   2  21        550.08        532.99        29.72 o
  12   2  21        106.80         95.99        11.98 o
  13   2  21        185.92        165.31        12.88 o
   1   3  21         64.64         41.68        17.01 o
   2   3  21       1091.34       1376.95       108.56 o
   3   3  21        209.63        193.63        24.93 o
   4   3  21        317.13        306.79        18.07 o
   5   3  21        118.96         87.29         8.97 o
   6   3  21         72.80         89.13         9.22 o
   7   3  21        464.25        439.64        18.29 o
   8   3  21         11.88         10.84        10.70 o
   9   3  21         34.04         37.15        11.27 o
  10   3  21        636.53        623.15        27.64 o
  11   3  21        304.31        292.76        24.88 o
  12   3  21        233.58        250.98        11.85 o
  13   3  21          3.38         -6.26         6.26 o
   0   4  21        280.00        156.93        20.81 o
   1   4  21        379.98        336.91        19.90 o
   2   4  21       1060.33       1031.72        31.33 o
   3   4  21        292.91        295.43        11.19 o
   4   4  21        565.64        475.63        18.49 o
   5   4  21          1.99          6.41        10.11 o
   6   4  21        405.82        403.82        15.55 o
   7   4  21          0.52          0.40        14.82 o
   8   4  21       1549.85       1551.40        74.67 o
   9   4  21        266.03        328.94        21.50 o
  10   4  21         90.56         78.65        16.79 o
  11   4  21         57.00         67.01        11.71 o
  12   4  21        525.22        518.69        17.30 o
  13   4  21          2.61         -4.10         8.19 o
   1   5  21         37.29         48.07        11.35 o
   2   5  21        499.33        525.80        17.71 o
   3   5  21        461.90        395.73        18.37 o
   4   5  21        660.58        598.21        24.67 o
   5   5  21        149.04        130.56        11.70 o
   6   5  21         10.58         -2.23         9.45 o
   7   5  21        100.27        111.16        11.00 o
   8   5  21        519.92        492.96        17.08 o
   9   5  21          6.94        -15.49        15.49 o
  10   5  21        520.84        515.35        80.56 o
  11   5  21        582.71        548.67        25.28 o
  12   5  21          0.12         -6.33         6.33 o
   0   6  21        312.25        270.71        24.77 o
   1   6  21        101.69         77.79        12.79 o
   2   6  21       6468.84       5968.01       201.17 o
   3   6  21       1117.20       1035.29        29.50 o
   4   6  21       1820.20       1758.01        41.85 o
   5   6  21        377.08        409.94        22.14 o
   6   6  21        204.52        236.36        18.42 o
   7   6  21        791.02        680.12        32.63 o
   8   6  21       1237.10       1169.29        38.42 o
   9   6  21          6.71          4.43        14.23 o
  10   6  21         50.86         61.14        11.11 o
  11   6  21         45.21         60.95        10.84 o
  12   6  21         18.86         19.40         7.97 o
   1   7  21          5.75        -12.20        13.23 o
   2   7  21        132.87         81.76        17.04 o
   3   7  21        439.73        386.66        19.40 o
   4   7  21        985.04        844.19        33.46 o
   5   7  21          2.28          1.51        10.68 o
   6   7  21          5.09         22.43        11.03 o
   8   7  21        354.22        423.19        21.80 o
   9   7  21          0.89        -10.36        25.93 o
  10   7  21        147.55        143.37        10.84 o
  11   7  21        181.00        144.75         8.88 o
   0   8  21        136.05        123.16        15.91 o
   1   8  21          1.47         -5.73        10.74 o
   2   8  21        509.27        497.19        24.27 o
   3   8  21        852.12        885.83        31.36 o
   4   8  21        327.81        327.71        17.74 o
   5   8  21        119.55        164.45        19.63 o
   6   8  21       1035.24       1078.37        54.34 o
   8   8  21          4.13         20.67        28.64 o
   9   8  21        189.62        261.22        17.64 o
  10   8  21         30.30         18.71         8.27 o
   1   9  21         85.34         72.96        10.31 o
   2   9  21          0.34          8.98        13.12 o
   3   9  21         22.40         31.49        12.96 o
   4   9  21         10.42         14.18        10.53 o
   5   9  21         15.63         26.43        12.68 o
   6   9  21         14.45         36.38        28.18 o
   7   9  21         31.17         26.45        15.01 o
   8   9  21        169.16        188.83        21.25 o
   9   9  21          8.78          6.35         7.62 o
   0  10  21        268.94        187.91        23.79 o
   1  10  21         45.81         39.75        11.17 o
   2  10  21        298.78        285.98        16.44 o
   3  10  21         16.70          3.60        11.26 o
   4  10  21        237.64        228.12        11.36 o
   5  10  21         81.83         54.50        11.38 o
   6  10  21          3.41         -1.04        20.79 o
   7  10  21         35.38         17.09         9.01 o
   1  11  21         27.59         18.47         7.76 o
   2  11  21         46.21         17.09        11.32 o
   3  11  21          2.98          9.48         5.87 o
   4  11  21        216.03        159.61        15.82 o
   5  11  21          0.91         -4.62         7.62 o
   0   0  22       1307.44        821.15        66.87 o
   1   0  22       7152.92       6986.98       289.46 o
   2   0  22      12094.19      10983.08       639.83 o
   3   0  22       1004.84        859.03        73.92 o
   4   0  22        327.38        359.39        37.31 o
   5   0  22        648.98        608.20        33.30 o
   6   0  22       9440.44      10189.04       323.55 o
   7   0  22        466.60        499.38        26.41 o
   8   0  22        157.73        170.70        12.94 o
   9   0  22        193.20        194.71        15.55 o
  10   0  22         73.73        119.35        17.34 o
  11   0  22       1315.30       1563.16        68.44 o
  12   0  22         84.21         86.00        11.75 o
  13   0  22         11.50         21.07        11.37 o
  14   0  22        580.28        265.98        17.44 o
   1   1  22        950.75       1147.58       126.58 o
   2   1  22        905.04       1013.10        81.88 o
   3   1  22        329.22        328.70        28.65 o
   4   1  22        118.82        106.82        23.62 o
   5   1  22        317.01        369.76        16.17 o
   6   1  22         43.35         37.06         7.83 o
   7   1  22        797.78        687.26        16.49 o
   8   1  22       4901.94       4863.74        86.85 o
   9   1  22        726.71        810.11        23.89 o
  10   1  22        214.04        218.79        15.36 o
  11   1  22         75.97         80.39        10.02 o
  12   1  22        909.55        836.72        34.69 o
  13   1  22          3.06          3.35        20.15 o
   0   2  22       1826.87       1882.69       207.19 o
   1   2  22        763.32        740.39        46.50 o
   2   2  22        869.44        985.70        58.30 o
   3   2  22       1443.95       1388.08       137.84 o
   4   2  22       2287.95       2415.93        81.45 o
   5   2  22       2410.89       2087.21        52.61 o
   6   2  22        177.64        179.12         9.89 o
   7   2  22        155.15        193.73        10.40 o
   8   2  22        477.75        534.16        18.71 o
   9   2  22        411.62        456.06        17.14 o
  10   2  22         10.20         10.05        11.26 o
  11   2  22          1.42         -7.68        14.02 o
  12   2  22          2.47         -9.14         9.14 o
  13   2  22          1.11         -7.98         7.98 o
   1   3  22        230.39        205.27        30.09 o
   2   3  22        854.59        781.91        51.59 o
   3   3  22          2.70         -6.21        11.47 o
   4   3  22        163.07        150.90        12.72 o
   5   3  22        458.26        375.78        15.54 o
   6   3  22         74.60         66.69         9.07 o
   7   3  22       2263.10       2228.94        69.01 o
   8   3  22        119.92         95.29        11.42 o
   9   3  22        228.55        274.49        14.87 o
  10   3  22        338.08        304.43        23.65 o
  11   3  22       1014.34        838.39       125.54 o
  12   3  22          0.72         -7.03         7.03 o
  13   3  22        430.86        397.73        19.31 o
   0   4  22         97.11         96.45        19.96 o
   1   4  22          1.51         -8.91         9.71 o
   2   4  22       1087.12        962.25        29.24 o
   3   4  22        695.13        611.12        19.01 o
   4   4  22         77.69         69.69        11.12 o
   5   4  22          0.52          0.36        10.57 o
   6   4  22         74.80         71.58        12.14 o
   7   4  22       2555.95       2328.20        71.71 o
   8   4  22         98.71         76.07        13.82 o
   9   4  22        295.01        296.65        22.75 o
  10   4  22         69.81         60.98        16.03 o
  11   4  22         42.39         53.31         9.26 o
  12   4  22          0.08         -3.34         5.92 o
  13   4  22        379.48        291.06        29.62 o
   1   5  22        423.40        384.99        17.91 o
   2   5  22        585.70        477.34        17.29 o
   3   5  22         56.95         32.70        10.15 o
   4   5  22         64.56         62.48        13.47 o
   5   5  22          1.06         -0.48        10.72 o
   6   5  22        807.90        736.33        28.55 o
   7   5  22        517.93        435.98        18.01 o
   8   5  22         12.33          5.31         9.52 o
   9   5  22        888.81        947.77        76.74 o
  10   5  22        412.87        461.39        39.38 o
  11   5  22        987.49        960.15        43.70 o
  12   5  22        404.37        320.69        48.56 o
   0   6  22       1564.42       1436.49        65.29 o
   1   6  22         56.24         43.18        13.72 o
   2   6  22         42.38         33.02        16.64 o
   3   6  22       1719.08       1658.23        49.98 o
   4   6  22        257.13        202.53        13.42 o
   5   6  22          0.19         -0.76        12.13 o
   6   6  22         99.11        105.85        10.25 o
   7   6  22        476.61        443.14        20.96 o
   8   6  22        148.26        147.06        11.29 o
   9   6  22        237.87        219.98        68.26 o
  10   6  22        142.09        148.99        16.60 o
  11   6  22          3.69          2.72         6.14 o
   1   7  22         93.59         80.02        14.12 o
   2   7  22          1.38          2.16        18.91 o
   3   7  22         59.40         30.72        10.94 o
   4   7  22        791.96        711.69        23.82 o
   5   7  22        905.34        776.67        40.31 o
   6   7  22        210.78        190.86        17.25 o
   7   7  22         34.10         29.33        13.47 o
   8   7  22        229.26        286.89        20.85 o
   9   7  22        261.48        238.85        18.07 o
  10   7  22         12.45         25.04         7.07 o
  11   7  22        718.48        553.09        34.99 o
   0   8  22         64.90         58.92        15.35 o
   1   8  22        104.81        118.48        12.58 o
   2   8  22        227.25        207.30        14.98 o
   3   8  22        642.72        662.28        24.67 o
   4   8  22         99.00         86.63        12.09 o
   5   8  22        443.81        482.60        28.79 o
   6   8  22          4.25         -1.95        12.24 o
   7   8  22         11.07          6.47        16.75 o
   8   8  22         26.33         15.74        12.34 o
   9   8  22        419.01        477.25        49.60 o
  10   8  22          2.33          0.40         9.87 o
   1   9  22        994.22       1033.16        30.01 o
   2   9  22        136.83        145.25        12.82 o
   3   9  22         55.38         45.12        18.94 o
   4   9  22          0.65          4.63         9.50 o
   5   9  22          5.64          3.51        10.65 o
   6   9  22          2.48         16.40        27.49 o
   7   9  22        247.47        244.96        21.48 o
   8   9  22         41.41         48.55        16.75 o
   0  10  22         31.93         47.53        13.84 o
   1  10  22        382.39        387.36        22.05 o
   3  10  22        530.16        550.67        19.45 o
   4  10  22          3.77         10.81         7.28 o
   5  10  22        717.76        620.28        65.20 o
   6  10  22        336.94        346.13        28.87 o
   1  11  22         43.47         46.40         6.44 o
   2  11  22          0.00         -8.55         9.93 o
   3  11  22          0.01          3.39         4.97 o
   1   1  23         48.01         34.04        17.15 o
   2   1  23        116.49        113.64        41.46 o
   3   1  23        263.35        290.31        27.65 o
   4   1  23        276.31        226.50        25.26 o
   5   1  23        207.27        152.70        10.04 o
   6   1  23         55.71         61.97         8.43 o
   7   1  23       2482.51       2483.01        50.79 o
   8   1  23         89.47         96.47         8.82 o
   9   1  23         20.47         20.46        10.23 o
  10   1  23         40.99         44.29        12.75 o
  11   1  23        586.38        666.02        22.68 o
  12   1  23        143.34        134.10        11.66 o
  13   1  23        870.46        798.86        49.32 o
   0   2  23        849.99        824.27        65.72 o
   1   2  23        417.66        400.83        32.74 o
   2   2  23         24.77         14.20        21.63 o
   3   2  23       1030.81       1038.77        67.45 o
   4   2  23         13.86         15.60        12.40 o
   5   2  23        403.34        295.18        11.77 o
   6   2  23         12.65         28.70         9.05 o
   7   2  23        410.44        396.00        13.87 o
   8   2  23        128.45        120.77        11.77 o
   9   2  23       1458.68       1618.61        39.67 o
  10   2  23         92.03         83.83        10.75 o
  11   2  23        439.59        451.09        31.53 o
  12   2  23        655.95        590.44        28.64 o
  13   2  23        235.17        236.65        11.57 o
   1   3  23       1402.21       1579.26       100.45 o
   2   3  23        393.32        404.72        17.83 o
   3   3  23         37.23         32.78        10.46 o
   4   3  23         59.82         69.15        12.92 o
   5   3  23        914.08        952.76        37.14 o
   6   3  23        193.76        169.06        10.00 o
   7   3  23       1048.91        970.88        26.48 o
   8   3  23         17.31         -2.43        10.86 o
   9   3  23        452.45        468.14        16.85 o
  10   3  23        257.69        283.09        21.01 o
  11   3  23        468.96        530.40        26.86 o
  12   3  23          0.82         -1.06         6.52 o
  13   3  23         33.42         34.81         7.98 o
   0   4  23        127.24         59.30        15.91 o
   1   4  23       6714.84       6164.61       130.43 o
   2   4  23       1046.20        998.89        31.48 o
   3   4  23         81.22         64.75         9.62 o
   4   4  23       1941.15       1793.34        45.60 o
   5   4  23       1593.91       1462.25        51.76 o
   6   4  23          0.24         -4.45        10.86 o
   7   4  23       1849.22       1841.56        85.60 o
   8   4  23        240.68        310.82        27.09 o
   9   4  23         63.13         35.52        11.71 o
  10   4  23         45.96         44.37        15.84 o
  11   4  23         13.20         27.54        10.27 o
  12   4  23          0.18         -4.85         4.85 o
   1   5  23        165.56        143.85        13.80 o
   2   5  23         10.39          7.85        11.72 o
   3   5  23         27.26         25.51        10.97 o
   4   5  23          7.34          4.04        12.66 o
   5   5  23        239.43        217.06        15.06 o
   6   5  23        159.36        132.47        11.27 o
   7   5  23        306.06        250.28        12.12 o
   8   5  23         24.10         37.45         9.67 o
   9   5  23          0.81         -5.84        17.85 o
  10   5  23         60.36         89.51        24.95 o
  11   5  23        344.34        275.78        16.75 o
  12   5  23         24.52         30.92         5.33 o
   0   6  23        531.11        512.14        26.63 o
   1   6  23        226.64        182.57        14.40 o
   2   6  23          2.39         10.93        16.08 o
   3   6  23       1210.66       1188.22        34.05 o
   4   6  23         30.63         47.57        13.58 o
   5   6  23        969.35       1018.27        50.59 o
   6   6  23        411.82        413.26        16.11 o
   7   6  23        502.70        493.77        19.96 o
   8   6  23        227.64        227.36        12.47 o
   9   6  23       1562.27       1271.37        55.70 o
  10   6  23         94.20         69.03        18.36 o
  11   6  23        247.63        257.22        12.44 o
   1   7  23        119.06        108.29        14.25 o
   2   7  23        179.07        163.72        18.86 o
   3   7  23         42.69         46.49        12.22 o
   4   7  23        135.64        127.19        10.48 o
   5   7  23         11.78          8.15        12.07 o
   6   7  23        377.66        332.50        19.33 o
   7   7  23          2.82        -10.99        14.44 o
   8   7  23          3.19         18.71        15.94 o
   9   7  23        127.82         97.28        19.63 o
  10   7  23         90.16         90.19        26.79 o
   0   8  23        595.67        536.18        34.45 o
   1   8  23        549.87        518.18        18.97 o
   2   8  23       1032.92       1034.37        39.69 o
   3   8  23        862.96        869.86        34.38 o
   4   8  23          1.15          5.62        11.56 o
   5   8  23         70.36         83.96        19.98 o
   6   8  23        120.59         93.46        12.87 o
   7   8  23         19.47         32.11        16.52 o
   8   8  23         38.42         31.17        10.72 o
   9   8  23         64.14         75.67        30.20 o
   1   9  23          6.26         -8.00         9.51 o
   2   9  23          1.22         -5.43        15.79 o
   3   9  23        130.44        133.77        18.57 o
   4   9  23        333.00        354.91        25.75 o
   5   9  23         87.80        101.62        11.65 o
   6   9  23         13.39         11.50        15.96 o
   7   9  23         42.47         70.57        14.21 o
   8   9  23         22.14         31.30        13.40 o
   0  10  23        135.57        117.34        19.06 o
   1  10  23         76.17         64.75         9.16 o
   2  10  23          4.16          0.92        14.67 o
   3  10  23         45.64         25.70         8.49 o
   4  10  23         42.68         34.63         9.16 o
   5  10  23          1.20         -8.89        21.71 o
   1  11  23        134.14        138.56         8.27 o
   2  11  23         17.51         14.66         5.63 o
   3  11  23        222.80        147.95        33.03 o
   4  11  23        116.03         60.17         9.01 o
   0   0  24       2332.41       2861.21       179.24 o
   1   0  24        149.46        249.30        50.07 o
   2   0  24       1038.72        970.94        80.04 o
   3   0  24       1645.20       1360.04       104.41 o
   4   0  24        117.90        136.07        20.39 o
   5   0  24         68.39         61.68        17.76 o
   6   0  24        558.06        537.30        22.06 o
   7   0  24         18.10         28.25        10.44 o
   8   0  24        541.24        631.42        27.13 o
   9   0  24        991.64       1030.88        53.14 o
  10   0  24        305.63        362.99        33.84 o
  11   0  24         27.24         74.39        15.73 o
  12   0  24         70.38         74.92        10.46 o
  13   0  24         85.95         39.96        22.87 o
   1   1  24         88.32         52.99        19.86 o
   2   1  24        657.25        666.97        65.37 o
   3   1  24         30.53         20.77        14.11 o
   4   1  24         94.28         88.51        15.83 o
   5   1  24         64.15         58.17         9.31 o
   6   1  24       2625.06       2427.11        70.24 o
   7   1  24        103.40         99.77         9.19 o
   8   1  24        903.24        912.89        22.08 o
   9   1  24        249.93        260.65        13.48 o
  10   1  24        284.81        348.51        23.89 o
  11   1  24        210.61        216.49        15.79 o
  12   1  24        412.75        397.37        19.02 o
  13   1  24        636.40        475.27        22.56 o
   0   2  24         17.25         41.69        31.07 o
   1   2  24        869.04        915.17        51.77 o
   2   2  24       2840.61       2959.17       119.45 o
   3   2  24         23.10         31.91        11.03 o
   4   2  24        166.62        139.04        11.17 o
   5   2  24        440.66        423.52        18.70 o
   6   2  24       1211.62       1172.46        30.00 o
   7   2  24        452.68        454.15        14.87 o
   8   2  24       2793.66       3011.89        67.97 o
   9   2  24         44.93         46.66         9.64 o
  10   2  24        145.54        155.43        11.59 o
  11   2  24         44.75         46.01         9.26 o
  12   2  24        329.48        309.89        21.12 o
  13   2  24          3.77          0.95         6.44 o
   1   3  24         61.87         47.09        11.05 o
   2   3  24        613.64        673.30        19.80 o
   3   3  24        127.66        138.79         9.40 o
   4   3  24        230.56        196.52        12.71 o
   5   3  24        466.35        457.56        16.53 o
   6   3  24        114.22         99.31         9.64 o
   7   3  24        551.39        538.79        19.63 o
   8   3  24       1327.61       1325.00        33.62 o
   9   3  24          0.76        -11.66        11.66 o
  10   3  24         31.61         16.77        13.73 o
  11   3  24        261.12        274.68        19.46 o
  12   3  24        279.97        219.26        11.96 o
  13   3  24         25.49         28.48         6.68 o
   0   4  24        594.82        509.15        31.82 o
   1   4  24        134.26        127.86        13.25 o
   2   4  24       1337.21       1368.80        69.66 o
   3   4  24        436.60        451.24        14.94 o
   4   4  24        336.78        371.87        16.41 o
   5   4  24        182.84        168.76        11.89 o
   6   4  24          3.49          6.85        11.39 o
   7   4  24        195.28        209.25        15.77 o
   8   4  24        373.75        315.37        15.57 o
   9   4  24        347.26        348.30        25.01 o
  10   4  24        158.93        187.52        14.83 o
  11   4  24         11.39          8.11         9.10 o
  12   4  24         52.90         72.46         6.90 o
   1   5  24         80.26         58.36        12.49 o
   2   5  24        367.00        341.70        16.22 o
   3   5  24          6.15         10.48        11.04 o
   4   5  24          1.71         11.20        11.58 o
   5   5  24        129.17        121.94        11.85 o
   6   5  24          1.10          9.42        10.63 o
   7   5  24         33.04         18.15         9.87 o
   8   5  24        211.38        262.23        12.35 o
   9   5  24        931.40       1025.33       112.95 o
  10   5  24        470.88        573.07        43.19 o
  11   5  24         41.37         34.53         9.16 o
  12   5  24        211.97        180.40        14.90 o
   0   6  24       2002.02       1934.60        68.84 o
   1   6  24        652.54        588.96        27.92 o
   2   6  24         18.17          6.27        13.68 o
   3   6  24         32.12         35.43        11.80 o
   4   6  24        371.99        325.99        15.63 o
   5   6  24        106.87         70.69        13.07 o
   6   6  24         69.44         65.64        10.63 o
   7   6  24         90.92        103.22        15.21 o
   8   6  24         72.26         67.13        11.50 o
   9   6  24         53.66         58.46        13.35 o
  10   6  24         78.28         83.16        11.80 o
  11   6  24        263.58        211.05        15.82 o
   1   7  24        229.79        235.06        18.28 o
   2   7  24        354.25        314.17        22.23 o
   3   7  24        223.06        195.04        13.64 o
   4   7  24         80.60         78.00         9.97 o
   5   7  24         68.84         58.69        12.53 o
   6   7  24        967.16        962.42        48.45 o
   7   7  24         63.71         84.59        10.26 o
   8   7  24        291.33        366.80        27.60 o
   9   7  24        114.92        128.77        15.94 o
  10   7  24        409.85        316.56        23.21 o
   0   8  24       1042.01        986.43        46.43 o
   1   8  24         35.14         24.00        10.51 o
   2   8  24         60.43         65.62        12.43 o
   3   8  24        119.53        118.00        15.62 o
   4   8  24       1015.00       1024.53        34.17 o
   5   8  24          7.06         24.00        15.53 o
   6   8  24         37.46         37.98        12.88 o
   7   8  24         15.41         29.34        15.24 o
   8   8  24         65.27         92.37        17.96 o
   9   8  24          0.43         -2.15         7.90 o
   1   9  24          8.44         12.83         9.79 o
   2   9  24         26.79         49.62        12.64 o
   3   9  24          1.87         10.51        11.21 o
   4   9  24          2.15         -0.55         8.60 o
   5   9  24          2.56          8.57         9.79 o
   6   9  24         11.11         22.85        15.55 o
   8   9  24          4.27          2.28         6.30 o
   0  10  24        584.25        661.77        44.00 o
   1  10  24        123.05        114.24        12.53 o
   2  10  24        195.31        123.99        13.01 o
   3  10  24        337.94        319.11        13.83 o
   4  10  24         83.14         88.91         9.76 o
   5  10  24        162.90        163.65        16.86 o
   6  10  24         76.86         49.08        14.90 o
   1  11  24         30.68         21.62         6.70 o
   2  11  24         57.08         37.40         5.05 o
   3  11  24          7.08         -8.32         8.32 o
   1   1  25          0.53          2.59        19.68 o
   2   1  25        309.04        255.56        22.95 o
   3   1  25        318.40        397.61        18.12 o
   4   1  25        418.37        418.12        16.89 o
   5   1  25        199.30        174.94        10.71 o
   6   1  25        741.82        741.60        19.11 o
   7   1  25         53.35         60.32         8.84 o
   8   1  25        879.05        894.08        21.73 o
   9   1  25         14.29          9.96         9.44 o
  10   1  25        280.97        295.26        21.39 o
  11   1  25         11.69         21.54        10.31 o
  12   1  25        943.97       1027.95        53.15 o
  13   1  25          2.76          2.22         7.69 o
   0   2  25       3373.83       3377.98        98.74 o
   1   2  25        294.07        321.33        14.06 o
   2   2  25       3823.02       3704.92        98.04 o
   3   2  25          0.64         -0.88        10.52 o
   4   2  25          3.77          8.65        11.09 o
   5   2  25         12.81          2.56         9.77 o
   6   2  25       2038.63       1974.49        50.32 o
   7   2  25         13.16          7.20         9.90 o
   8   2  25        458.89        505.75        17.75 o
   9   2  25         31.22         34.31         9.39 o
  10   2  25         24.22         18.40         9.77 o
  11   2  25         40.84         45.75        14.21 o
  12   2  25        256.03        221.37        12.15 o
  13   2  25        414.61        308.76        15.51 o
   1   3  25         40.78         28.16        11.24 o
   2   3  25         20.70         38.48        11.25 o
   3   3  25        102.97        129.46         9.79 o
   4   3  25          4.64         22.74        10.53 o
   5   3  25        538.16        568.07        18.15 o
   6   3  25         80.69         98.75         9.72 o
   7   3  25        461.24        507.27        18.58 o
   8   3  25        174.56        166.99        13.71 o
   9   3  25          6.62         14.74        10.09 o
  10   3  25       1195.25       1374.26        57.61 o
  11   3  25        315.97        340.77        15.46 o
  12   3  25        268.72        246.63        13.15 o
  13   3  25         29.29         12.01        11.78 o
   0   4  25        918.04        814.54        33.97 o
   1   4  25        604.93        569.15        17.34 o
   2   4  25       2324.71       2301.35        93.22 o
   3   4  25        107.92        106.24        10.37 o
   4   4  25       1852.76       1820.79        44.26 o
   5   4  25        199.71        180.55        12.71 o
   6   4  25       1121.85       1131.19        31.46 o
   7   4  25        295.41        299.54        21.47 o
   8   4  25        868.30        934.38        39.82 o
   9   4  25        305.07        308.36        19.27 o
  10   4  25        580.48        627.27        26.21 o
  11   4  25         63.04         65.14         8.40 o
  12   4  25         37.29         40.04         6.46 o
   1   5  25        220.44        224.29        17.00 o
   2   5  25        597.99        568.44        19.67 o
   3   5  25         17.76         30.93        11.80 o
   4   5  25        135.14        131.39        12.76 o
   5   5  25         27.08         34.52        11.49 o
   6   5  25        140.98        102.17        11.59 o
   7   5  25        349.03        356.14        15.37 o
   8   5  25         50.69         41.73         9.09 o
   9   5  25        310.48        296.76        44.23 o
  10   5  25        272.83        329.18        76.80 o
  11   5  25          1.14          9.18         6.84 o
  12   5  25          3.75         -2.66        10.05 o
   0   6  25        230.71        206.75        20.30 o
   1   6  25        243.06        239.04        17.27 o
   2   6  25       1183.56       1087.63        49.99 o
   3   6  25        394.45        326.46        18.79 o
   4   6  25       2234.81       2222.87        75.17 o
   5   6  25        339.77        301.79        21.20 o
   6   6  25        117.68        146.61        14.27 o
   7   6  25         29.71         11.72        10.33 o
   8   6  25       1325.81       1361.69        44.99 o
   9   6  25         19.38         26.26        13.02 o
  10   6  25         42.66         40.54        13.86 o
  11   6  25        217.12        136.88         9.14 o
   1   7  25         16.29         26.75        14.60 o
   2   7  25          5.55         16.80        12.42 o
   3   7  25         60.37         40.76        11.41 o
   4   7  25         28.87         44.26         9.25 o
   5   7  25        110.17         84.66        15.89 o
   6   7  25          7.06         11.75         9.17 o
   7   7  25         31.38         27.75        11.70 o
   8   7  25        390.13        379.74        36.50 o
   9   7  25          8.52          6.35        12.24 o
  10   7  25        349.93        281.35        55.38 o
   0   8  25         49.65         58.18        16.39 o
   1   8  25        298.04        289.24        15.72 o
   2   8  25        316.80        271.94        39.79 o
   3   8  25        232.38        214.27        13.78 o
   4   8  25        164.32        191.00        12.72 o
   5   8  25          1.90         16.61        14.80 o
   6   8  25         50.35         44.85        10.96 o
   7   8  25         12.60         22.98        14.78 o
   8   8  25         47.06         82.92        19.52 o
   9   8  25         94.70         86.27        10.97 o
   1   9  25        215.70        207.90        11.85 o
   2   9  25          4.22         11.64        13.40 o
   3   9  25         33.02         28.31         9.52 o
   4   9  25        757.08        783.56        31.54 o
   5   9  25          0.18          0.58         9.30 o
   6   9  25         36.35         26.86        14.43 o
   7   9  25          9.72         -1.73        14.78 o
   0  10  25          0.37         -7.14        10.68 o
   1  10  25          0.88         -4.97        10.04 o
   2  10  25          3.52          3.14         8.44 o
   3  10  25          6.49         13.35         5.82 o
   4  10  25          6.08         10.33         7.29 o
   5  10  25         61.17         44.60         9.56 o
   1  11  25         96.79         60.54         6.20 o
   2  11  25        170.40         83.27         8.55 o
   0   0  26      28747.07      27138.61      1768.19 o
   1   0  26        699.50        433.59        20.46 o
   2   0  26        316.42        349.75        19.60 o
   3   0  26       1283.14       1264.31        43.70 o
   4   0  26        465.78        463.88        22.17 o
   5   0  26        268.29        291.52        17.41 o
   6   0  26         57.20         47.36        10.87 o
   7   0  26          1.88          3.05        11.05 o
   8   0  26        224.69        167.91        12.80 o
   9   0  26       1842.75       1903.56        59.89 o
  10   0  26        232.68        232.73        44.75 o
  11   0  26         14.33          8.83        10.90 o
  12   0  26        303.80        298.19        31.70 o
   1   1  26          3.14         -0.52         7.87 o
   2   1  26       4032.22       4029.59        89.27 o
   3   1  26        204.69        210.59        14.64 o
   4   1  26          2.42          0.84        13.46 o
   5   1  26       1240.89       1177.60        43.62 o
   6   1  26       1243.03       1099.91        23.80 o
   7   1  26       1291.48       1195.35        29.58 o
   8   1  26        789.58        738.73        17.83 o
   9   1  26        127.96        136.72        10.10 o
  10   1  26        561.54        597.96        27.28 o
  11   1  26         11.90          4.60         9.74 o
  12   1  26          5.06         10.43         7.75 o
  13   1  26        229.01        133.06        19.75 o
   0   2  26        381.34        413.21        18.41 o
   1   2  26       1862.81       1800.16        40.27 o
   2   2  26        916.48        895.07        27.17 o
   3   2  26        396.65        342.66        15.14 o
   4   2  26        166.25        187.00        14.30 o
   5   2  26       1970.39       1833.19        49.67 o
   6   2  26         45.63         54.85         9.07 o
   7   2  26       2462.80       2702.25        60.52 o
   8   2  26       1183.75       1152.28        29.44 o
   9   2  26        203.17        188.19        11.02 o
  10   2  26          1.49         13.61        10.98 o
  11   2  26        713.11        766.47        61.33 o
  12   2  26        194.03        196.95        11.93 o
  13   2  26         83.50         50.01         9.82 o
   1   3  26        833.70        945.60        25.71 o
   2   3  26        192.86        195.12        13.29 o
   3   3  26          1.72          1.28         9.35 o
   4   3  26        287.13        256.55        14.01 o
   5   3  26        175.14        161.54        12.22 o
   6   3  26       1949.63       2005.67        54.52 o
   7   3  26       2047.33       2054.85        51.44 o
   8   3  26        171.58        174.04        13.56 o
   9   3  26          0.94          4.60         9.99 o
  10   3  26        401.05        371.19        15.91 o
  11   3  26        128.40        141.28        11.14 o
  12   3  26        178.53        157.65         9.39 o
   0   4  26       1570.41       1505.50        67.52 o
   1   4  26       1099.72       1065.19        26.23 o
   2   4  26       2004.07       2119.88        62.19 o
   3   4  26        408.00        419.43        16.23 o
   4   4  26         53.00         72.83        12.11 o
   5   4  26         27.57         16.93        11.74 o
   6   4  26          5.92         12.18        12.18 o
   7   4  26         71.74         81.38        11.55 o
   8   4  26        202.35        208.74        13.07 o
   9   4  26        294.05        283.62        18.12 o
  10   4  26         94.55        107.78        11.67 o
  11   4  26         59.10         43.23         7.77 o
  12   4  26        110.43         96.37         8.07 o
   1   5  26         39.98         27.80        11.58 o
   2   5  26         22.74         36.50        12.64 o
   3   5  26          2.04          3.22        12.48 o
   4   5  26        736.58        703.21        24.89 o
   5   5  26         46.13         42.39        11.62 o
   6   5  26         65.64         49.82        11.64 o
   7   5  26         29.63         42.60        10.09 o
   8   5  26       2187.90       2324.18       114.80 o
   9   5  26        287.36        318.62        36.38 o
  10   5  26         62.88         91.69        12.65 o
  11   5  26       1187.19       1042.86        84.40 o
   0   6  26        213.20        251.70        21.50 o
   1   6  26         17.88         17.22        11.06 o
   2   6  26          6.22         -9.86        13.86 o
   3   6  26        118.80         95.89        12.17 o
   4   6  26         46.66         50.16        10.92 o
   5   6  26          0.65          1.70        11.05 o
   6   6  26         46.15         42.86        10.01 o
   7   6  26          0.13         -7.68         9.73 o
   8   6  26         23.09         15.90         8.89 o
   9   6  26        148.59        142.78        20.45 o
  10   6  26          5.40          3.12        12.59 o
  11   6  26        153.24         69.87        12.36 o
   1   7  26        369.57        398.30        35.34 o
   2   7  26         69.51         50.88        14.69 o
   3   7  26          5.19         -0.99        10.25 o
   4   7  26         83.66         92.25         9.96 o
   5   7  26          0.67         -5.05        11.74 o
   6   7  26        415.90        373.72        25.37 o
   7   7  26        144.39        140.57        18.40 o
   8   7  26         20.95          5.31        13.17 o
   9   7  26         17.02         10.71         9.55 o
  10   7  26       1006.79        719.40        43.08 o
   0   8  26        225.65        216.24        14.12 o
   1   8  26        143.27        150.25        13.98 o
   2   8  26        601.51        620.92        26.99 o
   3   8  26        118.49        134.44        12.10 o
   4   8  26        686.64        689.87        23.90 o
   5   8  26       1203.34       1239.24        55.23 o
   6   8  26         28.12         24.69        10.30 o
   9   8  26        122.52        109.27        51.91 o
   1   9  26         56.55         70.66         8.69 o
   2   9  26         86.97         81.78        13.12 o
   3   9  26        302.01        300.99        15.03 o
   4   9  26         14.63          2.97         7.77 o
   5   9  26         33.36         31.06        10.80 o
   6   9  26         61.63         32.68        13.17 o
   7   9  26          5.66          9.71         7.22 o
   0  10  26         15.62         -1.13         9.23 o
   1  10  26        242.99        262.52        14.49 o
   2  10  26        313.62        297.80        16.46 o
   3  10  26        153.25        114.90        12.61 o
   4  10  26         81.50         69.30         8.60 o
   5  10  26        104.53         90.55        16.05 o
   1  11  26         14.03         12.24         5.89 o
   1   1  27        694.49        763.89        18.37 o
   2   1  27          7.30         18.25        11.51 o
   3   1  27        106.16         90.81        14.64 o
   4   1  27        134.67        134.42        12.90 o
   5   1  27       2225.65       2176.91        70.47 o
   6   1  27         64.70         68.76         9.37 o
   7   1  27       3499.52       3382.99        62.76 o
   8   1  27        154.40        162.15         8.99 o
   9   1  27         13.32         12.29         8.82 o
  10   1  27          3.95         -7.10        13.95 o
  11   1  27        706.11        759.70        38.86 o
  12   1  27          0.06          3.69         7.11 o
   0   2  27         29.47         67.67        13.75 o
   1   2  27       3778.22       3808.37        83.38 o
   2   2  27        704.24        690.45        28.99 o
   3   2  27        312.26        322.15        14.43 o
   4   2  27          1.60          2.30        12.76 o
   5   2  27          1.25         16.73        10.36 o
   6   2  27        718.28        731.60        17.59 o
   7   2  27         74.91         64.40        10.99 o
   8   2  27        317.47        321.55        12.67 o
   9   2  27        208.74        229.09        11.18 o
  10   2  27         39.25         29.74        19.23 o
  11   2  27         16.94          3.89         9.90 o
  12   2  27        208.33        198.24         9.24 o
   1   3  27          2.96         -1.46        11.59 o
   2   3  27        428.25        389.83        16.53 o
   3   3  27          2.87         12.70         9.79 o
   4   3  27          0.07          8.96        11.88 o
   5   3  27         38.07         50.78        11.95 o
   6   3  27        619.09        673.79        21.76 o
   7   3  27       2077.98       2155.01        60.21 o
   8   3  27         72.43         76.73        11.59 o
   9   3  27        693.78        687.64        21.01 o
  10   3  27          0.34          2.48         8.98 o
  11   3  27        735.91        884.27        31.82 o
  12   3  27         83.34         70.23         8.96 o
   0   4  27       1632.90       1679.71        74.26 o
   1   4  27       5710.14       5621.48       145.20 o
   2   4  27         64.06         65.71        11.52 o
   3   4  27       1071.73       1098.31        32.48 o
   4   4  27         52.36         35.90        10.70 o
   5   4  27       1487.36       1636.35        42.66 o
   6   4  27        109.94        109.88        14.66 o
   7   4  27       1107.16       1138.87        26.95 o
   8   4  27        469.57        509.53        17.94 o
   9   4  27          6.39          5.95         9.52 o
  10   4  27          8.72         20.19         9.87 o
  11   4  27        104.84        108.64        10.81 o
  12   4  27          2.51         -2.30         4.97 o
   1   5  27        915.55        928.16        32.60 o
   2   5  27        103.68        107.31        11.23 o
   3   5  27       1029.94        939.43        28.69 o
   4   5  27         28.46         33.12        13.24 o
   5   5  27        376.44        348.90        15.65 o
   6   5  27        229.37        201.65        14.61 o
   7   5  27        461.08        472.17        17.02 o
   8   5  27        168.13        197.85        21.37 o
   9   5  27        186.99        234.19        15.12 o
  10   5  27         15.08         23.33        15.94 o
  11   5  27         35.60         15.13        10.74 o
   0   6  27        190.11        203.51        23.55 o
   1   6  27        406.97        432.28        17.02 o
   2   6  27         49.82         46.83        12.16 o
   3   6  27        966.03       1086.43        29.93 o
   4   6  27         25.13         36.58        10.73 o
   5   6  27        637.19        623.42        34.52 o
   6   6  27        203.41        204.50        11.37 o
   7   6  27       1573.99       1749.22        61.65 o
   8   6  27          5.07          9.92         9.80 o
   9   6  27        784.81        859.10        56.82 o
  10   6  27          6.31         10.86        11.43 o
   1   7  27         48.75         34.46        12.09 o
   2   7  27         94.39         83.01        12.71 o
   3   7  27          4.67         -5.90        10.03 o
   4   7  27          0.08          1.75         8.20 o
   5   7  27        270.14        223.71        19.17 o
   6   7  27         27.84         19.90         8.76 o
   7   7  27        328.49        289.05        22.47 o
   8   7  27         48.24         59.28        15.19 o
   9   7  27        655.09        790.14        35.68 o
   0   8  27          0.98          8.85        12.87 o
   1   8  27        580.12        572.61        19.64 o
   2   8  27         58.28         71.26        14.62 o
   3   8  27        632.83        669.67        23.80 o
   4   8  27        211.70        218.53        12.55 o
   5   8  27        590.17        706.15        31.28 o
   6   8  27         47.31         79.34        15.94 o
   7   8  27         51.24         65.83        13.97 o
   8   8  27         93.12        105.32        30.95 o
   1   9  27          4.93         11.89         8.98 o
   2   9  27         10.07         21.35        10.35 o
   3   9  27          0.17          5.76         9.93 o
   4   9  27          1.23         -1.92        10.16 o
   5   9  27        890.16        832.58        50.24 o
   6   9  27          2.57         -1.50        19.40 o
   0  10  27         43.54         29.49        10.57 o
   1  10  27         35.28         46.44         7.40 o
   2  10  27         16.20         14.97         7.30 o
   3  10  27          0.07          2.33         5.50 o
   4  10  27          2.85          5.77        15.24 o
   5  10  27        239.78        118.96        11.20 o
   0   0  28       4248.33       3837.61       164.99 o
   1   0  28       1246.40       1057.67        32.99 o
   2   0  28       6776.11       7198.36       184.80 o
   3   0  28        150.18        158.30        19.22 o
   4   0  28        168.88        192.15        18.16 o
   5   0  28        248.45        221.58        13.80 o
   6   0  28         37.90         48.26        11.33 o
   7   0  28        493.98        517.79        19.70 o
   8   0  28       3452.32       3800.33        98.22 o
   9   0  28        186.26        220.15        12.87 o
  10   0  28        302.48        308.25        29.68 o
  11   0  28        100.59        108.22        13.05 o
  12   0  28        244.57        228.33        22.87 o
   1   1  28       1910.02       1942.41        43.22 o
   2   1  28        404.42        379.34        14.19 o
   3   1  28        313.09        384.06        16.34 o
   4   1  28        926.03        919.51        27.98 o
   5   1  28        119.96        126.23        11.62 o
   6   1  28        950.55        986.50        28.13 o
   7   1  28          0.12         -8.93         8.93 o
   8   1  28       1895.51       1928.68        43.76 o
   9   1  28         60.62         63.46        10.02 o
  10   1  28        128.11        154.73        13.58 o
  11   1  28        113.92        100.88        12.57 o
  12   1  28        174.36        167.42        10.12 o
   0   2  28       2226.45       2403.37        65.64 o
   1   2  28       2289.79       2362.90        54.19 o
   2   2  28       3852.66       4020.50        96.22 o
   3   2  28       2668.88       2621.39        93.41 o
   4   2  28       2793.69       2868.59        69.13 o
   5   2  28        423.33        438.83        15.34 o
   6   2  28        126.39        165.10        10.30 o
   7   2  28       1693.23       1907.80        44.76 o
   8   2  28        445.66        472.26        14.81 o
   9   2  28        379.58        389.95        13.79 o
  10   2  28        129.95        159.90        16.36 o
  11   2  28         93.94        117.69        12.94 o
  12   2  28         72.59         61.33         5.47 o
   1   3  28        332.08        341.00        15.93 o
   2   3  28          4.80          9.42        10.82 o
   3   3  28       1582.36       1581.95        39.48 o
   4   3  28       1657.23       1592.72        44.86 o
   5   3  28       1343.21       1357.09        39.81 o
   6   3  28       3761.52       3974.03        94.55 o
   7   3  28        618.85        613.95        18.46 o
   8   3  28          0.95         11.33        11.71 o
   9   3  28        164.26        184.94        11.53 o
  10   3  28        383.42        432.43        23.79 o
  11   3  28        321.83        360.30        13.46 o
  12   3  28          2.98          2.74         7.16 o
   0   4  28        195.02        207.55        18.99 o
   1   4  28          7.71         20.31        12.65 o
   2   4  28        205.79        162.98        11.32 o
   3   4  28          0.18          6.68        11.66 o
   4   4  28        100.46         92.08        14.34 o
   5   4  28        972.08       1099.86        32.49 o
   6   4  28       1105.29       1145.68        29.60 o
   7   4  28          0.31         -3.74        10.99 o
   8   4  28        119.87        132.49        11.13 o
   9   4  28         67.53         69.77         9.64 o
  10   4  28          1.38          5.57         8.91 o
  11   4  28         49.78         65.57         7.04 o
   1   5  28       1347.90       1335.54        38.52 o
   2   5  28          5.43         -0.67        11.00 o
   3   5  28          8.81         25.19        12.76 o
   4   5  28          0.55          0.71        14.09 o
   5   5  28          1.10         11.44        11.97 o
   6   5  28        112.87        138.13        12.32 o
   7   5  28       1068.87       1209.25        44.27 o
   8   5  28        673.17        730.65        35.57 o
   9   5  28        108.45        125.30        11.76 o
  10   5  28        726.97        668.80        81.42 o
   0   6  28       1626.83       1740.03        62.91 o
   1   6  28        356.36        343.60        18.64 o
   2   6  28          5.95         14.39        11.91 o
   3   6  28        243.24        242.50        13.43 o
   4   6  28        134.37        167.23        12.31 o
   5   6  28        141.18        130.37        13.22 o
   6   6  28         11.47         11.12         9.17 o
   7   6  28          1.19         -0.67        10.58 o
   8   6  28        257.75        323.93        28.58 o
   9   6  28          0.04         -9.33         9.33 o
  10   6  28          1.45         -7.62         8.72 o
   1   7  28         28.24         20.37        11.98 o
   2   7  28         25.70         43.73        11.77 o
   3   7  28        156.40        165.39        13.07 o
   4   7  28         64.80         66.57         8.79 o
   5   7  28        117.45        118.01        11.74 o
   6   7  28        323.80        326.72        26.02 o
   7   7  28         77.84        102.32        11.32 o
   8   7  28        404.52        339.83        89.51 o
   9   7  28        222.88        197.01        31.59 o
   0   8  28        224.38        223.10        15.96 o
   1   8  28        247.64        241.25        12.98 o
   2   8  28         71.49         92.89        12.10 o
   3   8  28        246.63        263.73        20.24 o
   4   8  28        414.72        461.70        27.56 o
   5   8  28        361.69        337.30        91.59 o
   6   8  28        981.76       1242.93        74.49 o
   7   8  28         77.86         93.55        13.40 o
   8   8  28         91.32         63.69        10.21 o
   1   9  28         49.84         70.97         7.78 o
   2   9  28        134.02        139.67        14.64 o
   3   9  28         15.68         12.59         8.22 o
   4   9  28        231.22        252.62        13.61 o
   5   9  28         62.24         64.58         9.47 o
   6   9  28         10.84         14.44        16.98 o
   0  10  28         80.62         84.31        12.94 o
   1  10  28        110.22        101.70         9.35 o
   2  10  28        505.59        428.71        27.72 o
   3  10  28        143.00        133.60        18.19 o
   4  10  28         31.35         14.67         8.55 o
   1   1  29        224.31        255.22        14.59 o
   2   1  29       1843.25       1868.90        39.56 o
   3   1  29       1414.43       1413.81        33.82 o
   4   1  29       1877.71       1955.97        51.27 o
   5   1  29        231.94        228.99        11.66 o
   6   1  29       2664.67       2679.57        50.79 o
   7   1  29          0.77          0.21         8.47 o
   8   1  29        508.07        521.87        17.74 o
   9   1  29         46.49         48.29         8.44 o
  10   1  29        673.53        799.60        28.22 o
  11   1  29          0.19         -2.26        10.42 o
  12   1  29         10.35         11.50         6.58 o
   0   2  29       4400.88       4400.78       128.20 o
   1   2  29        537.46        541.48        18.67 o
   2   2  29       2807.43       2935.74        84.41 o
   3   2  29       1319.91       1349.65        46.52 o
   4   2  29        158.69        152.77        13.34 o
   5   2  29        765.16        847.50        29.08 o
   6   2  29        635.51        669.97        21.50 o
   7   2  29         63.32         73.87        10.49 o
   8   2  29         10.31         12.60         8.87 o
   9   2  29        155.80        183.20        10.64 o
  10   2  29        209.99        229.49        16.10 o
  11   2  29        198.97        229.44        10.84 o
  12   2  29        202.98        166.93        10.73 o
   1   3  29        386.81        426.24        16.53 o
   2   3  29        840.82        978.01        23.48 o
   3   3  29        452.65        535.73        17.76 o
   4   3  29         51.68         45.70        13.10 o
   5   3  29         73.90         60.50        12.58 o
   6   3  29         13.07         31.28        11.15 o
   7   3  29         75.52         92.48        12.37 o
   8   3  29        215.04        242.62        13.33 o
   9   3  29          9.22         12.06         8.45 o
  10   3  29        652.09        756.58        29.11 o
  11   3  29         84.58         95.58         8.05 o
  12   3  29       2581.85       1676.49        68.60 o
   0   4  29          5.85         12.77        16.36 o
   1   4  29         44.82         56.61        11.45 o
   2   4  29       2670.28       2594.66        63.45 o
   3   4  29          0.60         -7.64        11.58 o
   4   4  29        331.89        455.95        22.12 o
   5   4  29        175.75        200.86        14.26 o
   6   4  29       1508.03       1786.23        45.40 o
   7   4  29        123.72        127.17        12.04 o
   8   4  29        416.56        445.10        16.36 o
   9   4  29          6.73          7.10         8.69 o
  10   4  29          2.18          2.81        11.44 o
  11   4  29          0.09         -5.81         5.81 o
   1   5  29        120.34        125.58        12.67 o
   2   5  29        937.20       1005.10        26.96 o
   3   5  29         28.58          8.33        16.69 o
   4   5  29        332.44        293.96        23.69 o
   5   5  29          1.09          1.32        12.24 o
   6   5  29         18.31         11.23        11.81 o
   7   5  29         15.90         17.18        11.29 o
   8   5  29          3.52         -5.82        16.59 o
   9   5  29         12.01         12.18        11.72 o
  10   5  29        308.02        314.60        24.83 o
   0   6  29        454.18        468.38        29.75 o
   1   6  29         96.40        129.82        14.70 o
   2   6  29       1844.71       2028.33        61.40 o
   3   6  29         63.34         50.65        10.72 o
   4   6  29       2161.59       2275.48        55.35 o
   5   6  29         48.89         56.63        12.23 o
   6   6  29        447.69        535.15        23.16 o
   7   6  29         59.90         71.64        10.47 o
   8   6  29        584.42        570.30        54.69 o
   9   6  29          4.98         -0.17        12.36 o
  10   6  29         91.92         74.71         8.00 o
   1   7  29          0.48         -4.25        12.97 o
   2   7  29         27.99         13.17        10.57 o
   3   7  29         31.86         25.88        11.44 o
   4   7  29        388.78        388.46        13.66 o
   5   7  29         88.36         75.80        14.44 o
   6   7  29         26.86         28.75         7.94 o
   7   7  29          5.33         15.07        18.42 o
   8   7  29        403.83        358.51        99.79 o
   9   7  29         56.51         44.47         6.37 o
   0   8  29        860.84        939.72        35.42 o
   1   8  29          0.04          7.17         8.88 o
   2   8  29        364.38        421.88        17.22 o
   3   8  29         25.97         27.97         9.90 o
   4   8  29       1419.81       1707.62        71.99 o
   5   8  29        329.08        268.62        73.97 o
   6   8  29        553.20        665.06        46.37 o
   8   8  29         88.37         64.44         9.35 o
   1   9  29         37.68         33.54        10.24 o
   2   9  29        129.82        110.60        14.36 o
   3   9  29         44.49         34.75         7.25 o
   4   9  29         74.03         73.28        11.56 o
   5   9  29        155.43        111.57        21.14 o
   6   9  29        232.04        130.15        16.57 o
   0  10  29        341.47        260.65       128.08 o
   1  10  29          1.79          7.28         5.52 o
   2  10  29        315.37        295.27        50.30 o
   0   0  30       1598.79       1605.70        70.96 o
   1   0  30       9748.79       9801.44       282.18 o
   2   0  30       8376.30       8644.04       222.63 o
   3   0  30        125.94        132.55        34.01 o
   4   0  30         19.84         37.45        20.05 o
   5   0  30        736.63        812.40        27.88 o
   6   0  30         90.79         98.54        13.81 o
   7   0  30       1159.08       1170.54        34.39 o
   8   0  30       1834.40       1938.54        56.33 o
   9   0  30         51.16         49.84         9.75 o
  10   0  30        207.84        268.80        19.51 o
  11   0  30          8.38         11.55        15.48 o
  12   0  30        206.39        135.93        14.90 o
   1   1  30       1948.42       2018.01        48.80 o
   2   1  30        205.22        209.40        13.30 o
   3   1  30        265.60        297.08        15.99 o
   4   1  30         42.49         38.16        12.62 o
   5   1  30        326.64        326.64        14.15 o
   6   1  30         18.89         19.31         8.07 o
   7   1  30        805.36        796.64        18.46 o
   8   1  30        247.34        242.99        11.17 o
   9   1  30          0.09         -3.98         7.94 o
  10   1  30        325.35        371.09        15.14 o
  11   1  30        166.96        158.86        13.35 o
  12   1  30         14.43         19.17        10.51 o
   0   2  30       5829.09       6302.95       209.80 o
   1   2  30        953.88       1015.27        27.48 o
   2   2  30          1.18         25.61        12.67 o
   3   2  30       6414.55       7387.26       212.63 o
   4   2  30        268.59        305.43        14.70 o
   5   2  30         67.20         87.73        10.64 o
   6   2  30        890.50        902.78        27.90 o
   7   2  30          1.15          4.88        10.55 o
   8   2  30        910.41        986.26        23.53 o
   9   2  30        238.42        273.38        11.29 o
  10   2  30        214.71        247.36        17.01 o
  11   2  30         50.61         54.13         8.20 o
  12   2  30         48.58         24.48        14.21 o
   1   3  30        502.79        570.21        19.01 o
   2   3  30         91.28         85.72        11.90 o
   3   3  30        336.50        316.91        15.75 o
   4   3  30        143.81        176.77        15.26 o
   5   3  30       7242.88       7981.48       186.16 o
   6   3  30        287.08        292.30        14.32 o
   7   3  30          5.61         14.76        12.01 o
   8   3  30        216.71        227.42        11.87 o
   9   3  30         52.69         50.94         8.82 o
  10   3  30        111.55        120.64        11.83 o
  11   3  30        299.46        283.31        12.15 o
   0   4  30       3872.12       4204.24       142.16 o
   1   4  30         76.84         81.11        11.71 o
   2   4  30        686.36        721.20        21.43 o
   3   4  30        427.99        392.01        20.27 o
   4   4  30          6.06        -12.05        15.07 o
   5   4  30       1385.91       1490.56        39.62 o
   6   4  30        650.89        691.41        20.82 o
   7   4  30       1046.53       1191.44        30.56 o
   8   4  30         19.58         20.60        10.31 o
   9   4  30         23.36          6.80         8.25 o
  10   4  30        156.93        203.01        13.27 o
  11   4  30         43.09         40.59         6.13 o
   1   5  30       1925.18       2016.51        46.54 o
   2   5  30       1181.73       1213.21        35.85 o
   3   5  30         46.66         41.20        14.73 o
   4   5  30        388.99        432.45        27.06 o
   5   5  30         85.83         99.57        13.92 o
   6   5  30        138.50        160.47        16.05 o
   7   5  30       2273.02       2428.18        74.79 o
   8   5  30          3.90         11.42        15.96 o
   9   5  30       1044.67       1106.37        78.71 o
  10   5  30        156.59        156.26        16.52 o
   0   6  30       1036.06       1144.06        53.21 o
   1   6  30        883.57        900.15        28.34 o
   2   6  30        151.37        142.91        13.74 o
   3   6  30        209.99        210.61        13.21 o
   4   6  30         36.36         42.58        10.31 o
   5   6  30        237.04        210.30        14.23 o
   6   6  30         11.99         21.74         8.57 o
   7   6  30         31.09         43.19         9.39 o
   8   6  30          0.29         -5.04        15.01 o
   9   6  30         18.81         15.01        12.94 o
   1   7  30        105.11        117.26        12.17 o
   2   7  30        239.94        286.45        17.05 o
   3   7  30          1.40         -4.82         9.48 o
   4   7  30         19.74         21.34         8.01 o
   5   7  30          5.57         10.21        11.80 o
   6   7  30         35.02         31.29         7.57 o
   7   7  30        225.13        282.65        60.86 o
   8   7  30        297.14        249.20        16.33 o
   9   7  30         44.16         31.36         5.62 o
   0   8  30       1017.60       1162.15        43.68 o
   1   8  30          9.91          6.78         8.41 o
   2   8  30         37.72         38.74         9.55 o
   3   8  30        443.46        497.06        26.41 o
   4   8  30        376.24        435.22        19.68 o
   5   8  30        647.56        769.91        30.96 o
   6   8  30         58.35         52.52        11.38 o
   1   9  30        116.27        103.02         9.25 o
   2   9  30          1.97          9.17        10.49 o
   3   9  30        121.07        136.13        11.67 o
   4   9  30          6.44          8.06         7.19 o
   5   9  30         83.62         67.91        18.02 o
   6   9  30          0.08          0.81        10.51 o
   0  10  30          4.21         23.44         8.43 o
   1  10  30        434.17        300.39        14.25 o
   1   1  31         69.80         71.67        13.81 o
   2   1  31          0.96         -3.11        12.10 o
   3   1  31         49.10         76.09        11.62 o
   4   1  31       1103.02       1119.39        30.83 o
   5   1  31        987.86       1051.03        25.81 o
   6   1  31        210.20        234.05        10.61 o
   7   1  31        825.25        901.86        19.67 o
   8   1  31        218.36        243.89        10.45 o
   9   1  31          2.29         -0.26         7.51 o
  10   1  31          1.22          7.68        10.40 o
  11   1  31        485.47        450.41        33.34 o
   0   2  31          0.08          2.88        18.78 o
   1   2  31        434.04        431.49        18.39 o
   2   2  31       2346.24       2380.89        58.09 o
   3   2  31        200.48        193.31        16.52 o
   4   2  31        275.69        302.41        14.68 o
   5   2  31         33.53         50.63        11.75 o
   6   2  31         84.92         90.58        10.94 o
   7   2  31          1.79          9.49         9.41 o
   8   2  31         13.84         14.69         9.06 o
   9   2  31        251.50        288.85        12.17 o
  10   2  31          3.65          4.91         9.13 o
  11   2  31          0.29          1.49         6.93 o
   1   3  31        770.31        843.94        25.76 o
   2   3  31        311.33        322.55        14.42 o
   3   3  31        150.97        165.89        13.96 o
   4   3  31        502.91        533.24        21.51 o
   5   3  31         25.54         22.26        12.76 o
   6   3  31        986.16       1052.85        29.56 o
   7   3  31        711.76        785.49        24.05 o
   8   3  31         30.83         36.91         8.63 o
   9   3  31        339.24        399.87        14.03 o
  10   3  31         10.33          6.25         9.51 o
  11   3  31        665.49        673.07        18.91 o
   0   4  31       4196.42       4313.35       145.72 o
   1   4  31       1831.66       1958.23        45.80 o
   2   4  31         62.26         64.33        11.78 o
   3   4  31         59.04         64.21        13.55 o
   4   4  31        789.88        909.26        33.12 o
   5   4  31       1097.26       1190.59        35.82 o
   6   4  31          5.99          8.27        10.94 o
   7   4  31       1321.54       1497.31        43.83 o
   8   4  31        629.65        595.18        18.55 o
   9   4  31        265.93        306.38        16.92 o
  10   4  31         41.44         38.42        11.57 o
  11   4  31         41.13         25.14         5.59 o
   1   5  31         34.12         34.34        11.21 o
   2   5  31        772.70        799.28        24.16 o
   3   5  31        137.69        152.50        15.04 o
   4   5  31          0.52          7.18        13.59 o
   5   5  31        210.86        220.41        18.36 o
   6   5  31        885.08        931.83        31.85 o
   7   5  31         30.74         45.50         9.98 o
   8   5  31         51.77         42.73        16.02 o
   9   5  31          6.45         -4.37         9.92 o
  10   5  31        364.21        334.12        23.44 o
   0   6  31         58.12         64.12        18.31 o
   1   6  31        414.92        493.66        19.66 o
   2   6  31         46.96         31.41        11.11 o
   3   6  31       1342.93       1461.40        41.37 o
   4   6  31          3.93         11.32        12.03 o
   5   6  31        532.66        618.98        35.77 o
   6   6  31          9.36          5.40         7.75 o
   7   6  31        111.93        136.00        16.94 o
   8   6  31        722.62        753.89        37.22 o
   9   6  31        253.23        236.83        14.21 o
   1   7  31          0.01          2.18        10.51 o
   2   7  31          5.67        -10.39        10.39 o
   3   7  31          5.31         10.13         9.74 o
   4   7  31         37.91         11.58         8.82 o
   5   7  31         51.75         50.62        10.92 o
   6   7  31         39.72         46.75        10.07 o
   7   7  31        171.22        101.75        15.24 o
   8   7  31         10.89         13.27         9.62 o
   0   8  31          1.28         -1.47        10.87 o
   1   8  31        467.06        539.21        17.38 o
   2   8  31        219.38        238.90        12.17 o
   3   8  31        296.86        294.48        13.19 o
   4   8  31          2.67          2.53         9.69 o
   5   8  31        157.10        176.83        13.23 o
   6   8  31         12.63          3.66        14.44 o
   7   8  31        241.88        170.81        14.78 o
   1   9  31         11.50         12.71         8.62 o
   2   9  31         26.61         33.47         8.00 o
   3   9  31         48.50         52.34         6.18 o
   4   9  31         63.95         43.97         8.11 o
   5   9  31         94.14         53.70        14.78 o
   0  10  31        260.34        135.13        11.09 o
   1  10  31          2.81          0.46         6.01 o
   0   0  32       1883.48       1889.45        82.48 o
   1   0  32       2353.50       2519.70        69.40 o
   2   0  32       1272.49       1462.43        59.05 o
   3   0  32       1523.32       1577.88        76.03 o
   4   0  32        181.76        195.87        24.53 o
   5   0  32         17.06         31.52        13.68 o
   6   0  32        589.26        626.21        33.18 o
   7   0  32        302.68        366.57        14.49 o
   8   0  32         81.28        108.36         9.68 o
   9   0  32       2523.23       2746.72        90.70 o
  10   0  32         48.03         48.27        11.91 o
   1   1  32       1313.14       1435.89        39.31 o
   2   1  32        505.82        548.11        19.48 o
   3   1  32       1514.35       1616.97        40.86 o
   4   1  32         73.05         61.37        12.01 o
   5   1  32        259.02        247.47        12.90 o
   6   1  32        813.37        804.79        31.03 o
   7   1  32        554.43        535.07        13.74 o
   8   1  32         19.33         16.30         7.47 o
   9   1  32        214.71        221.85         9.49 o
  10   1  32         29.95         46.35        10.16 o
  11   1  32        377.05        270.52        13.97 o
   0   2  32         13.38          8.26        19.38 o
   1   2  32       2805.83       2987.97        79.76 o
   2   2  32        324.52        335.24        16.65 o
   3   2  32         14.20         19.28        15.62 o
   4   2  32        380.60        479.00        17.01 o
   5   2  32        635.41        712.67        20.46 o
   6   2  32          1.76          2.11        13.80 o
   7   2  32       2231.67       2333.19        53.06 o
   8   2  32        426.16        497.97        15.50 o
   9   2  32        140.87        117.61         8.56 o
  10   2  32         16.28         18.86         8.00 o
  11   2  32         75.45         75.37         8.38 o
   1   3  32         65.70         68.36        13.12 o
   2   3  32        447.82        508.21        18.14 o
   3   3  32        356.12        368.87        18.42 o
   4   3  32        987.62       1032.68        32.50 o
   5   3  32        386.21        406.37        15.78 o
   6   3  32          7.11         13.12        11.47 o
   7   3  32        451.94        446.31        17.46 o
   8   3  32         12.46          3.42         9.08 o
   9   3  32         62.56         69.40         8.59 o
  10   3  32        116.32        117.82         8.92 o
  11   3  32        457.60        363.88        12.56 o
   0   4  32          0.51         13.08        16.52 o
   1   4  32        243.95        266.20        13.94 o
   2   4  32        406.73        484.99        17.35 o
   3   4  32        442.39        410.73        20.89 o
   4   4  32        321.61        313.28        19.85 o
   5   4  32         76.53         64.90        14.05 o
   6   4  32        630.69        740.09        21.10 o
   7   4  32        521.07        522.69        16.26 o
   8   4  32         39.23         35.44         8.50 o
   9   4  32         12.23         14.26        11.02 o
  10   4  32        102.60         94.24        13.63 o
   1   5  32        578.33        725.73        22.53 o
   2   5  32        262.51        240.24        13.86 o
   3   5  32        295.07        321.89        17.85 o
   4   5  32         26.31         27.02        12.60 o
   5   5  32          0.69         15.74        14.80 o
   6   5  32        176.80        198.21        12.53 o
   7   5  32         57.17         69.80         9.63 o
   8   5  32        369.20        370.80        18.17 o
   9   5  32         56.63         42.73        11.38 o
  10   5  32        213.69        173.93        14.21 o
   0   6  32          4.63          7.55        17.10 o
   1   6  32          9.64          1.37        11.80 o
   2   6  32         46.28         41.94         9.81 o
   3   6  32          4.00          7.03        10.68 o
   4   6  32         18.63         24.79        13.01 o
   5   6  32        120.23        121.03        10.42 o
   6   6  32          0.04         -3.21         7.63 o
   7   6  32          0.90         -3.63         9.99 o
   8   6  32         17.47         15.58         7.77 o
   9   6  32        153.83        106.60        11.78 o
   1   7  32        609.43        623.66        25.12 o
   2   7  32         61.40         60.36        10.04 o
   3   7  32        107.44        108.03         9.31 o
   4   7  32          8.65         10.57         8.36 o
   5   7  32         29.73         15.48         7.58 o
   6   7  32          2.20         -3.74         7.65 o
   7   7  32         59.06         23.33        11.09 o
   8   7  32         76.71         60.86         9.93 o
   0   8  32         36.75         51.01        12.76 o
   1   8  32         70.86         78.31         8.86 o
   2   8  32         40.40         44.13         8.67 o
   3   8  32          7.44          3.53         7.70 o
   4   8  32        100.34        113.25        13.40 o
   5   8  32        295.44        293.09        15.23 o
   1   9  32        188.46        225.36        15.44 o
   2   9  32         51.42         47.46         7.42 o
   3   9  32          0.04          1.03         6.60 o
   4   9  32          2.58         -5.07         7.43 o
   1   1  33         26.82         37.96        14.69 o
   2   1  33        372.66        378.89        17.48 o
   3   1  33        240.57        289.18        17.88 o
   4   1  33        105.21         96.52        13.07 o
   5   1  33         60.06         69.39        10.00 o
   6   1  33         13.11          4.42         8.16 o
   7   1  33         35.11         29.64         7.09 o
   8   1  33        353.58        355.35        10.85 o
   9   1  33        130.64        148.15         9.80 o
  10   1  33        258.78        309.22        14.21 o
  11   1  33          5.74         10.21         9.32 o
   0   2  33         11.11         20.25        19.93 o
   1   2  33         60.96         55.59        13.51 o
   2   2  33       1490.30       1711.43        48.20 o
   3   2  33        147.36        204.45        17.94 o
   4   2  33        163.64        211.03        13.50 o
   5   2  33        106.80        122.16        12.22 o
   6   2  33        563.45        603.44        22.68 o
   7   2  33         27.51         24.75         9.93 o
   8   2  33       2166.63       2437.40        58.92 o
   9   2  33         22.91         21.98         7.84 o
  10   2  33          0.33         -2.58         7.15 o
  11   2  33          8.57          4.85         7.85 o
   1   3  33         69.89         75.22        13.10 o
   2   3  33        159.27        225.90        14.09 o
   3   3  33         31.32         31.65        13.68 o
   4   3  33        102.27         68.93        13.83 o
   5   3  33        228.18        263.44        13.63 o
   6   3  33        560.46        635.47        19.56 o
   7   3  33        243.89        244.79        12.10 o
   8   3  33        391.49        373.53        13.76 o
   9   3  33         22.38         25.35         8.61 o
  10   3  33        826.11        873.03        31.44 o
   0   4  33        734.33        767.68        29.80 o
   1   4  33          7.19          1.46        11.21 o
   2   4  33         81.42        120.72        12.32 o
   3   4  33        269.63        287.97        18.15 o
   4   4  33        789.99        876.33        32.02 o
   5   4  33         63.13         67.67        13.64 o
   6   4  33         93.83        117.32        12.51 o
   7   4  33         77.55         91.27        10.76 o
   8   4  33       2584.39       2796.31        73.23 o
   9   4  33         26.38         18.82         9.90 o
  10   4  33        132.48         94.72        13.22 o
   1   5  33          1.83          2.09        11.48 o
   2   5  33        914.47       1079.11        29.75 o
   3   5  33         29.75         34.61        12.97 o
   4   5  33         22.73         21.62        14.28 o
   5   5  33        159.36        189.06        16.95 o
   6   5  33         94.44        112.40         9.77 o
   7   5  33          6.78         -0.78         8.42 o
   8   5  33        353.04        310.74        20.13 o
   9   5  33         89.20        100.25        13.74 o
   0   6  33        127.95        174.02        20.23 o
   1   6  33          0.00          2.66        11.50 o
   2   6  33        857.20        914.57        25.62 o
   3   6  33         68.91         82.83        10.98 o
   4   6  33        761.11        859.97        26.32 o
   5   6  33        140.05        171.98        10.70 o
   6   6  33        222.65        270.41        14.91 o
   7   6  33        133.24        151.58        10.24 o
   8   6  33         59.70         41.14         8.84 o
   1   7  33          0.88         -2.52         9.70 o
   2   7  33          3.90         -1.15         9.36 o
   3   7  33         19.54         23.44         8.84 o
   4   7  33         20.43         28.36         8.85 o
   5   7  33          6.60          6.62         6.94 o
   6   7  33        169.64        216.81        48.10 o
   7   7  33          0.02          5.74         6.39 o
   0   8  33         47.74         48.60        17.50 o
   1   8  33        316.41        352.79        16.47 o
   2   8  33        656.14        782.42        28.22 o
   3   8  33          3.22         -5.82         7.01 o
   4   8  33         70.87         98.54         8.89 o
   5   8  33          0.85          0.03         8.23 o
   1   9  33          4.03          3.98         5.71 o
   2   9  33        138.76        141.00        14.09 o
   3   9  33         63.76         34.19         8.08 o
   0   0  34        329.83        408.15        49.20 o
   1   0  34        155.50        189.06        27.15 o
   2   0  34       1044.44       1128.94        77.38 o
   3   0  34       5476.17       5863.08       338.16 o
   4   0  34        138.25        136.46        18.51 o
   5   0  34        345.80        379.01        19.70 o
   6   0  34        336.91        331.65        15.56 o
   7   0  34        305.64        304.22        13.41 o
   8   0  34        102.53        105.06         9.75 o
   9   0  34       1268.96       1381.51        42.58 o
  10   0  34        208.42        234.08        49.43 o
   1   1  34       1155.43       1219.28        33.75 o
   2   1  34          1.24          3.79        13.69 o
   3   1  34          1.53          6.38        19.06 o
   4   1  34         42.70         50.80        12.38 o
   5   1  34        687.84        682.09        24.36 o
   6   1  34        181.37        164.09         9.14 o
   7   1  34          9.16          4.22         7.85 o
   8   1  34        271.76        287.82         9.58 o
   9   1  34        213.53        229.50        11.88 o
  10   1  34        223.10        199.94        12.21 o
  11   1  34         31.39         33.84        14.67 o
   0   2  34          1.41         -2.80        20.08 o
   1   2  34        455.48        489.92        20.36 o
   2   2  34        887.25       1055.42        32.63 o
   3   2  34       2024.46       2339.74        71.44 o
   4   2  34          2.65         17.39        13.20 o
   5   2  34        393.15        409.66        15.49 o
   6   2  34          8.10         20.91         8.88 o
   7   2  34        672.95        738.49        21.31 o
   8   2  34       1650.08       1763.39        43.33 o
   9   2  34          5.13          7.98         9.45 o
  10   2  34        102.12         87.88         8.58 o
   1   3  34         16.39          3.55        12.94 o
   2   3  34        153.31        217.11        14.67 o
   3   3  34         31.73         32.32        15.03 o
   4   3  34         10.24         10.48        14.07 o
   5   3  34       1242.66       1339.34        35.96 o
   6   3  34         68.35        101.03        12.56 o
   7   3  34        380.20        372.66        13.56 o
   8   3  34         14.25         13.12         7.87 o
   9   3  34          1.70         14.69         9.25 o
  10   3  34        998.92        954.46        33.46 o
   0   4  34         32.96         30.25        15.70 o
   1   4  34        383.98        484.08        19.00 o
   2   4  34        568.75        636.63        19.99 o
   3   4  34       1586.29       1727.50        48.17 o
   4   4  34        466.91        498.30        33.42 o
   5   4  34         20.52         38.19        13.27 o
   6   4  34          3.29          0.08        11.36 o
   7   4  34         13.92         19.35         7.15 o
   8   4  34         27.80         37.25         9.33 o
   9   4  34        217.69        189.79        13.37 o
  10   4  34          9.30          4.32         4.45 o
   1   5  34         30.48         26.80        11.44 o
   2   5  34        120.72        136.38        12.11 o
   3   5  34         13.91         12.94        11.51 o
   4   5  34        207.29        235.79        16.49 o
   5   5  34        880.00        988.08        38.11 o
   6   5  34        152.21        169.64        11.49 o
   7   5  34          0.49         -1.06         6.86 o
   8   5  34        401.79        406.54        18.62 o
   9   5  34         45.42         44.97         8.20 o
   0   6  34        393.15        416.51        27.06 o
   1   6  34          6.64          7.99        11.63 o
   2   6  34         38.46         47.41         9.60 o
   3   6  34        132.67        153.65        11.65 o
   4   6  34          9.88         12.37        10.26 o
   5   6  34          2.55         -1.97         8.65 o
   6   6  34          0.25          4.78         8.48 o
   7   6  34         30.38         42.47         6.54 o
   8   6  34         15.39         20.86         6.53 o
   1   7  34        105.43        132.26        14.80 o
   2   7  34        374.53        413.42        18.45 o
   3   7  34         76.38         80.63        11.75 o
   4   7  34         89.39         98.07        13.01 o
   5   7  34         13.16         13.39         7.48 o
   6   7  34         83.18         66.72        11.38 o
   7   7  34        101.34         65.60         9.70 o
   0   8  34        307.15        417.88        21.02 o
   1   8  34        169.75        213.39        10.90 o
   2   8  34        273.44        349.34        20.42 o
   3   8  34         10.65         22.62         6.39 o
   4   8  34         82.82         78.12        11.91 o
   5   8  34         14.71          3.93        16.05 o
   1   9  34          7.96          8.21         4.74 o
   1   1  35        133.23        140.47        15.78 o
   2   1  35         48.95         61.76        15.41 o
   3   1  35        282.04        362.18        20.46 o
   4   1  35        851.39        946.27        31.98 o
   5   1  35        122.24        114.48         9.54 o
   6   1  35         10.60          9.93         8.31 o
   7   1  35        629.15        674.28        19.99 o
   8   1  35          5.24         10.21         6.91 o
   9   1  35        156.09        159.05         9.42 o
  10   1  35          0.36          8.64         7.85 o
   0   2  35         53.08        104.27        21.15 o
   1   2  35          1.22         -4.20        13.66 o
   2   2  35       2184.62       2512.47        67.61 o
   3   2  35        402.18        517.01        24.23 o
   4   2  35         97.36        115.12        13.46 o
   5   2  35        471.95        550.13        17.62 o
   6   2  35         35.05         53.88         8.73 o
   7   2  35        402.81        435.13        14.77 o
   8   2  35          4.17         -1.02         7.51 o
   9   2  35       1042.83       1173.24        41.45 o
  10   2  35        130.41        118.18         8.66 o
   1   3  35        171.37        204.87        13.76 o
   2   3  35         21.66         18.94        13.27 o
   3   3  35        554.68        701.03        39.77 o
   4   3  35        638.51        734.01        31.50 o
   5   3  35        557.93        678.29        24.47 o
   6   3  35        289.59        326.02        14.22 o
   7   3  35         33.09         29.69        10.12 o
   8   3  35         43.36         30.10         7.32 o
   9   3  35        140.29        168.78        15.96 o
  10   3  35        145.03        110.07         8.03 o
   0   4  35         68.61         60.06        15.72 o
   1   4  35       2736.45       3311.63        76.34 o
   2   4  35         58.93         65.76        12.96 o
   3   4  35        375.62        463.13        19.21 o
   4   4  35        310.25        388.76        30.56 o
   5   4  35        495.51        594.72        24.51 o
   6   4  35         40.69         48.28        11.18 o
   7   4  35        792.75        824.43        20.32 o
   8   4  35         27.39         20.93         8.07 o
   9   4  35        105.92        104.59         9.78 o
   1   5  35        111.71        127.72        12.39 o
   2   5  35          2.68         10.03        11.10 o
   3   5  35         60.22         74.75        14.29 o
   4   5  35         28.81         31.48        14.45 o
   5   5  35        168.35        181.78        15.69 o
   6   5  35          1.73          3.69         8.85 o
   7   5  35        171.29        189.55         9.38 o
   8   5  35          1.17          4.67         7.77 o
   9   5  35         93.45         66.41         9.24 o
   0   6  35        257.61        265.20        26.56 o
   1   6  35        404.55        491.50        23.83 o
   2   6  35        256.45        278.26        13.12 o
   3   6  35        939.49       1037.08        33.27 o
   4   6  35         19.15         18.65        10.34 o
   5   6  35        607.49        704.40        37.79 o
   6   6  35         13.71         12.04         7.78 o
   7   6  35        131.04        116.94        10.79 o
   8   6  35         26.59         15.82         8.20 o
   1   7  35         22.11         12.99         7.91 o
   2   7  35         76.69         89.75         9.12 o
   3   7  35         54.11         59.09         7.28 o
   4   7  35        178.25        196.33        15.51 o
   5   7  35          7.68          9.93         7.34 o
   6   7  35          0.21          1.09         6.28 o
   0   8  35         12.21          1.74         8.90 o
   1   8  35        101.96        102.87         8.69 o
   2   8  35         19.56         17.51         6.53 o
   3   8  35        220.69        199.33        13.03 o
   4   8  35          2.25         -6.06         6.44 o
   5   8  35         23.37          2.77        11.90 o
   1   9  35         36.91          9.35         6.01 o
   0   0  36        201.83        256.97        44.70 o
   1   0  36        550.27        635.49        40.23 o
   2   0  36       2247.82       2463.10       148.52 o
   3   0  36       1182.94       1274.21       235.14 o
   4   0  36       1283.16       1434.66        96.95 o
   5   0  36          2.85        -11.05        11.05 o
   6   0  36       1265.62       1342.10        78.41 o
   7   0  36         40.81         45.45         8.78 o
   8   0  36        348.38        416.25        18.74 o
   9   0  36        297.94        309.58        17.13 o
  10   0  36        810.61        629.33       172.55 o
   1   1  36         10.54         -6.42        22.00 o
   2   1  36        657.82        728.60        28.96 o
   3   1  36        171.04        186.63        17.92 o
   4   1  36        214.67        183.49        13.75 o
   5   1  36          2.87          9.49         8.54 o
   6   1  36          0.12         -5.40         8.38 o
   7   1  36        151.13        171.84         8.00 o
   8   1  36        265.42        275.39        10.01 o
   9   1  36         30.73         34.34         7.15 o
  10   1  36          1.20          4.93        10.24 o
   0   2  36       1737.50       1974.13       111.36 o
   1   2  36        491.83        563.28        21.21 o
   2   2  36         71.16         74.18        14.83 o
   3   2  36        316.78        404.49        28.54 o
   4   2  36          1.08         -3.86        13.67 o
   5   2  36         50.69         64.78         9.87 o
   6   2  36        917.75        977.88        36.25 o
   7   2  36        413.63        479.14        14.47 o
   8   2  36         14.60         15.94         6.92 o
   9   2  36          0.46          9.25         7.57 o
  10   2  36          3.17         -7.51        10.28 o
   1   3  36         13.37         27.08        11.81 o
   2   3  36        110.05        106.84        12.66 o
   3   3  36          0.28         12.99        13.40 o
   4   3  36        710.83        775.07        41.94 o
   5   3  36        665.71        708.95        26.23 o
   6   3  36         36.83         29.63        10.08 o
   7   3  36         10.94          0.32        10.32 o
   8   3  36         15.89         12.10         6.68 o
   9   3  36         13.95         21.17         8.16 o
   0   4  36          1.01         15.09        14.94 o
   1   4  36        526.07        639.44        24.35 o
   2   4  36        588.58        642.26        24.80 o
   3   4  36          1.97         17.56        11.57 o
   4   4  36        809.85        957.06        48.31 o
   5   4  36       1087.67       1250.66        40.56 o
   6   4  36        529.10        560.07        20.85 o
   7   4  36        127.96        118.99         8.43 o
   8   4  36         67.72         54.58         6.81 o
   9   4  36         12.04          3.61         7.85 o
   1   5  36        747.89        853.35        26.50 o
   2   5  36         19.99         46.81        10.91 o
   3   5  36         13.24         26.33        11.66 o
   4   5  36        662.83        728.33        30.14 o
   5   5  36         68.03         69.90        13.16 o
   6   5  36        114.11        124.55         8.09 o
   7   5  36        914.71        748.33        31.18 o
   8   5  36         17.61         12.18         5.60 o
   0   6  36         16.15         16.88        15.53 o
   1   6  36        219.10        222.00        13.89 o
   2   6  36        180.38        174.58        10.88 o
   3   6  36        265.49        240.59        14.88 o
   4   6  36         39.20         48.07         9.93 o
   5   6  36        321.10        318.00        28.77 o
   6   6  36          7.50          7.50         5.63 o
   7   6  36          1.18         -0.76         6.05 o
   1   7  36         93.08        114.26         7.96 o
   2   7  36        408.55        391.33        36.80 o
   3   7  36        118.47        140.81         8.81 o
   4   7  36         63.90         72.77        13.77 o
   5   7  36          0.36        -15.07        15.07 o
   0   8  36        186.43        198.04        24.54 o
   1   8  36        148.29        163.03        11.26 o
   2   8  36         45.34         55.80         5.96 o
   3   8  36          1.35          0.03         6.05 o
   4   8  36         19.46          9.12        13.05 o
   1   1  37          0.22        -19.52        28.98 o
   2   1  37         19.72         50.11        26.65 o
   3   1  37         55.86         60.93        17.03 o
   4   1  37         33.19         24.31        11.91 o
   5   1  37          0.44          6.03         8.58 o
   6   1  37        711.84        733.62        26.27 o
   7   1  37        164.31        197.76         9.28 o
   8   1  37        378.90        382.50        12.86 o
   9   1  37        175.41        144.50         9.12 o
  10   1  37        410.70        254.66        18.71 o
   0   2  37        605.25        761.34        42.23 o
   1   2  37        132.33        174.43        14.79 o
   2   2  37        148.98        173.83        15.75 o
   3   2  37        323.38        427.68        25.58 o
   4   2  37         89.54        116.85        13.76 o
   5   2  37         84.50         75.30         9.43 o
   6   2  37        199.47        221.52        12.09 o
   7   2  37          0.05         -0.69         6.57 o
   8   2  37       1039.16       1091.45        32.75 o
   9   2  37        131.28        136.09         8.28 o
   1   3  37        346.01        470.61        23.64 o
   2   3  37          7.47         15.01        11.63 o
   3   3  37        350.99        394.21        17.67 o
   4   3  37        603.89        579.43        32.01 o
   5   3  37         15.69         26.66        17.85 o
   6   3  37        178.31        193.16        14.70 o
   7   3  37        167.89        144.36        16.93 o
   8   3  37        109.22        111.57         8.87 o
   9   3  37          1.35         -3.46         5.62 o
   0   4  37        598.30        760.18        35.87 o
   1   4  37        384.72        499.14        21.93 o
   2   4  37       1145.01       1310.93        53.93 o
   3   4  37         25.67         19.50        10.03 o
   4   4  37         46.34         60.37        12.70 o
   5   4  37         66.60         56.32        13.49 o
   6   4  37         41.45         40.85         6.85 o
   7   4  37          4.69         10.45         6.62 o
   8   4  37        122.76        111.07         9.21 o
   1   5  37         25.75         27.57        11.19 o
   2   5  37        495.64        568.71        19.91 o
   3   5  37        278.80        300.43        16.85 o
   4   5  37        371.31        441.40        22.24 o
   5   5  37        169.73        172.60        11.30 o
   6   5  37         65.71         70.69         7.39 o
   7   5  37         40.45         19.71        10.74 o
   8   5  37         59.23         19.17         8.43 o
   0   6  37        548.44        719.88        35.86 o
   1   6  37         25.75         25.41         9.93 o
   2   6  37       1136.20       1284.97        47.63 o
   3   6  37        310.37        327.83        14.45 o
   4   6  37        845.18        982.96        41.62 o
   5   6  37         75.16         86.51        10.92 o
   6   6  37        212.45        177.08         8.96 o
   7   6  37        128.08         59.02         7.85 o
   1   7  37         36.89         47.32         6.43 o
   2   7  37         68.96         71.86         8.47 o
   3   7  37         15.87         11.97         6.48 o
   4   7  37         18.57         11.33        10.07 o
   5   7  37         41.78         33.58         6.58 o
   0   8  37        619.81        688.48        29.48 o
   1   8  37         24.84         24.22        11.26 o
   2   8  37         58.03         18.25         9.01 o
   3   8  37         15.01         18.13         6.93 o
   0   0  38       1327.80       1645.07       106.02 o
   1   0  38        612.99        809.19        44.78 o
   2   0  38       4602.86       6116.82       354.56 o
   3   0  38         32.22         53.77        17.22 o
   4   0  38        158.53        156.48        24.79 o
   5   0  38       1813.49       1972.96       119.40 o
   6   0  38        323.61        335.64        24.76 o
   7   0  38         38.49         61.62         8.86 o
   8   0  38       1169.15       1310.29        46.54 o
   9   0  38       1648.66       1413.00        77.55 o
   1   1  38         60.65         55.81        18.68 o
   2   1  38         80.14         75.07        25.59 o
   3   1  38        456.80        551.23        24.38 o
   4   1  38        486.99        496.24        24.30 o
   5   1  38          1.41         -8.56         8.84 o
   6   1  38         50.52         62.63         7.54 o
   7   1  38        109.45        114.33         6.84 o
   8   1  38        455.35        416.02        16.52 o
   9   1  38         40.21         38.79         9.37 o
   0   2  38         66.49         92.56        16.58 o
   1   2  38        550.08        768.63        40.92 o
   2   2  38         11.79          6.03        21.41 o
   3   2  38        552.72        568.18        33.59 o
   4   2  38        356.69        387.65        20.68 o
   5   2  38        112.26        103.79        10.81 o
   6   2  38         15.16         21.59         8.37 o
   7   2  38        932.76        974.18        30.42 o
   8   2  38        386.50        412.08        15.03 o
   9   2  38         12.86          6.94         8.46 o
   1   3  38        589.17        701.05        23.57 o
   2   3  38         90.53        114.64        12.88 o
   3   3  38         78.42         76.31        14.81 o
   4   3  38          8.82          5.76        12.24 o
   5   3  38         10.06         22.20        11.20 o
   6   3  38        111.32        105.60        13.37 o
   7   3  38         12.81          5.58         9.64 o
   8   3  38         33.52         23.55        10.18 o
   0   4  38        335.48        393.04        24.66 o
   1   4  38        159.28        193.46        12.25 o
   2   4  38        835.21        927.05        34.99 o
   3   4  38         94.56        112.64        10.35 o
   4   4  38        238.12        256.24        20.94 o
   5   4  38        180.78        221.44        14.58 o
   6   4  38         16.42         31.15         7.74 o
   7   4  38        595.91        463.46        19.99 o
   8   4  38         10.81          9.70         9.70 o
   1   5  38         22.80         27.36        10.42 o
   2   5  38         16.28          7.81         9.67 o
   3   5  38        127.50        161.16        14.69 o
   4   5  38        125.44        124.80        17.83 o
   5   5  38        154.31        140.93         9.99 o
   6   5  38        279.60        317.80        17.93 o
   7   5  38        236.87        166.65        10.49 o
   0   6  38        162.71        171.28        20.10 o
   1   6  38        188.08        228.65        12.50 o
   2   6  38         56.01         60.39         9.00 o
   3   6  38         78.26         81.53         8.60 o
   4   6  38        218.57        267.36        35.19 o
   5   6  38         36.99         23.22         8.37 o
   6   6  38         39.40         27.49         9.01 o
   1   7  38          0.16         -3.78         5.16 o
   2   7  38        209.73        252.06        10.71 o
   3   7  38          5.17          9.94         6.05 o
   4   7  38          0.95         -5.46         8.06 o
   0   8  38        353.89        312.06        20.21 o
   1   8  38         43.32         36.38         7.16 o
   1   1  39          0.06         -7.97        17.34 o
   2   1  39          0.02        -16.98        16.98 o
   3   1  39          3.99         -6.20        12.66 o
   4   1  39         24.57         29.69        10.69 o
   5   1  39         79.66         88.22         8.48 o
   6   1  39        111.62        131.02         7.39 o
   7   1  39        309.86        330.42        15.62 o
   8   1  39         10.40          8.77         8.49 o
   9   1  39         56.74         42.85        10.39 o
   0   2  39         96.49        120.11        24.42 o
   1   2  39         33.80         36.65        15.16 o
   2   2  39         18.95         24.27        16.37 o
   3   2  39          1.60         12.16        17.84 o
   4   2  39         27.82         26.67        10.62 o
   5   2  39         83.76        105.08         9.95 o
   6   2  39         12.66         22.89         9.19 o
   7   2  39        100.28        115.90         8.14 o
   8   2  39          1.17          2.35         8.83 o
   1   3  39         22.33         15.05        11.07 o
   2   3  39          0.44         13.22        12.21 o
   3   3  39        264.52        257.34        15.83 o
   4   3  39          0.35         -9.71         9.71 o
   5   3  39         31.09         28.68        10.69 o
   6   3  39          0.37          5.64         6.34 o
   7   3  39         35.97         27.64         7.75 o
   8   3  39          0.91         -0.39         8.20 o
   0   4  39        460.02        546.29        31.55 o
   1   4  39        761.75        887.45        43.54 o
   2   4  39        466.17        592.16        35.18 o
   3   4  39        168.46        210.23        15.71 o
   4   4  39          0.10          6.16        16.52 o
   5   4  39        169.52        188.46        13.11 o
   6   4  39         67.86         54.08         6.41 o
   7   4  39        284.45        249.08        25.58 o
   8   4  39         59.26         20.10         9.01 o
   1   5  39        129.87        173.96        14.62 o
   2   5  39         29.74         33.36         9.51 o
   3   5  39          3.23         -6.11        13.99 o
   4   5  39        195.88        185.86        24.63 o
   5   5  39          3.02         -2.51         7.38 o
   6   5  39          0.01          1.16         7.31 o
   7   5  39         85.43         38.23         7.28 o
   0   6  39          0.70        -11.46        11.46 o
   1   6  39        259.63        367.68        18.45 o
   2   6  39         13.89         21.52         7.81 o
   3   6  39       1331.67       1381.82        45.24 o
   4   6  39         73.40         64.53         8.30 o
   5   6  39        233.64        144.80        10.67 o
   1   7  39         23.87         26.01         5.33 o
   2   7  39         41.85         40.77         7.68 o
   3   7  39        195.41        187.48        59.25 o
   1   0  40        976.09       1242.50       124.10 o
   2   0  40        388.03        550.78        53.01 o
   3   0  40       1258.00       1205.51        76.80 o
   4   0  40        439.89        557.32        30.62 o
   5   0  40        735.78        833.08        38.44 o
   6   0  40        558.22        664.67        29.49 o
   7   0  40        506.61        634.90        23.85 o
   8   0  40        125.81        135.21        12.50 o
   1   1  40        195.33        181.72        22.61 o
   2   1  40         36.77         23.80        14.30 o
   3   1  40        751.40        793.25        59.29 o
   4   1  40       1277.22       1254.17        70.11 o
   5   1  40        659.85        642.86        24.59 o
   6   1  40          0.46         -4.23         6.03 o
   7   1  40          0.99          0.23         6.03 o
   8   1  40         60.91         55.35         8.69 o
   0   2  40       1518.33       2070.12       258.53 o
   1   2  40        815.44       1152.79        68.83 o
   2   2  40         38.19         44.62        14.32 o
   3   2  40        111.53         84.49        11.82 o
   4   2  40        162.14        130.64        10.85 o
   5   2  40         41.09         33.07         9.37 o
   6   2  40        164.76        189.00        22.35 o
   7   2  40        558.11        575.07        22.86 o
   8   2  40          8.51          1.37         8.44 o
   1   3  40         78.24         99.29        13.24 o
   2   3  40         75.45         89.81        15.11 o
   3   3  40          8.76         -0.62        11.30 o
   4   3  40         14.89         27.02         8.94 o
   5   3  40         61.19         45.00         9.47 o
   6   3  40        356.98        315.40        23.90 o
   7   3  40        321.35        292.18        22.13 o
   8   3  40         19.08          3.70         9.93 o
   0   4  40        364.68        470.92        41.63 o
   1   4  40         64.77         76.38        10.19 o
   2   4  40        366.86        383.74        20.34 o
   3   4  40        235.14        264.29        17.33 o
   4   4  40         19.60         11.45        11.69 o
   5   4  40          0.13         -4.51        10.01 o
   6   4  40          1.78         -4.04         6.59 o
   1   5  40        378.33        382.26        26.54 o
   2   5  40          0.05         21.55        17.50 o
   3   5  40         10.63          2.68        14.09 o
   4   5  40        346.24        408.49        20.67 o
   5   5  40        253.30        341.42        16.05 o
   6   5  40         25.80         14.44         7.97 o
   0   6  40         43.53         60.38        21.71 o
   1   6  40        523.55        533.48        51.76 o
   2   6  40        181.72        192.43        30.78 o
   3   6  40        118.39        107.10        10.65 o
   4   6  40        214.34        149.54        10.68 o
   5   6  40         68.37         53.93         7.62 o
   1   7  40          1.39         10.05         8.78 o
   2   7  40          7.24         -0.02         5.38 o
   1   1  41         32.34         44.82        15.58 o
   2   1  41          4.62         -2.15        10.73 o
   3   1  41          4.77         -3.32         9.47 o
   4   1  41          6.85          7.09         9.89 o
   5   1  41        166.56        155.21        16.94 o
   6   1  41        306.07        314.28        40.07 o
   7   1  41         82.56         98.50        11.40 o
   8   1  41        819.19        615.34        38.23 o
   0   2  41        114.56        124.23        22.14 o
   1   2  41          6.87         13.47        12.89 o
   2   2  41        494.67        550.24        29.61 o
   3   2  41         50.30         64.51        11.01 o
   4   2  41         80.97         92.42         8.50 o
   5   2  41          6.19          9.60         8.07 o
   6   2  41        357.88        325.71        46.96 o
   7   2  41          0.81         -1.43         5.40 o
   1   3  41        502.17        541.58        31.07 o
   2   3  41          3.59         17.30        11.64 o
   3   3  41         10.52         13.71         9.40 o
   4   3  41         86.32         49.85        16.63 o
   5   3  41         20.84         23.02        10.37 o
   6   3  41        185.29        166.21        17.67 o
   7   3  41        369.81        296.98        21.54 o
   0   4  41        909.17       1040.24        66.18 o
   1   4  41        107.80        106.16        11.93 o
   2   4  41        413.91        407.58        31.98 o
   3   4  41          0.79         -0.59        11.59 o
   4   4  41          6.28         12.73         8.26 o
   5   4  41          6.14          4.03         5.57 o
   6   4  41        698.54        629.03       103.65 o
   1   5  41         40.93         43.19        15.94 o
   2   5  41        113.89        116.99        18.02 o
   3   5  41         30.76         31.18        15.13 o
   4   5  41         77.83        113.92         9.90 o
   0   6  41       1119.10        897.26        54.97 o
   1   6  41         71.14         74.19        12.79 o
   2   6  41        634.58        399.29        30.20 o
   3   6  41          7.17          1.26         6.10 o
   4   6  41        798.74        525.14        31.99 o
   0   0  42       1387.68       1902.08       299.30 o
   1   0  42        135.85        164.61        36.44 o
   2   0  42        393.76        422.94       180.17 o
   3   0  42         58.26         54.60        28.99 o
   4   0  42        838.79        883.26       185.19 o
   5   0  42          2.53         -4.50        16.40 o
   6   0  42       1111.79       1123.93       159.55 o
   7   0  42        147.15        165.15        19.75 o
   1   1  42         31.57         46.35        15.44 o
   2   1  42         67.05         89.96        13.74 o
   3   1  42        343.02        321.79        25.26 o
   4   1  42        312.31        234.70        22.64 o
   5   1  42         15.61         11.63         6.62 o
   6   1  42         92.24         92.10        13.49 o
   7   1  42         13.92         25.36        11.22 o
   0   2  42        191.01        269.96        40.25 o
   1   2  42        657.74        882.96        57.91 o
   2   2  42        858.46       1098.92        92.36 o
   3   2  42         36.35         35.00         8.12 o
   4   2  42        324.89        297.89        25.78 o
   5   2  42        274.87        173.50        26.79 o
   6   2  42         20.05         16.92        10.52 o
   7   2  42         23.06          4.45         9.55 o
   1   3  42        163.58        177.82        14.93 o
   2   3  42          4.34          9.52         9.20 o
   3   3  42         26.51         26.09         7.70 o
   4   3  42         66.64         79.11         8.17 o
   5   3  42        142.11        101.87        19.30 o
   6   3  42        389.29        214.51        12.67 o
   0   4  42          0.36          9.89        13.52 o
   1   4  42         30.96         30.71        12.54 o
   2   4  42        775.48        809.10        37.31 o
   3   4  42        137.34        151.47        18.28 o
   4   4  42         10.67         10.16         7.10 o
   5   4  42         10.02          9.03         5.34 o
   6   4  42         37.69         22.17         6.81 o
   1   5  42         46.72         18.59        15.01 o
   2   5  42         42.45         55.09        14.09 o
   3   5  42         12.25         14.78        11.78 o
   4   5  42        892.05        801.78        33.60 o
   0   6  42         34.52         50.93        10.51 o
   1   6  42          3.45         -2.38         6.27 o
   2   6  42        336.03        310.91        20.79 o
   1   1  43         45.97         48.37        12.76 o
   2   1  43         32.39         42.06         9.25 o
   3   1  43         26.38         27.38         8.88 o
   4   1  43          0.07          1.02         9.21 o
   5   1  43        288.07        228.41        16.10 o
   6   1  43        174.38        152.24        10.35 o
   7   1  43        679.85        405.41        31.13 o
   0   2  43        271.28        353.55        80.73 o
   1   2  43        207.28        223.91        27.37 o
   2   2  43         14.71         15.36         7.18 o
   3   2  43        312.77        312.95        17.09 o
   4   2  43          0.19          3.26         6.14 o
   5   2  43        548.33        351.39        42.04 o
   6   2  43         29.56         21.08         5.83 o
   1   3  43         64.54         89.84        10.88 o
   2   3  43        130.01        113.36        12.96 o
   3   3  43        432.35        317.38        19.22 o
   4   3  43         11.92          2.96         6.27 o
   5   3  43         75.24         65.48         8.81 o
   6   3  43          1.59          1.96         6.24 o
   0   4  43         44.27         55.95        11.86 o
   1   4  43       1750.83       1852.61        79.40 o
   2   4  43          0.68         -1.66         7.99 o
   3   4  43        176.00        134.96        13.45 o
   4   4  43         18.23         14.49         5.58 o
   5   4  43        672.70        513.78        92.05 o
   1   5  43          9.04          5.20        14.09 o
   2   5  43         31.59         26.00         6.85 o
   3   5  43        127.34         77.26         9.59 o
   0   0  44        274.16        247.04        27.95 o
   1   0  44        319.32        355.83        22.32 o
   2   0  44         23.03         37.24        11.39 o
   3   0  44         63.25         34.19        24.48 o
   4   0  44         84.20         94.01        16.40 o
   5   0  44        287.79        243.99        15.78 o
   6   0  44        745.08        612.46        38.57 o
   1   1  44          6.99         26.07        10.96 o
   2   1  44          2.34          3.90         7.83 o
   3   1  44         85.69         70.13         9.90 o
   4   1  44        172.90        148.07        13.37 o
   5   1  44        105.04         60.83        11.32 o
   6   1  44         43.39         37.88        13.05 o
   0   2  44       2113.23       2284.55       134.78 o
   1   2  44        534.77        518.57        22.89 o
   2   2  44         13.26         28.95         7.52 o
   3   2  44        828.31        803.17        32.49 o
   4   2  44        396.21        417.89        55.32 o
   5   2  44          1.35          4.18        10.80 o
   6   2  44         65.39         37.88        10.51 o
   1   3  44         51.83         36.08         6.67 o
   2   3  44         10.95          8.89         5.71 o
   3   3  44          0.18         -4.46         6.40 o
   4   3  44         67.24         46.33        11.26 o
   5   3  44        437.93        310.40        14.49 o
   0   4  44         20.69         20.76         7.87 o
   1   4  44        114.18         84.57         8.50 o
   2   4  44         45.52         23.28         7.97 o
   3   4  44         12.87         14.41         7.21 o
   4   4  44         10.92         10.38         5.44 o
   1   5  44         88.08         52.62         5.67 o
   2   5  44        228.35        135.47        11.20 o
   1   1  45        151.75        158.52        10.96 o
   2   1  45          2.24          5.41         6.37 o
   3   1  45         58.73         45.77         6.03 o
   4   1  45          0.53          5.22         5.32 o
   5   1  45         31.28         15.29         8.95 o
   0   2  45        643.31        553.88        27.52 o
   1   2  45        191.78        196.85        11.85 o
   2   2  45         21.92         23.79         6.33 o
   3   2  45          1.74          1.31         5.92 o
   4   2  45         65.92         30.61         8.37 o
   5   2  45         11.69        -11.09        13.63 o
   1   3  45          3.51         -1.83         5.99 o
   2   3  45         21.54          6.01        12.70 o
   3   3  45          6.90         11.44         7.32 o
   4   3  45        263.27        151.81        49.32 o
   0   4  45       1463.59       1025.80        62.13 o
   1   4  45         18.33         23.00         6.16 o
   2   4  45        225.46        158.12        22.17 o
   3   4  45         59.85         35.80         7.16 o
   0   0  46        222.29        205.46        21.37 o
   1   0  46        126.53        122.39        12.87 o
   2   0  46        253.67        195.53        21.83 o
   3   0  46        697.94        580.34        30.63 o
   4   0  46        325.71        175.11        12.38 o
   1   1  46          0.02          1.33         6.79 o
   2   1  46          9.04         13.89         5.40 o
   3   1  46         30.17         20.14         6.88 o
   4   1  46         57.53         45.37         7.96 o
   0   2  46         77.45         33.10         9.88 o
   1   2  46        152.34        133.48        10.89 o
   2   2  46        141.76         74.12         8.71 o
   3   2  46         41.34         37.02         6.37 o
   4   2  46        313.91        137.28         9.57 o
   1   3  46         99.41         45.01         5.74 o
   2   3  46          5.56         -0.02         5.34 o
   3   3  46         23.73          2.07         4.60 o
   1   1  47         17.18          9.50         4.49 o
   2   1  47         29.59         24.89         5.29 o
   3   1  47          6.22          6.24        10.63 o
   0   2  47        932.04        666.45        24.58 o
   1   2  47         51.57         28.37         4.74 o
   2   2  47         46.59         20.48         5.39 o
   1   3  47        119.94         20.90         7.51 o
   0   0  48        107.71         57.63         9.82 o
   1   0  48        449.55        217.12        11.71 o
   1   1  48         29.14          7.50         5.24 o
                                                
