# Supplementary material for: Two tris­(3,5-disubstituted phen­yl)phosphines and their isostructural PV oxides
Source: Acta Crystallogr E Crystallogr Commun. 2018 Jun 5;74(Pt 7):889–94. doi: 10.1107/S2056989018007831 (PMC6038625; doi:10.1107/S2056989018007831)
Supplement: Supplementary file 7 [file e-74-00889-IIIsup8.mol]

III
  --CCDC--051218    3D                              

 64 66  0  0  0  0  0  0  0  0999 V2000
    9.4330    5.6124   23.8027 P      0
    3.6415    7.1686   23.9416 O      0
   11.3881    7.9086   18.6028 O      0
   11.8722    8.5572   28.4242 O      0
    7.6771    6.1516   23.8216 C      0
    7.2342    7.3380   23.2523 C      0
    7.8599    7.9129   22.8281 H      0
    5.8907    7.7023   23.2898 C      0
    4.9901    6.8146   23.8928 C      0
    5.3974    5.6446   24.5125 C      0
    6.7593    5.3172   24.4694 C      0
    7.0625    4.5181   24.8849 H      0
    5.4232    9.0180   22.7401 C      0
    6.2001    9.5776   22.5291 H      0
    4.8660    9.4711   23.4065 H      0
    4.9004    8.8648   21.9259 H      0
    2.9380    6.7971   22.7518 C      0
    3.3208    7.2721   21.9847 H      0
    1.9920    7.0340   22.8441 H      0
    3.0210    5.8305   22.6118 H      0
    4.4156    4.7415   25.2238 C      0
    3.8705    4.2658   24.5621 H      0
    3.8334    5.2799   25.7995 H      0
    4.9052    4.0918   25.7705 H      0
   10.0553    6.4153   22.2669 C      0
   10.8759    7.5319   22.2200 C      0
   11.1163    7.9635   23.0312 H      0
   11.3582    8.0420   21.0055 C      0
   10.9744    7.3985   19.8343 C      0
   10.1439    6.2747   19.8362 C      0
    9.7010    5.7903   21.0616 C      0
    9.1465    5.0194   21.0833 H      0
   12.2379    9.2653   20.9836 C      0
   13.1767    8.9941   21.0499 H      0
   12.0104    9.8445   21.7410 H      0
   12.0969    9.7538   20.1456 H      0
   12.7189    7.5114   18.2424 C      0
   12.9910    7.9830   17.4274 H      0
   12.7398    6.5448   18.0827 H      0
   13.3354    7.7357   18.9705 H      0
    9.7281    5.6107   18.5415 C      0
   10.5153    5.2233   18.1057 H      0
    9.3213    6.2773   17.9487 H      0
    9.0777    4.9029   18.7315 H      0
   10.1476    6.6298   25.1451 C      0
    9.4402    7.5874   25.8644 C      0
    8.5532    7.8017   25.5989 H      0
    9.9950    8.2432   26.9652 C      0
   11.3065    7.8932   27.3419 C      0
   12.0583    6.9695   26.6325 C      0
   11.4579    6.3250   25.5414 C      0
   11.9498    5.6697   25.0606 H      0
    9.2335    9.3136   27.7030 C      0
    9.5689   10.1951   27.4384 H      0
    9.3536    9.1940   28.6682 H      0
    8.2804    9.2470   27.4822 H      0
   11.7372    7.8296   29.6484 C      0
   10.7906    7.6340   29.8092 H      0
   12.0901    8.3670   30.3881 H      0
   12.2385    6.9900   29.5862 H      0
   13.4694    6.6042   27.0265 C      0
   13.4616    5.7614   27.5265 H      0
   13.8463    7.3136   27.5879 H      0
   14.0172    6.5004   26.2203 H      0
  1  5  1
  1 25  1
  1 45  1
  2  9  1
  2 17  1
  3 29  1
  3 37  1
  4 49  1
  4 57  1
  5  6  1
  5 11  1
  6  7  1
  6  8  1
  8  9  1
  8 13  1
  9 10  1
 10 11  1
 10 21  1
 11 12  1
 13 14  1
 13 15  1
 13 16  1
 17 18  1
 17 19  1
 17 20  1
 21 22  1
 21 23  1
 21 24  1
 25 26  1
 25 31  1
 26 27  1
 26 28  1
 28 29  1
 28 33  1
 29 30  1
 30 31  1
 30 41  1
 31 32  1
 33 34  1
 33 35  1
 33 36  1
 37 38  1
 37 39  1
 37 40  1
 41 42  1
 41 43  1
 41 44  1
 45 46  1
 45 51  1
 46 47  1
 46 48  1
 48 49  1
 48 53  1
 49 50  1
 50 51  1
 50 61  1
 51 52  1
 53 54  1
 53 55  1
 53 56  1
 57 58  1
 57 59  1
 57 60  1
 61 62  1
 61 63  1
 61 64  1
M  END
$$$$
