# Supplementary material for: Two tris­(3,5-disubstituted phen­yl)phosphines and their isostructural PV oxides
Source: Acta Crystallogr E Crystallogr Commun. 2018 Jun 5;74(Pt 7):889–94. doi: 10.1107/S2056989018007831 (PMC6038625; doi:10.1107/S2056989018007831)
Supplement: Supplementary file 8 [file e-74-00889-IVsup5.hkl]

#
# h,k,l, Fc-squared, Fo-squared, sigma(Fo-squared), status flag
#
data_IV
_shelx_title ' '
_shelx_refln_list_code          4
_shelx_F_calc_maximum      343.51
_exptl_crystal_F_000      1936.00
_reflns_d_resolution_high  0.7822

loop_
 _space_group_symop_operation_xyz
 'x, y, z'
 '-x+1/2, -y, z+1/2'
 'x+1/2, -y+1/2, -z'
 '-x, y+1/2, -z+1/2'
 '-x, -y, -z'
 'x-1/2, y, -z-1/2'
 '-x-1/2, y-1/2, z'
 'x, -y-1/2, z-1/2'

_cell_length_a    11.2860
_cell_length_b    11.9001
_cell_length_c    36.3801
_cell_angle_alpha  90.000
_cell_angle_beta   90.000
_cell_angle_gamma  90.000

_shelx_F_squared_multiplier     1.000

loop_
 _refln_index_h
 _refln_index_k
 _refln_index_l
 _refln_F_squared_calc
 _refln_F_squared_meas
 _refln_F_squared_sigma
 _refln_observed_status
   2   0   0      11063.98      11041.15       206.72 o
   4   0   0       4366.60       5502.68       136.79 o
   6   0   0       2484.23       2539.52       114.90 o
   8   0   0       4812.73       4793.88       119.83 o
  10   0   0         41.40         56.09        14.33 o
  12   0   0       1125.11       1054.98        33.80 o
  14   0   0        561.34        544.22        22.17 o
   2   1   0      79194.63      85933.66      1937.45 o
   4   1   0         13.60          1.51         7.34 o
   6   1   0         87.85         90.91        15.86 o
   8   1   0       3172.78       2834.25        51.45 o
  10   1   0        198.80         82.60         9.20 o
  12   1   0        409.83        372.33        20.78 o
  14   1   0         10.74         10.62         4.31 o
   0   2   0      57228.86      55366.71      1248.11 o
   2   2   0      71987.71      75378.63      1703.41 o
   4   2   0         15.58         19.61         7.93 o
   6   2   0       6928.64       7544.09       159.78 o
   8   2   0       2251.18       2025.61        35.44 o
  10   2   0        110.73         92.80        10.48 o
  12   2   0        163.78        179.20        15.34 o
  14   2   0        378.90        374.65        16.89 o
   2   3   0         21.93          5.80         8.94 o
   4   3   0       8170.92       7990.15       181.22 o
   6   3   0       6433.45       6581.59       143.63 o
   8   3   0        153.09        111.88         6.51 o
  10   3   0          3.76          4.46         7.03 o
  12   3   0         19.14         35.11         8.97 o
  14   3   0        196.17        172.31         9.77 o
   0   4   0       2323.80       2493.81        72.68 o
   2   4   0      18800.56      18769.80       368.02 o
   4   4   0        260.44        191.44        17.21 o
   6   4   0       5405.66       5900.03       235.10 o
   8   4   0       4130.94       3781.41        55.06 o
  10   4   0         62.82         66.79         6.65 o
  12   4   0        544.24        526.26        19.69 o
   2   5   0        566.16        447.19        16.21 o
   4   5   0        248.16        329.47        37.54 o
   6   5   0      10367.38      10211.95       381.06 o
   8   5   0         25.26         40.71         7.95 o
  10   5   0         55.41         47.91         5.57 o
  12   5   0       1725.97       1770.95        47.05 o
   0   6   0       5299.95       5524.64       145.20 o
   2   6   0       4473.57       4357.81       134.87 o
   4   6   0        188.74        143.01        29.97 o
   6   6   0        607.42        674.86        16.33 o
   8   6   0       3351.98       3340.60        60.79 o
  10   6   0       3997.86       4166.73        74.07 o
  12   6   0       1155.12       1299.96        35.45 o
   2   7   0       3411.13       3611.33       181.35 o
   4   7   0        336.85        348.10        29.83 o
   6   7   0       4299.43       4339.88        61.31 o
   8   7   0        706.90        711.89        18.74 o
  10   7   0         29.29         41.15         6.36 o
  12   7   0       2998.84       3130.72        75.04 o
   0   8   0       1879.76       1631.18        61.21 o
   2   8   0        933.87        785.21        42.76 o
   4   8   0         66.93         63.53         5.54 o
   6   8   0        944.64        960.62        18.00 o
   8   8   0       1145.95       1169.05        33.67 o
  10   8   0        114.31        127.22        10.91 o
  12   8   0          6.11          9.91         5.12 o
   2   9   0         16.36          9.60         5.43 o
   4   9   0       4510.20       4630.22        65.68 o
   6   9   0       4101.20       3957.17        62.67 o
   8   9   0        274.58        298.02        28.68 o
  10   9   0        155.26        159.18         8.41 o
   0  10   0       3050.18       2877.62        75.36 o
   2  10   0        506.70        408.07        18.67 o
   4  10   0        413.97        431.46        11.32 o
   6  10   0        104.36         94.93         6.85 o
   8  10   0         81.70         87.12         7.33 o
  10  10   0        163.85        179.89        12.26 o
   2  11   0       2743.58       2815.83        60.33 o
   4  11   0       2314.48       2267.25        43.12 o
   6  11   0        670.26        750.15        29.23 o
   8  11   0       2318.61       2312.26        57.06 o
   0  12   0        769.40        837.86        29.18 o
   2  12   0       2267.63       2415.16        75.99 o
   4  12   0        362.34        407.32        22.48 o
   6  12   0        156.91        164.95        41.15 o
   8  12   0        569.94        432.92        17.40 o
   2  13   0          0.20         14.63         5.77 o
   4  13   0        740.72        851.25        38.96 o
   6  13   0         22.22          7.66         7.76 o
   0  14   0        296.82        275.98        11.86 o
   2  14   0        134.29        118.64         8.70 o
   4  14   0        430.02        371.15        14.16 o
   2  15   0        524.26        357.82        14.87 o
   1   1   1          0.44          1.49         1.45 o
   2   1   1       3051.07       3111.64        55.31 o
   3   1   1      36211.86      38382.26       573.78 o
   4   1   1       3915.74       4058.85        61.47 o
   5   1   1      13111.81      13733.74       189.96 o
   6   1   1       1715.32       1788.50        44.90 o
   7   1   1        168.00        243.42        17.52 o
   8   1   1          8.77         14.41         4.66 o
   9   1   1         11.61         37.53         5.17 o
  10   1   1        389.58        357.29        10.78 o
  11   1   1        451.55        491.82        16.29 o
  12   1   1         97.37         83.58         6.46 o
  13   1   1          1.34          3.35         5.15 o
  14   1   1         36.01         38.60         3.33 o
   0   2   1      18307.09      16706.71       311.42 o
   1   2   1       8648.73       8109.44        83.70 o
   2   2   1      14480.94      13501.58       256.56 o
   3   2   1       2715.57       2885.94        49.96 o
   4   2   1        130.28        138.28         8.27 o
   5   2   1      15315.00      17039.08       233.66 o
   6   2   1         91.17         78.42         8.66 o
   7   2   1        476.28        613.96        25.53 o
   8   2   1          5.80          7.46         3.30 o
   9   2   1          1.44          4.02         4.91 o
  10   2   1         38.47         47.23         6.34 o
  11   2   1         12.92          8.37         5.75 o
  12   2   1        408.90        384.09        10.26 o
  13   2   1        326.71        313.40        10.32 o
  14   2   1        190.72        175.39         7.41 o
   1   3   1        537.19        515.51         9.82 o
   2   3   1       4194.06       3909.20        52.34 o
   3   3   1        495.78        431.78        19.04 o
   4   3   1       2032.70       2066.93        45.70 o
   5   3   1        316.87        268.33        12.24 o
   6   3   1        293.54        313.06        14.16 o
   7   3   1        900.71       1022.87        39.75 o
   8   3   1         17.60         17.41         3.62 o
   9   3   1        199.66        208.84         7.15 o
  10   3   1       1212.03       1119.64        18.45 o
  11   3   1        242.47        220.24         8.71 o
  12   3   1          4.68          4.50         5.23 o
  13   3   1        100.30        102.99         4.56 o
  14   3   1          0.47         -1.36         3.63 o
   0   4   1         10.97         57.60         5.71 o
   1   4   1       9968.34       9522.54        98.75 o
   2   4   1       6212.84       5993.62        89.84 o
   3   4   1       2410.63       2246.99        63.83 o
   4   4   1       2615.73       2463.47        63.68 o
   5   4   1        144.85        153.20        15.38 o
   6   4   1        163.84        167.41        21.66 o
   7   4   1        492.05        496.94        11.15 o
   8   4   1        189.70        207.49         5.88 o
   9   4   1         21.74         17.32         4.01 o
  10   4   1        594.04        592.65        10.64 o
  11   4   1        114.61        135.65         7.78 o
  12   4   1        332.50        321.40        10.81 o
  13   4   1        538.77        532.59        12.53 o
   1   5   1       3969.90       3974.75        60.37 o
   2   5   1       4961.82       5089.32        63.31 o
   3   5   1       1090.57        958.44        43.51 o
   4   5   1        398.48        444.38        30.09 o
   5   5   1        700.21        684.95        39.60 o
   6   5   1        332.62        345.66        20.46 o
   7   5   1       2797.14       2577.81        34.76 o
   8   5   1         75.40         73.28         5.09 o
   9   5   1         34.52         43.60         4.75 o
  10   5   1          8.08          7.41         3.75 o
  11   5   1         14.64          6.98         4.06 o
  12   5   1        151.59        196.49         8.45 o
  13   5   1         53.46         36.94         3.83 o
   0   6   1       7067.23       7201.54       129.20 o
   2   6   1       2521.11       2909.39        52.53 o
   3   6   1       1497.08       1576.05        43.05 o
   4   6   1        948.99       1034.71        40.91 o
   5   6   1         31.08         21.26        14.88 o
   6   6   1       2818.06       2750.29        35.50 o
   7   6   1       1454.00       1443.24        22.03 o
   8   6   1       2373.07       2410.96        32.25 o
   9   6   1        481.39        474.87         9.95 o
  10   6   1          1.42         12.80         4.22 o
  11   6   1        273.91        272.74         7.42 o
  12   6   1         57.76         85.43         6.02 o
  13   6   1         69.03         54.54         3.61 o
   1   7   1       3525.81       3426.39        53.88 o
   2   7   1        235.31        333.15        18.76 o
   3   7   1       3153.10       3293.74        75.04 o
   4   7   1       3642.42       3690.20        77.99 o
   5   7   1       2630.86       2409.77        25.91 o
   6   7   1        111.18        105.23         5.38 o
   7   7   1        655.29        641.41        11.17 o
   8   7   1        847.76        816.94        13.50 o
   9   7   1        635.95        610.38        12.77 o
  10   7   1        775.44        778.76        13.89 o
  11   7   1        250.39        278.73         8.43 o
  12   7   1        195.34        211.54        11.16 o
   0   8   1         83.82         60.80        10.44 o
   1   8   1       2203.44       2183.71        39.97 o
   2   8   1         13.93         26.74         7.74 o
   3   8   1       2404.97       2361.42        24.23 o
   4   8   1          1.50          1.66         3.09 o
   5   8   1        351.71        362.29         7.73 o
   6   8   1         51.49         66.57         4.18 o
   7   8   1        127.39        106.80         5.67 o
   8   8   1        223.64        283.15         8.40 o
   9   8   1        729.38        745.73        13.97 o
  10   8   1        388.72        390.30        10.42 o
  11   8   1        503.34        511.31        14.25 o
  12   8   1        126.23        104.20         5.72 o
   1   9   1       2539.14       2370.37        43.57 o
   2   9   1       1449.81       1318.74        17.55 o
   3   9   1         10.49          8.75         3.37 o
   4   9   1        148.86        126.01         4.98 o
   5   9   1         17.17         13.94         3.91 o
   6   9   1        327.27        362.27         9.21 o
   7   9   1         68.88         75.32         4.90 o
   8   9   1          0.97         23.19        10.82 o
   9   9   1        621.16        608.24        18.41 o
  10   9   1        319.60        316.86        11.71 o
  11   9   1        202.31        182.98         8.35 o
   0  10   1        208.67        254.47        32.68 o
   1  10   1       1241.24       1240.04        24.18 o
   2  10   1       3599.56       3483.63        44.37 o
   3  10   1        581.09        565.91        10.70 o
   4  10   1        130.12         90.72         4.63 o
   5  10   1        172.88        151.51         5.40 o
   6  10   1        453.28        384.69         8.37 o
   7  10   1        222.13        202.98         7.12 o
   8  10   1        223.52        258.32         7.02 o
   9  10   1        980.56        950.10        22.94 o
  10  10   1        279.50        271.57        10.53 o
   1  11   1        164.05        215.81        11.77 o
   2  11   1       1634.31       1680.94        25.86 o
   3  11   1        175.42        185.76         7.54 o
   4  11   1        162.47        167.59         6.76 o
   5  11   1          5.03         11.94         5.33 o
   6  11   1        199.46        209.32         8.32 o
   7  11   1       1087.29       1080.70        19.17 o
   8  11   1       1079.64       1122.95        27.45 o
   9  11   1         38.56         43.00         5.33 o
   0  12   1        146.18        124.19         8.93 o
   1  12   1         68.20         66.36         6.68 o
   2  12   1        410.19        391.10        10.47 o
   3  12   1         30.04         23.61         5.50 o
   4  12   1          8.21         15.30         4.65 o
   5  12   1        177.21        151.90         6.97 o
   6  12   1         24.22         85.45        22.17 o
   7  12   1         60.96        147.13        20.49 o
   8  12   1        151.79        183.08        10.34 o
   1  13   1         16.44         11.99         4.13 o
   2  13   1        652.44        643.83        11.73 o
   3  13   1        807.24        784.99        30.51 o
   4  13   1         85.95         75.58         5.65 o
   5  13   1         10.29         49.69         9.82 o
   6  13   1        108.90        101.92         7.68 o
   7  13   1        202.84        169.08         7.76 o
   0  14   1        261.42        281.99         8.48 o
   1  14   1        176.09        195.95         6.56 o
   2  14   1        804.98        742.92        24.35 o
   3  14   1          1.58          6.07         2.76 o
   4  14   1        300.90        275.60        20.18 o
   5  14   1         10.81          8.36         3.19 o
   1  15   1         63.23         42.93         7.63 o
   2  15   1         28.31         32.24         3.78 o
   1   0   2      40192.52      41710.60       936.35 o
   2   0   2          1.23          2.13         4.48 o
   3   0   2       3310.30       3492.22        73.02 o
   4   0   2      19677.42      21072.66       397.00 o
   5   0   2      14363.57      17198.39       328.64 o
   6   0   2      16651.75      17724.83       665.98 o
   7   0   2       6029.94       6443.97       176.96 o
   8   0   2       1218.24       1186.67        30.90 o
   9   0   2       2703.48       2535.28        43.51 o
  10   0   2        105.77        156.63        11.17 o
  11   0   2       1162.61       1256.20        47.34 o
  12   0   2       1493.82       1407.44        34.33 o
  13   0   2        182.50        208.49        11.65 o
  14   0   2        115.80         85.33         5.77 o
   1   1   2        171.20        172.39         3.97 o
   2   1   2      17445.69      17668.35       351.16 o
   3   1   2      15737.79      15990.15       229.54 o
   4   1   2       6784.61       7008.90        90.64 o
   5   1   2       3763.58       4110.62        64.50 o
   6   1   2          0.60         21.39         8.43 o
   7   1   2        842.71       1191.88        37.05 o
   8   1   2        185.76        161.66         6.41 o
   9   1   2          4.74          7.31         4.84 o
  10   1   2        756.48        720.72        20.83 o
  11   1   2         74.52         64.83         7.59 o
  12   1   2         69.32         63.33         6.18 o
  13   1   2        394.39        367.86        10.58 o
  14   1   2        440.41        347.98         9.28 o
   0   2   2        533.29        452.08        19.81 o
   1   2   2       1135.64       1092.59        14.87 o
   2   2   2        803.01        698.00        16.37 o
   3   2   2       9517.63      10007.04       137.63 o
   4   2   2       6092.29       6337.09        92.63 o
   5   2   2       1315.38       1398.08        29.11 o
   6   2   2      17225.85      18538.19       280.57 o
   7   2   2       5081.55       5409.92       108.31 o
   8   2   2       1360.29       1448.68        24.87 o
   9   2   2        350.03        365.46         9.91 o
  10   2   2        172.57        164.76         8.37 o
  11   2   2        227.62        213.67         8.95 o
  12   2   2         74.56         69.84         6.41 o
  13   2   2         20.31         20.34         4.34 o
  14   2   2        178.87        142.34         7.78 o
   1   3   2       2177.72       1763.69        25.79 o
   2   3   2       1485.32       1428.50        22.69 o
   3   3   2        134.55         97.50         7.46 o
   4   3   2       3364.62       3971.19        76.56 o
   5   3   2      11060.33      11608.15       164.57 o
   6   3   2        188.99        237.51        12.58 o
   7   3   2        593.24        499.39        27.30 o
   8   3   2       6210.17       6180.60        65.38 o
   9   3   2        610.23        554.62         9.97 o
  10   3   2        106.65        101.85         6.24 o
  11   3   2        176.45        184.29         7.61 o
  12   3   2         77.35         82.27         6.33 o
  13   3   2         15.60         33.22         4.86 o
  14   3   2          9.19          5.64         3.38 o
   0   4   2       8957.49       8610.27       129.89 o
   1   4   2       4835.29       4399.18        55.50 o
   2   4   2       4704.55       4512.86        58.93 o
   3   4   2        160.93        190.01        12.19 o
   4   4   2        301.15        341.48        19.33 o
   5   4   2       1700.93       2019.57        67.18 o
   6   4   2       1787.98       2175.16        78.83 o
   7   4   2       4104.88       4102.68        55.71 o
   8   4   2        415.57        402.22         7.84 o
   9   4   2       2761.78       2767.24        31.28 o
  10   4   2         33.85         32.31         5.27 o
  11   4   2         29.82         53.95         6.47 o
  12   4   2          4.81         18.56         5.91 o
  13   4   2        508.96        520.89        11.09 o
   1   5   2         35.80         78.35         4.38 o
   2   5   2        903.81        872.12        18.53 o
   3   5   2       2683.17       2606.52        84.01 o
   4   5   2        146.69        140.74        21.02 o
   5   5   2          4.18         -2.72        18.11 o
   6   5   2       2336.70       2238.44        48.98 o
   7   5   2       2840.13       2781.24        39.80 o
   8   5   2        675.12        653.49        12.24 o
   9   5   2       5159.99       5182.68        59.79 o
  10   5   2         23.13         20.45         4.56 o
  11   5   2        235.40        233.57         8.14 o
  12   5   2         90.00        108.41         6.96 o
  13   5   2        196.03        181.88         5.94 o
   0   6   2      17639.25      17717.52       295.15 o
   1   6   2      19709.21      19073.74       239.51 o
   2   6   2      10069.45      10290.29       177.74 o
   3   6   2       2226.97       2277.98        75.03 o
   4   6   2        304.37        349.76        23.45 o
   5   6   2        513.98        571.24        39.00 o
   6   6   2         32.26         52.19         4.75 o
   7   6   2        143.78        149.86         5.96 o
   8   6   2         60.94         83.56        12.13 o
   9   6   2       3795.70       3946.08        52.05 o
  10   6   2       1578.32       1632.75        24.97 o
  11   6   2       1992.82       2060.51        30.69 o
  12   6   2          4.59         10.79         4.80 o
  13   6   2         42.41         40.57         5.97 o
   1   7   2       2378.01       2383.15        40.77 o
   2   7   2         20.94         11.61         6.79 o
   3   7   2        376.74        416.48        21.91 o
   4   7   2        148.59        138.83         5.74 o
   5   7   2       1838.34       1918.07        25.07 o
   6   7   2       3437.73       3372.39        51.46 o
   7   7   2       4816.02       4759.30        63.64 o
   8   7   2        370.89        373.20         7.94 o
   9   7   2         37.69         29.73         5.19 o
  10   7   2        133.70        126.22         6.74 o
  11   7   2        952.23        991.13        18.61 o
  12   7   2        233.93        263.56         9.03 o
   0   8   2       4017.67       3893.49       116.96 o
   1   8   2       1077.92        891.93        17.89 o
   2   8   2        189.05        208.00         8.35 o
   3   8   2       2333.02       2147.68        24.27 o
   4   8   2        215.44        200.75         5.26 o
   5   8   2        146.92        153.41         5.68 o
   6   8   2          1.36          4.33         4.31 o
   7   8   2          0.52          3.73         4.38 o
   8   8   2        203.11        225.09        12.97 o
   9   8   2       1663.52       1644.88        23.28 o
  10   8   2        232.08        251.49         8.36 o
  11   8   2        460.30        501.26        10.92 o
  12   8   2        274.79        218.10         8.22 o
   1   9   2       1499.46       1426.43        20.98 o
   2   9   2        164.70        143.75         5.07 o
   3   9   2        567.55        556.49         9.55 o
   4   9   2        333.96        301.91         6.77 o
   5   9   2       1723.66       1741.72        25.58 o
   6   9   2        519.83        517.66        11.68 o
   7   9   2       4056.49       3877.76        44.94 o
   8   9   2         37.99         78.40        14.68 o
   9   9   2         77.91         78.48        10.56 o
  10   9   2          0.27         -2.53         4.70 o
  11   9   2         43.62         51.29         7.96 o
   0  10   2         27.87         17.96         9.12 o
   1  10   2        600.95        691.47        16.40 o
   2  10   2          0.01         13.12         4.57 o
   3  10   2        318.37        240.00         7.12 o
   4  10   2          7.61         13.47         4.17 o
   5  10   2        521.99        490.01         9.45 o
   6  10   2          1.14          2.47         4.44 o
   7  10   2        554.80        535.60        11.07 o
   8  10   2          2.66          4.63         4.29 o
   9  10   2         51.97         53.30         5.03 o
  10  10   2          1.32          2.45         5.12 o
   1  11   2       1346.00       1342.56        23.46 o
   2  11   2          0.01         10.55         5.31 o
   3  11   2       2694.68       2509.51        35.57 o
   4  11   2         42.59         67.75         5.21 o
   5  11   2        228.50        251.60         8.02 o
   6  11   2          3.30          7.78         4.26 o
   7  11   2          9.10         35.82         6.13 o
   8  11   2        328.48        341.32         9.32 o
   9  11   2          8.60          8.88         4.67 o
   0  12   2        514.80        492.90        15.01 o
   1  12   2       1092.41       1164.27        19.34 o
   2  12   2        729.03        783.78        15.80 o
   3  12   2        732.18        784.89        15.22 o
   4  12   2        208.85        195.92         8.16 o
   5  12   2          1.06          0.64         5.09 o
   6  12   2         71.87         96.77        13.41 o
   7  12   2        130.44        181.67        25.30 o
   8  12   2         90.91         90.64         8.12 o
   1  13   2         11.61         10.80         4.15 o
   2  13   2         96.82         87.86         5.03 o
   3  13   2        215.44        250.22        11.54 o
   4  13   2        378.90        410.31        10.35 o
   5  13   2          1.58          8.77        11.62 o
   6  13   2        110.54        174.85         9.85 o
   7  13   2         38.13         26.96         3.99 o
   0  14   2        138.32        136.26         6.08 o
   1  14   2        135.79        129.93         5.58 o
   2  14   2         11.20         13.18         2.77 o
   3  14   2         86.81         74.27         3.51 o
   4  14   2        106.50         73.85         9.54 o
   5  14   2        267.52        194.66         5.90 o
   1  15   2          7.45         10.45         3.70 o
   2  15   2          0.39         12.96         4.96 o
   1   1   3       2413.08       2232.92        34.81 o
   2   1   3      11544.48      11821.67       194.07 o
   3   1   3       5216.18       5231.67        67.79 o
   4   1   3      29928.10      31420.92       390.09 o
   5   1   3      13269.82      14263.49       215.64 o
   6   1   3        391.66        406.44        19.25 o
   7   1   3        909.56        888.47        31.32 o
   8   1   3         22.27         15.80         4.08 o
   9   1   3        451.97        387.93        10.22 o
  10   1   3        236.51        300.54        10.87 o
  11   1   3        837.63        858.37        19.81 o
  12   1   3        121.27        129.54         7.64 o
  13   1   3        669.60        682.19        15.47 o
  14   1   3        118.87        102.63         4.99 o
   0   2   3      73884.12      73587.51      1352.69 o
   1   2   3       1574.20       1562.93        18.44 o
   2   2   3      14847.35      13877.40       171.82 o
   3   2   3       1573.02       1709.41        29.75 o
   4   2   3       1161.77        910.19        24.77 o
   5   2   3        126.98         91.90         8.37 o
   6   2   3        286.30        307.11        15.32 o
   7   2   3          2.44          0.42         9.33 o
   8   2   3        248.55        271.37         7.32 o
   9   2   3        152.35        164.14         6.52 o
  10   2   3        210.94        194.32         8.63 o
  11   2   3        737.26        803.86        17.11 o
  12   2   3       1071.95       1070.29        27.41 o
  13   2   3        778.89        779.17        14.80 o
  14   2   3        228.67        200.43         7.54 o
   1   3   3      16527.02      15527.68       179.57 o
   2   3   3        128.11        130.65         6.43 o
   3   3   3       4616.82       4753.35       102.94 o
   4   3   3       3071.98       3248.72        64.81 o
   5   3   3          0.15         -1.29         7.27 o
   6   3   3       1013.40       1106.76        34.24 o
   7   3   3         41.43         63.49        17.07 o
   8   3   3        661.00        621.38        10.71 o
   9   3   3       2011.01       1914.05        23.67 o
  10   3   3        287.27        234.32         8.48 o
  11   3   3         53.15         48.11         5.61 o
  12   3   3        126.78        111.40         6.74 o
  13   3   3        166.50        164.10         6.49 o
  14   3   3         25.70         19.07         5.62 o
   0   4   3        431.85        473.66        14.86 o
   1   4   3       1719.59       1493.79        23.91 o
   2   4   3      11675.77      11515.67       158.44 o
   3   4   3       2150.57       2257.89        43.81 o
   4   4   3       1234.74       1216.76        33.95 o
   5   4   3       1103.26       1096.64        39.02 o
   6   4   3        169.33        197.64        20.58 o
   7   4   3         28.51         29.57         5.90 o
   8   4   3       3123.92       3193.84        36.78 o
   9   4   3        521.84        501.73         8.71 o
  10   4   3        322.16        344.74         9.70 o
  11   4   3       2700.03       2830.20        42.61 o
  12   4   3         10.25         18.13         4.11 o
  13   4   3        833.62        799.64        22.00 o
   1   5   3         72.59         94.75         5.39 o
   2   5   3        851.69        879.30        20.71 o
   3   5   3        586.91        769.01        30.28 o
   4   5   3        742.84        769.54        59.92 o
   5   5   3       1891.60       1773.88        55.01 o
   6   5   3         60.01         63.67         8.19 o
   7   5   3       2774.91       2718.65        32.29 o
   8   5   3       2914.86       2713.24        33.44 o
   9   5   3        611.24        609.84        11.25 o
  10   5   3       1899.98       1936.33        26.80 o
  11   5   3          8.78         15.92         4.42 o
  12   5   3         37.33         51.48         6.54 o
  13   5   3        238.37        190.47         6.03 o
   0   6   3        234.21        253.54        20.33 o
   1   6   3        188.61        262.63         9.18 o
   2   6   3       4670.42       5078.65        95.42 o
   3   6   3         67.83         75.44        21.30 o
   4   6   3        751.73        762.25        39.34 o
   5   6   3        139.85         87.54        19.63 o
   6   6   3         20.74         29.31         3.65 o
   7   6   3       3415.27       3342.70        40.76 o
   8   6   3          0.05         11.84         4.51 o
   9   6   3       1072.59       1098.15        18.53 o
  10   6   3        227.99        229.78         6.98 o
  11   6   3         91.54         85.43         5.46 o
  12   6   3          2.70          4.02         4.26 o
  13   6   3        361.82        289.46        15.24 o
   1   7   3          0.71          7.92         4.66 o
   2   7   3        695.16        655.13        23.03 o
   3   7   3         88.58         43.37        10.48 o
   4   7   3        472.56        436.62        10.38 o
   5   7   3       1269.45       1250.56        18.50 o
   6   7   3       5466.96       5388.28        58.15 o
   7   7   3       5556.31       5510.12        59.52 o
   8   7   3         87.31         91.33         5.69 o
   9   7   3        247.71        253.99         7.07 o
  10   7   3        406.71        408.07         9.84 o
  11   7   3         36.93         41.73         4.78 o
  12   7   3        578.36        542.76        14.90 o
   0   8   3       2196.14       2180.79        56.31 o
   1   8   3       2833.94       2624.62        39.00 o
   2   8   3       1178.70       1173.32        18.91 o
   3   8   3        753.81        818.83        12.34 o
   4   8   3        434.09        424.67         7.94 o
   5   8   3         40.12         43.81         4.31 o
   6   8   3        641.12        641.67        12.43 o
   7   8   3         35.15         45.49         4.79 o
   8   8   3        439.90        472.71         9.23 o
   9   8   3       1387.71       1422.41        24.15 o
  10   8   3        817.78        916.83        15.21 o
  11   8   3          8.67         14.57         4.12 o
  12   8   3          9.97         14.78         2.98 o
   1   9   3        539.92        545.99        12.12 o
   2   9   3        299.45        262.95         7.38 o
   3   9   3        568.42        503.81         9.45 o
   4   9   3       2409.76       2128.49        25.36 o
   5   9   3          7.81         12.37         4.11 o
   6   9   3         49.25         52.88         7.21 o
   7   9   3        231.73        243.25         7.69 o
   8   9   3        226.29        227.16         7.09 o
   9   9   3         46.41         41.94         5.51 o
  10   9   3        119.03        110.39         6.74 o
  11   9   3         57.97         70.53         7.96 o
   0  10   3        123.74        161.78        13.91 o
   1  10   3       1352.63       1260.22        20.83 o
   2  10   3       2288.65       2203.84        29.19 o
   3  10   3        266.17        334.55         8.20 o
   4  10   3        237.16        230.89         6.80 o
   5  10   3         12.00         10.73         4.14 o
   6  10   3        422.73        379.80         8.27 o
   7  10   3          1.47          5.82         4.15 o
   8  10   3        259.74        268.09         8.67 o
   9  10   3        174.12        167.57        11.31 o
  10  10   3        546.88        477.23        20.10 o
   1  11   3        762.48        756.97        15.77 o
   2  11   3         24.60         30.06         5.87 o
   3  11   3          3.10         18.20         4.91 o
   4  11   3       1006.92        948.84        20.19 o
   5  11   3         75.95        106.61         7.70 o
   6  11   3        214.95        233.84         6.97 o
   7  11   3        221.32        250.18        10.03 o
   8  11   3        330.11        376.22        11.81 o
   9  11   3        220.13        196.51        19.49 o
   0  12   3       1028.83        986.51        23.00 o
   1  12   3          0.30          3.34         4.76 o
   2  12   3         47.38         49.76         5.78 o
   3  12   3         14.26         14.71         4.30 o
   4  12   3        397.73        416.22        14.39 o
   5  12   3         93.22         81.77         6.31 o
   6  12   3         11.95         37.99         9.72 o
   8  12   3         62.64         55.08         7.29 o
   1  13   3        253.03        271.55         7.05 o
   2  13   3        360.10        340.13         9.49 o
   3  13   3       1171.10       1187.97        28.06 o
   4  13   3       1128.47       1238.31        22.95 o
   5  13   3         38.68         28.04         6.67 o
   6  13   3        277.95        364.11        13.15 o
   7  13   3         86.79         66.54         6.48 o
   0  14   3        536.20        543.94        17.30 o
   1  14   3        404.67        417.03         9.19 o
   2  14   3          2.32          2.96         2.97 o
   3  14   3         12.32          8.37         3.03 o
   4  14   3        446.55        408.43        14.93 o
   5  14   3         14.54         14.10         2.59 o
   1  15   3         78.60         37.50         4.23 o
   2  15   3         55.76         44.04         5.71 o
   0   0   4      30210.52      29820.28       672.45 o
   1   0   4         25.90         16.79         4.07 o
   2   0   4      48602.32      48691.14      1103.98 o
   3   0   4      19019.03      18623.63       350.55 o
   4   0   4       1608.57       1653.53        36.52 o
   5   0   4        412.37        311.07        16.26 o
   6   0   4       3162.95       3461.38       108.25 o
   7   0   4         53.88         94.99        17.65 o
   8   0   4         44.63         69.34         8.40 o
   9   0   4        140.44         99.92        16.39 o
  10   0   4       3062.10       2988.80        71.22 o
  11   0   4       1401.45       1331.28        42.61 o
  12   0   4        923.46       1064.09        53.17 o
  13   0   4        351.74        326.56        11.88 o
  14   0   4        757.71        721.11        28.05 o
   1   1   4       2087.79       2041.99        37.25 o
   2   1   4        107.34         76.22         6.78 o
   3   1   4        297.76        256.90         7.82 o
   4   1   4         24.41         37.84         5.49 o
   5   1   4       2633.77       3008.75        55.26 o
   6   1   4       7314.73       7894.78       144.48 o
   7   1   4         45.71         51.93        10.95 o
   8   1   4         31.60         31.37         4.39 o
   9   1   4        584.05        617.75        15.88 o
  10   1   4       1265.71       1075.69        21.62 o
  11   1   4        319.70        283.97        10.18 o
  12   1   4        115.17        113.57         9.61 o
  13   1   4        662.57        625.05        14.91 o
  14   1   4         30.89         23.87         3.51 o
   0   2   4      45370.21      43838.95      1008.33 o
   1   2   4         11.76         12.45         4.30 o
   2   2   4       8888.85       8762.24       140.30 o
   3   2   4       1742.85       1787.49        30.61 o
   4   2   4       1265.22       1135.12        23.82 o
   5   2   4       1105.25       1404.00        32.07 o
   6   2   4         38.62         14.01         7.62 o
   7   2   4        748.82        858.56        40.37 o
   8   2   4       4297.28       4295.32        52.51 o
   9   2   4        778.21        808.06        13.24 o
  10   2   4         85.96         43.18         6.35 o
  11   2   4          3.88          1.12         5.83 o
  12   2   4        266.98        246.06        10.12 o
  13   2   4         59.61         65.18         5.64 o
  14   2   4        383.42        337.37        21.76 o
   1   3   4       2907.10       2829.35        49.51 o
   2   3   4        497.96        513.46        11.49 o
   3   3   4          1.01          1.29         2.94 o
   4   3   4       2123.26       2722.41        64.61 o
   5   3   4       1691.20       1944.27        90.26 o
   6   3   4       2471.26       2596.75        83.43 o
   7   3   4          5.13        -13.52        13.52 o
   8   3   4       7643.74       7331.57        73.09 o
   9   3   4       2298.33       2300.59        27.49 o
  10   3   4         21.07         29.47         5.68 o
  11   3   4        303.91        307.21         9.88 o
  12   3   4        211.85        247.88         8.73 o
  13   3   4          1.63         -2.34         4.15 o
  14   3   4          2.77         -0.24         4.82 o
   0   4   4      10913.04      10662.00       212.15 o
   1   4   4          0.36          2.52         3.15 o
   2   4   4       2235.17       2447.23        37.65 o
   3   4   4       1047.44       1186.19        34.26 o
   4   4   4         44.03        105.45        11.03 o
   5   4   4       1315.35       1549.26        48.63 o
   6   4   4       2032.50       2234.12        63.84 o
   7   4   4       1511.56       1555.30        21.47 o
   8   4   4        140.93        136.43         7.37 o
   9   4   4          1.74          4.77         3.63 o
  10   4   4        440.47        451.14        10.18 o
  11   4   4        316.83        324.50         8.88 o
  12   4   4         28.54         31.99         4.46 o
  13   4   4         40.95         50.97         5.97 o
   1   5   4       1318.95       1688.97        27.54 o
   2   5   4      17199.65      17925.41       267.63 o
   3   5   4        595.64        654.11        25.33 o
   4   5   4        218.28        146.70        15.05 o
   5   5   4       1914.92       2067.59        61.10 o
   6   5   4         35.09         31.42         6.51 o
   7   5   4        118.31        129.44         4.96 o
   8   5   4        982.96        945.09        14.06 o
   9   5   4        128.09        131.60         5.56 o
  10   5   4        572.89        600.70        13.33 o
  11   5   4         27.33         35.53         4.70 o
  12   5   4          0.31          0.44         4.02 o
  13   5   4          0.06          0.99         2.68 o
   0   6   4        109.65         70.87         7.26 o
   1   6   4          9.25          3.19         3.18 o
   2   6   4        548.48        512.50        18.21 o
   3   6   4       4716.90       4759.99       112.65 o
   4   6   4        488.61        486.97        34.42 o
   5   6   4        255.66        295.07        10.13 o
   6   6   4       4407.82       4228.29        44.22 o
   7   6   4       1022.11        982.48        13.24 o
   8   6   4         10.82         13.37         3.86 o
   9   6   4        824.97        874.73        16.18 o
  10   6   4        568.56        601.31        11.46 o
  11   6   4         83.06         99.61         5.61 o
  12   6   4       1706.15       1700.78        30.94 o
  13   6   4          6.82         21.94         4.57 o
   1   7   4        298.20        359.09        15.72 o
   2   7   4         81.88         90.45        11.16 o
   3   7   4       2071.89       2157.05        55.68 o
   4   7   4       1592.15       1624.93        27.75 o
   5   7   4       1898.39       1888.33        23.42 o
   6   7   4         16.14         29.85         4.04 o
   7   7   4       1916.14       1930.36        21.69 o
   8   7   4         22.42         38.92         4.97 o
   9   7   4         52.65         61.96         5.30 o
  10   7   4        225.84        233.19         7.67 o
  11   7   4        835.29        863.83        15.16 o
  12   7   4        478.04        478.73        10.97 o
   0   8   4         15.63         36.33         7.65 o
   1   8   4          9.33          5.43         5.48 o
   2   8   4        790.96        673.63        10.83 o
   3   8   4         22.13         12.51         3.23 o
   4   8   4         82.39         87.43         5.23 o
   5   8   4       1305.22       1293.46        19.60 o
   6   8   4        218.02        248.48         9.02 o
   7   8   4       1303.18       1409.59        19.00 o
   8   8   4       1242.40       1365.33        17.48 o
   9   8   4          7.42         18.46         4.71 o
  10   8   4        490.69        529.30        11.47 o
  11   8   4          0.59          1.56         3.88 o
  12   8   4         52.32         50.76         6.35 o
   1   9   4          3.44         11.95         4.88 o
   2   9   4        109.60        111.81         4.94 o
   3   9   4        833.38        714.29        10.62 o
   4   9   4       2762.81       2638.33        30.42 o
   5   9   4        272.76        287.16         7.92 o
   6   9   4       2235.52       2369.99        30.24 o
   7   9   4        146.03        162.60         7.06 o
   8   9   4        269.46        311.32         8.42 o
   9   9   4         27.04         23.58         5.02 o
  10   9   4         51.89         49.84         5.37 o
  11   9   4        411.88        348.39        20.86 o
   0  10   4       1337.62       1269.68        48.81 o
   1  10   4          0.17         34.96        14.03 o
   2  10   4        143.06        141.47         5.70 o
   3  10   4          0.65          1.67         4.43 o
   4  10   4         58.37         64.13         5.25 o
   5  10   4        427.82        438.70         8.92 o
   6  10   4          0.04         -0.82         4.29 o
   7  10   4        292.70        291.30         7.71 o
   8  10   4         87.70        105.24        11.11 o
   9  10   4         84.79         88.18         5.89 o
  10  10   4          0.62         11.26         6.17 o
   1  11   4        356.40        335.83        14.82 o
   2  11   4       5342.03       5311.29        64.71 o
   3  11   4        587.97        612.64        12.78 o
   4  11   4        115.26        134.47         7.06 o
   5  11   4          8.39         19.94         5.95 o
   6  11   4        428.45        427.68         9.15 o
   7  11   4        203.10        223.50        13.15 o
   8  11   4        492.95        486.96        13.62 o
   9  11   4         28.71         61.72        20.65 o
   0  12   4          4.38         13.39         7.77 o
   1  12   4        166.50        178.23         6.96 o
   2  12   4        977.16       1023.33        16.33 o
   3  12   4          6.34         10.37         6.77 o
   4  12   4        103.44        109.81         9.25 o
   5  12   4         54.88         68.24         6.02 o
   6  12   4         38.15         74.58        12.98 o
   7  12   4         56.69        134.16        12.37 o
   8  12   4         30.05         33.10         4.77 o
   1  13   4         18.30         30.41         4.10 o
   2  13   4        258.98        300.62         8.43 o
   3  13   4       1076.12       1142.30        24.26 o
   4  13   4          2.57         16.06         5.18 o
   5  13   4          1.57          1.10         4.82 o
   6  13   4         62.32        113.27        38.09 o
   7  13   4        115.52         75.75         6.69 o
   0  14   4        425.99        451.75        12.62 o
   1  14   4        117.19        108.84         4.30 o
   2  14   4        399.19        365.55         8.97 o
   3  14   4          0.04          2.79         2.83 o
   4  14   4         50.77         44.02         3.45 o
   5  14   4        278.79        190.56         7.22 o
   1  15   4         55.21         25.41        14.00 o
   2  15   4        445.47        282.13        12.52 o
   1   1   5       2486.41       2346.79        48.75 o
   2   1   5      18730.72      18104.41       293.39 o
   3   1   5       5422.90       5315.76        76.47 o
   4   1   5      10706.63      10773.41       138.00 o
   5   1   5       1348.79       1475.04        30.33 o
   6   1   5       6349.62       6271.16       118.62 o
   7   1   5       2336.60       2344.95        58.03 o
   8   1   5       1248.50       1221.91        19.60 o
   9   1   5         12.44         10.21         7.09 o
  10   1   5        387.69        325.09        11.37 o
  11   1   5         62.28         41.86         7.24 o
  12   1   5        310.84        311.01        11.24 o
  13   1   5         60.89         69.22         4.88 o
  14   1   5        256.99        229.03         8.93 o
   0   2   5      78205.54      76668.69      1713.00 o
   1   2   5        929.03        962.02        18.79 o
   2   2   5       5393.87       5480.95        75.53 o
   3   2   5       2047.15       2120.00        42.58 o
   4   2   5      11570.90      11235.62       148.12 o
   5   2   5        453.44        454.85        18.28 o
   6   2   5       1170.59       1224.89        32.41 o
   7   2   5       1900.76       2212.28        64.09 o
   8   2   5         22.17         29.62         4.00 o
   9   2   5       1016.41        958.66        15.54 o
  10   2   5       1514.37       1563.17        27.72 o
  11   2   5         59.51         52.96         7.29 o
  12   2   5       2814.70       2773.78        50.28 o
  13   2   5         59.92         69.61         5.76 o
  14   2   5        160.34        159.60         9.17 o
   1   3   5       4758.16       4724.79        65.64 o
   2   3   5          5.96          9.83         3.65 o
   3   3   5        665.69        651.41        23.34 o
   4   3   5          3.62          6.86         8.35 o
   5   3   5       1621.60       1735.31        88.83 o
   6   3   5          0.37         -0.67        12.66 o
   7   3   5        337.81        304.59        13.54 o
   8   3   5        581.86        539.27        10.78 o
   9   3   5        512.23        585.21        11.05 o
  10   3   5        440.18        375.93         9.50 o
  11   3   5         31.47         35.56         5.87 o
  12   3   5         31.66         44.13         5.56 o
  13   3   5        151.99        137.10         6.13 o
  14   3   5         80.39         60.13         6.05 o
   0   4   5        619.66        781.85        21.92 o
   1   4   5        557.73        579.00        18.29 o
   2   4   5        831.68        721.43        15.99 o
   3   4   5       8699.37       8709.03       150.01 o
   4   4   5       1786.87       2091.90        49.51 o
   5   4   5        640.07        654.54        35.71 o
   6   4   5        627.80        666.77        37.19 o
   7   4   5        217.66        229.92         6.67 o
   8   4   5       3143.69       3047.78        37.26 o
   9   4   5        606.24        665.87        11.99 o
  10   4   5        771.88        845.75        15.79 o
  11   4   5       1523.71       1527.13        23.59 o
  12   4   5        874.21        839.77        16.45 o
  13   4   5        318.26        338.82        11.45 o
   1   5   5        721.57        719.00        15.53 o
   2   5   5         60.46        143.73         9.95 o
   3   5   5         28.07          1.15         5.69 o
   4   5   5         32.60         20.35         7.52 o
   5   5   5       3273.77       3482.82       107.73 o
   6   5   5       4265.28       4114.59        62.56 o
   7   5   5       1681.97       1682.62        19.43 o
   8   5   5       3687.85       3512.15        38.94 o
   9   5   5        265.70        269.65         7.46 o
  10   5   5          1.34          5.90         4.81 o
  11   5   5        213.75        205.07         7.47 o
  12   5   5        766.73        786.44        19.05 o
  13   5   5         39.53         56.54         5.16 o
   0   6   5         73.94         49.88         6.68 o
   1   6   5        469.10        360.24        10.43 o
   2   6   5       2513.60       2804.24        46.89 o
   3   6   5         24.12         87.32        16.80 o
   4   6   5        125.77        112.55        29.88 o
   5   6   5       2680.30       2852.49        48.57 o
   6   6   5       1024.29       1040.22        14.03 o
   7   6   5        365.11        389.59         8.05 o
   8   6   5        560.35        581.73        10.78 o
   9   6   5         24.54         29.81         4.75 o
  10   6   5         43.07         37.56         4.52 o
  11   6   5        731.98        770.01        16.00 o
  12   6   5          2.37         10.15         4.20 o
  13   6   5         18.57         11.19         2.82 o
   1   7   5        342.19        291.62        14.37 o
   2   7   5       1374.77       1117.21        32.44 o
   3   7   5        832.29        789.24        34.85 o
   4   7   5        248.95        258.34         8.40 o
   5   7   5       1468.94       1432.62        19.89 o
   6   7   5       6659.63       6549.83        65.26 o
   7   7   5        119.65        122.22         5.26 o
   8   7   5        218.68        217.32         7.25 o
   9   7   5        119.85        135.32        10.80 o
  10   7   5        129.71        132.36         5.62 o
  11   7   5         91.03         95.24         5.28 o
  12   7   5         32.68         37.21         3.53 o
   0   8   5        564.85        512.81        17.86 o
   1   8   5       2570.86       2585.35        35.12 o
   2   8   5       2046.37       2050.40        25.23 o
   3   8   5        537.63        571.53        10.59 o
   4   8   5         51.15         65.26         4.38 o
   5   8   5         31.43         54.10         5.22 o
   6   8   5       1769.51       1673.16        19.52 o
   7   8   5         45.68         65.45         4.68 o
   8   8   5        373.60        418.03         9.20 o
   9   8   5        155.67        148.93         6.50 o
  10   8   5       1228.70       1325.90        23.77 o
  11   8   5        578.90        580.37        11.55 o
  12   8   5         12.18          9.06         3.34 o
   1   9   5         54.77         47.66         6.35 o
   2   9   5       3473.00       3245.95        38.77 o
   3   9   5        145.87        134.48         5.16 o
   4   9   5       2719.50       2734.01        31.39 o
   5   9   5        568.15        549.70        10.90 o
   6   9   5       1102.51       1045.15        15.17 o
   7   9   5          1.88          6.39         4.50 o
   8   9   5        283.07        285.16         7.30 o
   9   9   5         51.49         64.30         4.72 o
  10   9   5         47.73         52.47         4.38 o
  11   9   5         78.26         72.78         4.46 o
   0  10   5        900.03        859.76        24.75 o
   1  10   5       2288.79       2283.51        33.14 o
   2  10   5       3286.57       3268.23        40.54 o
   3  10   5         19.06         17.92         4.92 o
   4  10   5        242.67        279.45         7.66 o
   5  10   5         26.06         33.62         5.54 o
   6  10   5        118.52         93.30         6.09 o
   7  10   5        391.59        378.50         8.66 o
   8  10   5        119.57        136.15         8.39 o
   9  10   5         42.31         44.88         5.17 o
  10  10   5        697.69        579.90        21.82 o
   1  11   5          0.15         10.22         5.86 o
   2  11   5         37.54         81.01         6.18 o
   3  11   5        185.66        188.02         7.80 o
   4  11   5        472.87        492.39        11.03 o
   5  11   5         17.88         33.12         5.85 o
   6  11   5        149.02        209.04         6.64 o
   7  11   5        165.07        146.44         9.13 o
   8  11   5        639.75        754.75        29.90 o
   9  11   5        301.87        294.66        14.13 o
   0  12   5         29.31         23.93         9.13 o
   1  12   5         32.73         51.85         5.11 o
   2  12   5         52.68         56.22         6.65 o
   3  12   5        223.91        266.88        10.03 o
   4  12   5        793.88        766.28        23.40 o
   5  12   5          4.62          4.13         6.48 o
   6  12   5          3.76         20.79         9.60 o
   7  12   5          7.43         48.03        27.46 o
   8  12   5         50.80         59.86         6.93 o
   1  13   5        553.52        522.13         9.62 o
   2  13   5        116.14        135.66         7.05 o
   3  13   5          8.06         16.96         5.76 o
   4  13   5        861.02        912.00        21.74 o
   5  13   5        296.14        332.38        14.79 o
   6  13   5        228.74        246.32        38.76 o
   7  13   5        187.70        141.90         8.28 o
   0  14   5       1682.50       1883.98        46.33 o
   1  14   5        374.90        351.37        19.09 o
   2  14   5        138.60        161.59         5.34 o
   3  14   5         73.55         78.41         6.56 o
   4  14   5        253.51        191.48         7.35 o
   5  14   5          1.25          2.76         2.93 o
   1  15   5         54.92         20.22         3.70 o
   0   0   6      15330.62      14814.50       479.21 o
   1   0   6       2735.52       2535.95        63.93 o
   2   0   6         11.91         21.88        12.87 o
   3   0   6      11395.84      11627.98       274.03 o
   4   0   6       4937.11       5109.48       106.95 o
   5   0   6       8996.82       9806.46       170.81 o
   6   0   6        240.37        392.14        26.78 o
   7   0   6       1237.10       1106.49        50.32 o
   8   0   6        783.79        753.62        20.27 o
   9   0   6       3685.59       3475.55       101.96 o
  10   0   6         84.13         47.46        11.11 o
  11   0   6          5.18         31.46        13.49 o
  12   0   6        226.16        220.94        13.95 o
  13   0   6        458.91        449.06        13.73 o
  14   0   6        833.30        768.78        29.54 o
   1   1   6      64069.67      65811.47      1235.32 o
   2   1   6        592.18        571.85        22.99 o
   3   1   6       5890.03       5607.12        98.69 o
   4   1   6         83.56         85.97         6.30 o
   5   1   6       1018.19        850.46        23.36 o
   6   1   6       2416.05       2375.67        55.40 o
   7   1   6        309.59        297.74        18.20 o
   8   1   6         35.25         35.41         4.89 o
   9   1   6         73.92         55.94         8.01 o
  10   1   6        149.26        142.86         7.75 o
  11   1   6          7.82          6.47         7.45 o
  12   1   6          0.31          1.80         5.60 o
  13   1   6          3.09         11.33         4.80 o
  14   1   6         10.42          3.86         4.24 o
   0   2   6      13090.99      12756.02       293.80 o
   1   2   6      14389.60      14079.76       206.20 o
   2   2   6       1204.68       1214.53        23.66 o
   3   2   6          3.00          4.97         5.47 o
   4   2   6        904.70        809.46        33.22 o
   5   2   6        280.87        277.85        14.81 o
   6   2   6        703.75        730.72        25.92 o
   7   2   6        880.61        932.89        47.47 o
   8   2   6        214.80        246.21         6.99 o
   9   2   6        467.08        512.54        11.28 o
  10   2   6        124.25         97.23         7.69 o
  11   2   6        860.00        815.70        24.30 o
  12   2   6         22.29         15.60         7.54 o
  13   2   6        105.26        112.96         6.38 o
  14   2   6         11.76         15.81         3.91 o
   1   3   6       2057.57       1970.62        29.22 o
   2   3   6        543.94        584.53        14.80 o
   3   3   6        454.82        380.46        15.28 o
   4   3   6       1112.68       1235.16        62.94 o
   5   3   6       1561.72       1767.49        90.14 o
   6   3   6        153.12         79.77        16.78 o
   7   3   6       3385.34       3051.42        51.60 o
   8   3   6        191.97        192.33         7.30 o
   9   3   6       2518.27       2470.32        31.56 o
  10   3   6       1746.12       1714.52        24.39 o
  11   3   6         59.96         62.43         6.27 o
  12   3   6         15.74         21.56         6.17 o
  13   3   6        354.00        369.54        20.81 o
  14   3   6         10.43         18.15         4.78 o
   0   4   6      14008.69      13064.83       414.48 o
   1   4   6        759.89        714.97        20.91 o
   2   4   6         80.94         99.36         7.05 o
   3   4   6        224.69        229.38        12.65 o
   4   4   6        518.46        594.39        31.81 o
   5   4   6         33.10         36.18        11.68 o
   6   4   6        275.81        212.95        18.51 o
   7   4   6       1573.54       1509.92        19.97 o
   8   4   6       5028.25       4981.41        53.10 o
   9   4   6          2.18          5.60         4.14 o
  10   4   6        503.24        525.78        11.90 o
  11   4   6        156.95        176.74         7.48 o
  12   4   6        289.36        285.32         9.30 o
  13   4   6        135.62        131.85         8.90 o
   1   5   6         21.02         46.06         6.26 o
   2   5   6       1977.16       2045.01        50.25 o
   3   5   6       2161.80       2180.70        43.04 o
   4   5   6         50.31         60.58        12.27 o
   5   5   6        184.85        281.67        20.54 o
   6   5   6          0.88          4.99         3.97 o
   7   5   6        390.29        414.06         7.61 o
   8   5   6       1337.62       1322.08        18.64 o
   9   5   6       1487.54       1523.18        21.21 o
  10   5   6       2709.17       2818.03        39.23 o
  11   5   6        863.88        843.67        16.02 o
  12   5   6         72.62         65.49         5.41 o
  13   5   6         74.90         73.66         5.71 o
   0   6   6       4211.71       3772.87        72.19 o
   1   6   6       3534.95       3148.78        48.12 o
   2   6   6         91.76         94.55         7.50 o
   3   6   6       2625.63       2672.60        87.67 o
   4   6   6         50.35         58.26        16.48 o
   5   6   6          0.25         -0.94         5.05 o
   6   6   6          6.56         18.22         3.57 o
   7   6   6       2631.23       2516.77        28.62 o
   8   6   6       1034.92       1067.81        16.07 o
   9   6   6       1349.00       1422.44        21.25 o
  10   6   6          7.32          5.57         4.29 o
  11   6   6        665.65        690.83        12.66 o
  12   6   6          5.24          6.62         3.13 o
  13   6   6       1508.66       1112.43        27.50 o
   1   7   6        497.85        549.08        19.66 o
   2   7   6          0.10         -1.14         6.03 o
   3   7   6       1026.77        975.16        38.90 o
   4   7   6        220.00        209.19         6.55 o
   5   7   6         14.16         22.54         3.60 o
   6   7   6        160.58        149.84         5.21 o
   7   7   6       3708.30       3754.91        41.45 o
   8   7   6        482.77        509.34        10.13 o
   9   7   6        651.26        734.36        14.27 o
  10   7   6        172.50        197.58         5.95 o
  11   7   6         59.45         59.55         4.76 o
  12   7   6          2.67          0.66         3.41 o
   0   8   6         64.12         81.71         8.78 o
   1   8   6       2520.73       2312.26        32.23 o
   2   8   6       1558.02       1514.00        22.72 o
   3   8   6        668.04        588.96        10.45 o
   4   8   6        196.00        189.08         5.63 o
   5   8   6        453.94        522.72         9.89 o
   6   8   6         37.33         41.60         4.61 o
   7   8   6        853.44        835.68        12.41 o
   8   8   6        329.09        329.19         8.35 o
   9   8   6        421.07        490.74        10.08 o
  10   8   6          1.34          0.69         5.01 o
  11   8   6       1737.10       1774.30        30.65 o
  12   8   6         28.79         34.01         5.41 o
   1   9   6         21.62         29.69         5.57 o
   2   9   6         74.40         62.04         5.05 o
   3   9   6        939.38        895.52        18.03 o
   4   9   6         30.66         32.29         4.20 o
   5   9   6       2696.21       2700.50        36.80 o
   6   9   6        238.75        232.54         6.67 o
   7   9   6       1370.06       1368.64        18.27 o
   8   9   6        142.11        136.26         6.06 o
   9   9   6        865.37        879.92        21.72 o
  10   9   6         71.01         87.70         5.94 o
  11   9   6        163.82        143.12         6.99 o
   0  10   6        741.94        760.75        22.52 o
   1  10   6        347.61        403.80        17.38 o
   2  10   6         80.43         68.45         7.20 o
   3  10   6         15.35          6.71         6.67 o
   4  10   6          0.67          5.90         4.53 o
   5  10   6        931.63       1007.26        17.36 o
   6  10   6         48.07         66.31         5.50 o
   7  10   6        259.33        252.03         7.49 o
   8  10   6        130.00        108.23         6.05 o
   9  10   6         70.75         72.91         6.36 o
  10  10   6          1.09         -0.37         6.99 o
   1  11   6       1525.67       1579.71        26.63 o
   2  11   6         42.03         50.70         5.92 o
   3  11   6          9.67         10.94         5.65 o
   4  11   6         56.19         51.08         5.55 o
   5  11   6         54.19         46.61         4.67 o
   6  11   6        485.23        484.59        21.31 o
   7  11   6        221.61        243.65        11.52 o
   8  11   6         69.57         67.49         8.37 o
   9  11   6          9.55         44.53         7.50 o
   0  12   6        534.91        510.44        20.07 o
   1  12   6        137.80        148.03         6.00 o
   2  12   6        648.42        728.29        19.10 o
   3  12   6        115.14        166.95         9.70 o
   4  12   6        133.65        151.04        18.09 o
   5  12   6        107.88        125.21         7.96 o
   6  12   6         38.64         51.41         6.16 o
   7  12   6          3.60         21.23         9.93 o
   8  12   6          0.20         -0.42         3.64 o
   1  13   6         57.09         75.74         4.99 o
   2  13   6          0.01         -4.76         5.11 o
   3  13   6        230.05        219.48         7.92 o
   4  13   6        397.48        417.74        13.24 o
   5  13   6         62.67         62.58         4.75 o
   6  13   6          0.05          5.56         4.56 o
   7  13   6         93.80         61.78         3.84 o
   0  14   6        218.47        271.24        12.00 o
   1  14   6         42.43         33.35         3.93 o
   2  14   6          0.14          1.21         2.87 o
   3  14   6        355.94        365.30         9.82 o
   4  14   6         10.42         10.47         2.48 o
   5  14   6          1.02          8.28         2.79 o
   1  15   6         78.66         45.02         5.97 o
   1   1   7       5746.58       5727.50        86.80 o
   2   1   7       2464.07       2360.97        44.60 o
   3   1   7       5890.44       5834.85       119.73 o
   4   1   7        170.42        197.96         8.91 o
   5   1   7       8992.51       8907.99       141.30 o
   6   1   7       3953.73       3936.16        94.38 o
   7   1   7        409.73        326.32        21.89 o
   8   1   7         26.92         33.48         5.10 o
   9   1   7        339.26        262.84        10.76 o
  10   1   7          1.20          5.13         5.58 o
  11   1   7        742.76        723.07        17.23 o
  12   1   7        225.11        222.82         8.51 o
  13   1   7       1224.72       1270.78        37.27 o
  14   1   7         27.79         33.21         5.12 o
   0   2   7          5.25          7.85         4.57 o
   1   2   7      21373.33      20074.57       327.75 o
   2   2   7      16174.52      15416.97       162.50 o
   3   2   7        146.78        216.08        13.23 o
   4   2   7         19.07         15.94         6.76 o
   5   2   7       1061.17       1246.07        39.19 o
   6   2   7       1032.53       1107.95        33.32 o
   7   2   7       1427.63       1385.60        60.36 o
   8   2   7          0.30          4.50         3.85 o
   9   2   7         61.70         63.18         5.01 o
  10   2   7        303.32        307.45        11.74 o
  11   2   7       1083.91       1200.03        39.53 o
  12   2   7         26.25         27.65         7.53 o
  13   2   7       1497.98       1463.11        27.45 o
  14   2   7        201.41        144.95        11.92 o
   1   3   7       4193.46       4060.77        59.81 o
   2   3   7       3524.54       3736.97        69.14 o
   3   3   7       2781.85       2882.11        61.77 o
   4   3   7         52.86         39.22         6.48 o
   5   3   7       5399.32       5486.39       149.62 o
   6   3   7       1339.62       1330.66        79.01 o
   7   3   7          8.60          6.74         3.92 o
   8   3   7        525.72        515.72        10.45 o
   9   3   7        317.04        343.80         7.79 o
  10   3   7        198.70        200.07         7.78 o
  11   3   7        242.87        261.37        10.33 o
  12   3   7          2.31          1.43         5.56 o
  13   3   7         14.36         14.26         4.10 o
   0   4   7       6142.48       5066.74       114.72 o
   1   4   7       2215.27       1956.28        36.65 o
   2   4   7       3186.77       3115.18        54.64 o
   3   4   7       7927.71       8493.30       133.53 o
   4   4   7         24.35         16.51         8.38 o
   5   4   7        551.80        522.03        26.36 o
   6   4   7          0.03          5.36        12.42 o
   7   4   7        191.52        182.66         6.02 o
   8   4   7          9.75         11.11         3.99 o
   9   4   7        749.87        792.17        13.45 o
  10   4   7         47.47         49.88         5.00 o
  11   4   7       1400.10       1476.61        27.14 o
  12   4   7        861.41        872.92        20.06 o
  13   4   7       1428.91       1364.50        33.78 o
   1   5   7       3614.80       3251.62        56.22 o
   2   5   7          1.22         10.45         6.58 o
   3   5   7       1688.39       2081.21        41.93 o
   4   5   7         49.96         47.02         9.50 o
   5   5   7       5074.25       5361.08       108.67 o
   6   5   7         92.46         84.72         4.58 o
   7   5   7       4977.59       4899.32        51.42 o
   8   5   7       1554.91       1540.80        20.48 o
   9   5   7         18.91         26.87         4.41 o
  10   5   7        204.26        243.00         7.42 o
  11   5   7         45.09         64.86         5.13 o
  12   5   7        121.49        116.52         5.08 o
  13   5   7        351.25        329.89         8.95 o
   0   6   7        218.37        215.92        15.78 o
   1   6   7        616.49        597.81        23.01 o
   2   6   7       1098.49       1041.56        25.97 o
   3   6   7        729.35        719.94        38.45 o
   4   6   7          8.68          0.67        13.75 o
   5   6   7        305.71        305.16         9.14 o
   6   6   7        138.41        121.08         4.84 o
   7   6   7        386.55        432.90         8.53 o
   8   6   7        132.56        133.15         6.37 o
   9   6   7         27.59         31.39         4.41 o
  10   6   7          1.49          5.27         3.56 o
  11   6   7        188.58        237.00         7.12 o
  12   6   7          0.98          2.40         3.07 o
  13   6   7         38.38         38.19         4.80 o
   1   7   7       1454.78       1348.33        39.79 o
   2   7   7          0.69          4.85         5.72 o
   3   7   7       4443.75       4088.53        86.74 o
   4   7   7        135.44        110.50         4.96 o
   5   7   7       4128.88       3844.82        40.08 o
   6   7   7        966.08        918.35        14.22 o
   7   7   7       2463.17       2437.17        26.92 o
   8   7   7         21.76          9.75         4.63 o
   9   7   7        744.01        765.26        13.42 o
  10   7   7        248.81        245.62         8.01 o
  11   7   7         13.07         22.17         4.28 o
  12   7   7          5.31          9.58         3.26 o
   0   8   7       1842.15       1785.96        62.78 o
   1   8   7       5658.04       5493.15        63.32 o
   2   8   7       1589.01       1540.47        27.00 o
   3   8   7        472.94        480.29         9.11 o
   4   8   7        240.27        263.68         7.15 o
   5   8   7        360.44        356.79         7.49 o
   6   8   7         10.23          6.92         3.58 o
   7   8   7         47.11         63.18         4.67 o
   8   8   7        111.08        116.07         5.55 o
   9   8   7        720.03        767.70        14.13 o
  10   8   7         33.05         39.95         4.43 o
  11   8   7       1528.49       1523.39        30.99 o
  12   8   7        190.87        125.17         5.60 o
   1   9   7          3.84          6.32         6.11 o
   2   9   7        125.92        129.56        12.75 o
   3   9   7        680.34        635.96        12.69 o
   4   9   7          6.53          8.61         3.94 o
   5   9   7          0.96          9.10         4.59 o
   6   9   7        391.00        437.09         8.40 o
   7   9   7         97.14         90.57         5.44 o
   8   9   7         44.33         61.62         5.79 o
   9   9   7          9.43         14.16         4.15 o
  10   9   7        135.18        139.77         7.73 o
  11   9   7          4.52          6.82         3.92 o
   0  10   7          3.27          5.68         8.29 o
   1  10   7       2507.71       2422.21        36.30 o
   2  10   7          1.00         -1.37         6.19 o
   3  10   7        338.68        358.31        12.92 o
   4  10   7        215.19        248.79        12.90 o
   5  10   7         39.73         42.69         5.11 o
   6  10   7         45.39         49.76         5.11 o
   7  10   7        805.48        789.46        13.67 o
   8  10   7          1.82         12.84         4.88 o
   9  10   7        309.70        314.04         8.32 o
  10  10   7         97.66         91.65         5.97 o
   1  11   7        209.09        199.62         7.52 o
   2  11   7          0.26          8.23         5.89 o
   3  11   7        425.75        394.74        11.85 o
   4  11   7        176.10        215.83        10.21 o
   5  11   7          8.95          0.72         4.89 o
   6  11   7        274.48        323.31        12.71 o
   7  11   7       1081.99       1068.72        21.89 o
   8  11   7         77.15         87.32        11.89 o
   9  11   7        187.39        162.41        24.70 o
   0  12   7          3.07          4.36         6.14 o
   1  12   7        304.53        350.73         8.81 o
   2  12   7        398.16        432.08        10.98 o
   3  12   7        734.63        723.23        16.59 o
   4  12   7          1.88         10.61         6.30 o
   5  12   7          0.92         14.17        13.32 o
   6  12   7          3.84         14.28         5.47 o
   7  12   7          0.09          8.84         5.96 o
   8  12   7          3.62          6.49         6.64 o
   1  13   7        237.51        226.87        10.35 o
   2  13   7         10.51          3.19         5.04 o
   3  13   7        108.89         97.39         6.65 o
   4  13   7         41.94         54.76         5.43 o
   5  13   7        647.23        716.78        14.43 o
   6  13   7        435.61        452.00        11.35 o
   7  13   7        700.55        494.53        19.23 o
   0  14   7        200.37        216.72        19.46 o
   1  14   7        271.23        302.23         8.76 o
   2  14   7         26.39         30.81         4.10 o
   3  14   7         97.15         97.12         8.61 o
   4  14   7        509.71        463.78        13.55 o
   5  14   7          6.16         13.29         3.90 o
   1  15   7         11.55         -0.64         4.66 o
   0   0   8     118002.09     127326.32      4051.20 o
   1   0   8       6327.08       5917.06       116.16 o
   2   0   8       2847.49       2872.25        75.55 o
   3   0   8        158.14        177.63        21.67 o
   4   0   8        116.81        187.74        20.62 o
   5   0   8       2910.34       2815.19        69.36 o
   6   0   8       3841.20       4110.30       173.72 o
   7   0   8       1361.53       1446.70        88.41 o
   8   0   8       3545.93       3473.05        58.61 o
   9   0   8        557.45        577.29        22.65 o
  10   0   8        860.53        913.17        26.12 o
  11   0   8          8.65         -4.72         8.05 o
  12   0   8        995.16        997.14        31.24 o
  13   0   8         36.24         35.47        10.40 o
  14   0   8        202.85        173.14        10.34 o
   1   1   8       3408.29       3297.99        52.78 o
   2   1   8       1081.88       1327.47        31.28 o
   3   1   8       3348.25       3184.97        71.53 o
   4   1   8          6.03          2.71         5.69 o
   5   1   8        396.61        448.42        21.81 o
   6   1   8       2221.97       2462.77        69.20 o
   7   1   8        135.08        144.44        20.92 o
   8   1   8       2737.06       2717.29        41.17 o
   9   1   8        902.50        815.83        16.03 o
  10   1   8        233.55        224.83        10.48 o
  11   1   8        935.60        912.32        22.68 o
  12   1   8         59.93         48.72         5.81 o
  13   1   8         69.59         57.14         5.94 o
  14   1   8          0.48          1.59         3.93 o
   0   2   8       1224.71       1297.76        37.08 o
   1   2   8        200.73        172.97         9.07 o
   2   2   8      20663.79      20117.49       207.62 o
   3   2   8        368.38        373.82        21.95 o
   4   2   8        175.93        201.95        14.87 o
   5   2   8         94.87        114.56        16.36 o
   6   2   8       3383.50       3472.54        76.34 o
   7   2   8         23.48         18.45         9.46 o
   8   2   8       1047.32       1074.15        18.69 o
   9   2   8          3.11          0.83         4.36 o
  10   2   8        634.21        613.86        16.52 o
  11   2   8        394.21        434.11        16.80 o
  12   2   8        281.95        279.68        14.03 o
  13   2   8          0.54         10.44         5.40 o
  14   2   8        240.06        193.66         8.44 o
   1   3   8       4685.63       4583.66        73.26 o
   2   3   8       2044.66       1738.89        33.93 o
   3   3   8       1947.06       2012.53        43.99 o
   4   3   8       7987.40       7475.31       150.19 o
   5   3   8         67.85         70.36        12.97 o
   6   3   8        413.99        349.59        35.25 o
   7   3   8        318.00        357.79         9.31 o
   8   3   8       9116.83       8840.03       100.19 o
   9   3   8        103.51        115.69         6.49 o
  10   3   8         39.97         58.67         5.74 o
  11   3   8        848.21        850.76        25.61 o
  12   3   8         34.54         49.36         7.35 o
  13   3   8        338.70        290.14         8.72 o
   0   4   8        364.44        370.09        16.95 o
   1   4   8       2917.26       2781.55        49.00 o
   2   4   8      16510.66      17101.62       315.45 o
   3   4   8        489.83        528.92        16.83 o
   4   4   8          1.49         13.98         8.07 o
   5   4   8        170.22        195.13        17.36 o
   6   4   8        102.40         87.73        17.17 o
   7   4   8         52.09         59.46         3.98 o
   8   4   8        111.52        102.35         5.14 o
   9   4   8        730.71        782.97        13.91 o
  10   4   8       1159.11       1129.34        16.98 o
  11   4   8        255.81        273.41         9.65 o
  12   4   8        697.90        711.03        16.37 o
  13   4   8        110.31         89.00         5.39 o
   1   5   8       3731.90       3873.91        74.88 o
   2   5   8          3.28          5.05         6.73 o
   3   5   8       3823.14       3852.72        75.50 o
   4   5   8       1024.50       1103.83        34.13 o
   5   5   8        749.31        680.89        27.99 o
   6   5   8       1060.11       1065.58        14.59 o
   7   5   8        256.32        265.17         6.90 o
   8   5   8       1354.43       1387.61        19.02 o
   9   5   8        338.61        372.36         8.76 o
  10   5   8       1322.11       1410.53        20.87 o
  11   5   8        112.98        129.94         6.02 o
  12   5   8          2.69          6.16         3.58 o
  13   5   8         78.77         50.73         5.65 o
   0   6   8        365.62        386.34        30.17 o
   1   6   8         38.63         56.74         6.11 o
   2   6   8        882.30        899.62        26.67 o
   3   6   8       2009.45       1945.54        71.36 o
   4   6   8         40.30         24.67        14.69 o
   5   6   8         13.53         13.35         4.67 o
   6   6   8        338.32        304.54         6.67 o
   7   6   8          3.37          9.73         3.83 o
   8   6   8        131.59        150.62         6.12 o
   9   6   8          0.58          8.74         4.18 o
  10   6   8        450.23        474.55         9.67 o
  11   6   8        108.76        129.76         6.78 o
  12   6   8        824.52        809.36        14.35 o
  13   6   8        147.18        105.95         6.63 o
   1   7   8        124.02        169.78        15.86 o
   2   7   8        136.73        112.16        13.33 o
   3   7   8        186.66        147.04         7.64 o
   4   7   8          0.57         11.06         3.75 o
   5   7   8        372.05        338.49         7.45 o
   6   7   8        237.04        221.25         7.16 o
   7   7   8          0.91         13.18         4.15 o
   8   7   8         36.83         56.23         5.91 o
   9   7   8       1228.31       1241.14        17.80 o
  10   7   8         49.26         61.41         5.02 o
  11   7   8         92.38         86.59         4.98 o
  12   7   8         59.15         82.29         4.45 o
   0   8   8        276.47        298.90        20.69 o
   1   8   8          3.25         10.10         4.66 o
   2   8   8       2690.30       2444.07        35.73 o
   3   8   8         14.22         15.97         3.91 o
   4   8   8        828.52        806.34        12.63 o
   5   8   8         68.89         57.44         4.05 o
   6   8   8        309.44        291.50         7.17 o
   7   8   8         72.24         69.95         4.79 o
   8   8   8       1103.81       1169.69        16.93 o
   9   8   8        472.58        518.82        11.12 o
  10   8   8       1585.35       1706.56        24.25 o
  11   8   8         85.44        118.36         6.41 o
  12   8   8        133.79         77.11         6.11 o
   1   9   8       1716.08       1495.01        28.38 o
   2   9   8         87.48         91.77         7.64 o
   3   9   8         56.83         47.44         5.99 o
   4   9   8       3584.81       3384.88        39.49 o
   5   9   8         35.67         67.53         4.86 o
   6   9   8       3793.55       4021.17        41.00 o
   7   9   8        934.39        886.99        14.66 o
   8   9   8         33.17         46.74         5.19 o
   9   9   8          0.38          3.20         3.91 o
  10   9   8        102.24        108.43         5.24 o
  11   9   8         52.61         41.40         3.59 o
   0  10   8        486.52        431.12        14.65 o
   1  10   8        146.52        153.97        10.13 o
   2  10   8        647.53        671.96        39.15 o
   3  10   8        262.42        219.07         9.66 o
   4  10   8        486.52        395.47        13.22 o
   5  10   8         34.49         37.72         5.00 o
   6  10   8        106.62        115.21         5.30 o
   7  10   8         23.69         26.39         5.27 o
   8  10   8         76.61         66.86         5.55 o
   9  10   8        158.75        153.71         9.89 o
  10  10   8        196.06        192.67         8.37 o
   1  11   8        195.07        222.97         9.75 o
   2  11   8        388.47        418.79        13.92 o
   3  11   8          3.29         19.40         8.76 o
   4  11   8        110.17        128.93        11.05 o
   5  11   8         43.94         48.24         5.51 o
   6  11   8        234.29        213.61        17.03 o
   7  11   8        168.97        178.76         9.23 o
   8  11   8       1951.97       1953.89        37.65 o
   9  11   8         12.59         18.63         4.95 o
   0  12   8         24.93         44.10         6.46 o
   1  12   8        160.70        161.17         7.82 o
   2  12   8        100.17        133.57         7.95 o
   3  12   8         99.55        125.49         8.66 o
   4  12   8       1658.95       1718.10        32.65 o
   5  12   8          5.94         10.69        11.07 o
   6  12   8        107.62        150.25         8.04 o
   7  12   8        192.44        151.38        17.64 o
   8  12   8        104.25        109.64        46.79 o
   1  13   8         88.68         80.68         6.43 o
   2  13   8         63.09         45.45         4.86 o
   3  13   8         16.35         13.00         5.10 o
   4  13   8          0.43          6.38         4.91 o
   5  13   8        266.09        280.27        12.49 o
   6  13   8         49.16         55.87         4.02 o
   7  13   8          5.63          8.23         3.49 o
   0  14   8        485.10        509.53        25.09 o
   1  14   8          2.37         12.02         3.60 o
   2  14   8        207.15        186.83         5.90 o
   3  14   8         12.30          8.30         3.30 o
   4  14   8        248.72        206.59         9.24 o
   5  14   8         31.53         35.52         4.14 o
   1   1   9       6941.23       6348.14        97.02 o
   2   1   9       6682.01       6620.65       113.32 o
   3   1   9         20.07         16.51         5.77 o
   4   1   9       4514.31       4192.44        93.94 o
   5   1   9         85.49         57.22        10.10 o
   6   1   9       6527.58       6503.90       146.90 o
   7   1   9        384.15        392.76        31.96 o
   8   1   9       2195.44       2091.07        36.60 o
   9   1   9        234.85        215.65         9.59 o
  10   1   9        435.52        413.25        15.24 o
  11   1   9         59.18         65.08         7.34 o
  12   1   9        125.19        112.59         7.40 o
  13   1   9        153.97        131.88         7.13 o
  14   1   9        259.95        210.26         7.71 o
   0   2   9       2638.87       2383.07        62.61 o
   1   2   9      10457.46      10171.38       170.60 o
   2   2   9       2998.24       2837.42        48.40 o
   3   2   9       1063.17        925.73        23.03 o
   4   2   9       1997.20       2198.74        57.61 o
   5   2   9       1261.42       1348.08        43.39 o
   6   2   9       4138.77       4308.18       155.80 o
   7   2   9        599.66        573.86        13.00 o
   8   2   9         44.28         34.19         4.39 o
   9   2   9       1942.16       1950.22        27.83 o
  10   2   9       1995.98       1956.61        50.38 o
  11   2   9         79.61         92.88        10.18 o
  12   2   9        676.24        695.56        19.74 o
  13   2   9          5.81         13.39         5.35 o
   1   3   9        790.95        808.15        18.83 o
   2   3   9       3415.70       3518.98        60.26 o
   3   3   9        715.99        712.05        24.08 o
   4   3   9       3717.04       3889.28        81.97 o
   5   3   9        360.18        396.61        32.26 o
   6   3   9        842.04        787.11        34.74 o
   7   3   9        235.78        214.52         6.38 o
   8   3   9        388.92        356.74         7.65 o
   9   3   9        149.95        149.71         6.61 o
  10   3   9       1055.58       1021.94        16.02 o
  11   3   9        904.48        952.67        20.10 o
  12   3   9         35.40         61.28         6.67 o
  13   3   9        135.77         93.95         9.03 o
   0   4   9        204.38        244.67        21.28 o
   1   4   9        258.88        236.17         9.52 o
   2   4   9        332.34        415.66        15.48 o
   3   4   9         13.63         28.48         6.92 o
   4   4   9       2157.99       2243.38        53.90 o
   5   4   9        200.49        198.36        15.47 o
   6   4   9         19.66         23.61        11.05 o
   7   4   9       1577.05       1585.30        24.61 o
   8   4   9        995.91        996.53        19.34 o
   9   4   9       3129.97       3133.91        39.61 o
  10   4   9          3.70          5.61         4.36 o
  11   4   9        748.92        749.73        15.13 o
  12   4   9       2316.29       2276.79        36.78 o
  13   4   9        267.44        247.21        10.84 o
   1   5   9         74.27         81.81         9.26 o
   2   5   9        140.85        220.97        10.61 o
   3   5   9          0.45          3.26         6.01 o
   4   5   9       2352.09       2414.22        69.68 o
   5   5   9          3.15          5.99         9.36 o
   6   5   9        279.90        238.58         6.20 o
   7   5   9          0.95          6.97         3.84 o
   8   5   9       3154.98       3154.57        36.63 o
   9   5   9        451.76        457.03         9.67 o
  10   5   9          1.20          6.71         4.37 o
  11   5   9        751.60        780.88        13.96 o
  12   5   9          0.24          3.11         3.53 o
  13   5   9         81.26         64.00         4.39 o
   0   6   9       1190.93       1027.04        35.48 o
   1   6   9          0.18          5.57         4.71 o
   2   6   9       3812.81       4084.89        81.05 o
   3   6   9         83.71         59.02        12.72 o
   4   6   9       1754.17       1962.31        70.06 o
   5   6   9        246.51        263.70        10.24 o
   6   6   9       1214.49       1206.72        15.28 o
   7   6   9       1313.85       1418.73        18.41 o
   8   6   9        362.48        401.16         9.17 o
   9   6   9       1744.17       1875.34        24.77 o
  10   6   9         27.81         34.68         4.40 o
  11   6   9          0.33          0.64         4.08 o
  12   6   9          1.44          0.42         3.36 o
   1   7   9        228.72        231.65        23.10 o
   2   7   9        887.69        823.56        26.49 o
   3   7   9          3.95          9.33         4.77 o
   4   7   9       1371.14       1245.83        18.98 o
   5   7   9          5.97          7.21         4.17 o
   6   7   9       1184.95       1211.26        17.12 o
   7   7   9          2.40         12.25         4.15 o
   8   7   9         14.27         19.69         4.85 o
   9   7   9        682.69        695.67        12.66 o
  10   7   9         63.87         68.66         5.11 o
  11   7   9        143.16        165.52         6.43 o
  12   7   9         10.98          4.29         2.68 o
   0   8   9       7038.30       6492.54       119.32 o
   1   8   9       1002.48        989.64        16.22 o
   2   8   9        263.23        267.80         8.05 o
   3   8   9         19.14         20.00         4.82 o
   4   8   9        286.72        253.91         7.43 o
   5   8   9        319.72        301.52         7.42 o
   6   8   9       2022.26       2025.85        23.02 o
   7   8   9        570.50        575.46        10.23 o
   8   8   9        154.11        171.54         7.47 o
   9   8   9          0.31          1.48         3.97 o
  10   8   9        198.10        232.17         6.47 o
  11   8   9          4.54          2.68         4.07 o
   1   9   9       2429.19       2274.83        37.59 o
   2   9   9        845.55        816.57        14.34 o
   3   9   9        282.85        271.22         8.71 o
   4   9   9         50.89         46.31         5.43 o
   5   9   9         83.82        120.08         5.79 o
   6   9   9       1036.78       1119.46        15.88 o
   7   9   9          0.21          9.89         4.56 o
   8   9   9         67.70         86.21         5.18 o
   9   9   9        189.84        197.99         6.60 o
  10   9   9         71.32         75.96         4.56 o
  11   9   9         85.51         75.73         4.23 o
   0  10   9          5.67         25.93         8.61 o
   1  10   9        159.23        148.39        10.46 o
   2  10   9       5061.86       5080.38        86.80 o
   3  10   9          0.54         -0.13         5.20 o
   4  10   9        973.35        939.80        17.06 o
   5  10   9       2986.63       2944.04        37.94 o
   6  10   9        758.78        711.41        12.69 o
   7  10   9        128.66        146.48         5.40 o
   8  10   9          1.51          8.99         4.42 o
   9  10   9          2.59         -3.22         4.96 o
  10  10   9       1252.45       1209.97        35.38 o
   1  11   9        935.29        969.31        23.53 o
   2  11   9         43.93         33.58         7.35 o
   3  11   9       3376.27       3411.01        54.91 o
   4  11   9        350.72        327.90        10.92 o
   5  11   9        358.93        359.44        11.85 o
   6  11   9        255.26        264.11         9.43 o
   7  11   9         82.48         83.21         6.80 o
   8  11   9         48.19         40.15         4.94 o
   9  11   9        154.97        157.01         7.43 o
   0  12   9         11.40         21.91         6.33 o
   1  12   9         30.02         30.93         5.69 o
   2  12   9         72.25         61.94         6.92 o
   3  12   9         42.95         37.31         6.63 o
   4  12   9        493.98        533.02        13.44 o
   5  12   9         11.24         10.46        10.97 o
   6  12   9        676.05        724.15        15.90 o
   7  12   9         30.44         27.80         4.28 o
   8  12   9        161.09        170.39        10.21 o
   1  13   9        435.03        429.42        10.43 o
   2  13   9        155.25        164.35         7.89 o
   3  13   9        100.23         90.87         7.84 o
   4  13   9        147.80        155.92         8.01 o
   5  13   9        133.49        123.31         5.36 o
   0  14   9       1265.18       1515.38        56.47 o
   1  14   9         31.57         18.77         3.63 o
   2  14   9        215.61        213.30         8.18 o
   3  14   9         15.47          9.01         3.33 o
   4  14   9        206.10        138.60         5.66 o
   0   0  10       1100.33       1230.23        54.08 o
   1   0  10       1881.01       1671.52        40.25 o
   2   0  10         82.85         58.40         9.32 o
   3   0  10        676.50        673.99        29.69 o
   4   0  10        396.58        440.38        24.66 o
   5   0  10       1262.09       1236.64        72.89 o
   6   0  10          1.82          3.71        12.35 o
   7   0  10         61.94         47.99         6.12 o
   8   0  10       2134.97       2173.68        54.31 o
   9   0  10       1551.38       1515.71        55.26 o
  10   0  10         37.18         11.70        13.34 o
  11   0  10       1043.98       1195.59        37.80 o
  12   0  10        738.68        776.97        39.31 o
  13   0  10       1374.08       1344.14        36.98 o
  14   0  10         14.88         23.78         5.20 o
   1   1  10      29541.50      29017.39       419.86 o
   2   1  10       3363.99       3404.30        63.00 o
   3   1  10        627.74        509.90        16.63 o
   4   1  10       1848.93       1602.02        75.80 o
   5   1  10       1278.44       1312.36        36.78 o
   6   1  10       1168.70       1049.58        40.87 o
   7   1  10        178.73        284.51         8.81 o
   8   1  10       1314.70       1326.04        26.21 o
   9   1  10         17.57         15.29         5.97 o
  10   1  10         18.61         31.76         8.27 o
  11   1  10          0.70          2.36         6.64 o
  12   1  10         12.61         13.37         6.35 o
  13   1  10        210.24        198.12         7.92 o
  14   1  10          5.96          4.71         3.25 o
   0   2  10      81240.06      79301.94      3516.35 o
   1   2  10      16745.05      16432.68       271.67 o
   2   2  10       2409.39       2468.02        50.57 o
   3   2  10       3984.68       4173.25        79.84 o
   4   2  10        517.75        553.39        20.97 o
   5   2  10        205.39        212.10        17.20 o
   6   2  10         61.01         53.84        37.07 o
   7   2  10       1397.53       1426.81        24.43 o
   8   2  10       1549.32       1450.24        21.87 o
   9   2  10        413.26        415.87        10.96 o
  10   2  10         21.64         30.86         6.26 o
  11   2  10        505.74        532.75        18.47 o
  12   2  10        100.96         94.04         7.24 o
  13   2  10        419.96        449.74        23.28 o
   1   3  10        333.36        311.32        12.10 o
   2   3  10       1326.98       1260.19        27.59 o
   3   3  10        177.04        129.57        10.39 o
   4   3  10        293.42        261.55        13.50 o
   5   3  10       1641.75       1720.23        47.92 o
   6   3  10       3683.09       3638.87        81.35 o
   7   3  10       8306.17       7738.51       103.37 o
   8   3  10       2001.36       1873.98        24.99 o
   9   3  10        217.75        171.29         6.99 o
  10   3  10        126.52         83.82         5.93 o
  11   3  10         74.63         79.76         6.42 o
  12   3  10        370.88        363.97        11.49 o
  13   3  10        955.23        974.13        23.24 o
   0   4  10       3411.74       3279.00        80.08 o
   1   4  10          3.90          5.71         5.12 o
   2   4  10        153.04        115.39         8.89 o
   3   4  10       1648.88       1577.94        35.92 o
   4   4  10         17.23         33.39         6.98 o
   5   4  10        252.51        299.94        18.21 o
   6   4  10         66.26         79.47        11.81 o
   7   4  10        195.77        190.98         6.09 o
   8   4  10        193.30        201.06         7.38 o
   9   4  10        286.58        271.21         8.15 o
  10   4  10        508.91        572.64        10.93 o
  11   4  10        221.51        232.46         8.09 o
  12   4  10        547.29        571.99        15.91 o
  13   4  10       1141.99       1073.61        24.50 o
   1   5  10        516.07        553.79        20.25 o
   2   5  10        230.45        220.06        10.95 o
   3   5  10        185.84        187.46        10.60 o
   4   5  10       1363.11       1348.54        45.80 o
   5   5  10        760.55        653.56        34.01 o
   6   5  10        715.72        670.35        11.58 o
   7   5  10        673.98        685.03        11.62 o
   8   5  10        182.13        207.77         6.78 o
   9   5  10       5257.34       5468.58        63.11 o
  10   5  10          1.25          5.33         4.48 o
  11   5  10         52.88         53.26         5.60 o
  12   5  10          0.19          3.08         3.37 o
  13   5  10         15.57         11.67         3.52 o
   0   6  10        748.25        931.13        34.00 o
   1   6  10      11587.24      11248.04       177.13 o
   2   6  10       1178.57       1177.62        33.19 o
   3   6  10        659.34        729.15        33.41 o
   4   6  10         34.23         59.07        19.69 o
   5   6  10          0.17          2.93         4.38 o
   6   6  10       1671.76       1629.30        21.16 o
   7   6  10        192.04        195.66         6.58 o
   8   6  10         12.53         11.80         4.47 o
   9   6  10        207.14        244.34         7.12 o
  10   6  10        101.99         97.36         5.18 o
  11   6  10        579.12        612.27        11.38 o
  12   6  10          6.73          6.29         3.47 o
   1   7  10          3.77         11.96         7.61 o
   2   7  10        185.95        182.90        13.42 o
   3   7  10        769.62        744.46        15.99 o
   4   7  10        482.91        503.67         9.75 o
   5   7  10        507.25        565.89        10.86 o
   6   7  10        219.96        209.14         7.18 o
   7   7  10        205.77        219.11         6.17 o
   8   7  10         22.34         29.53         4.75 o
   9   7  10        105.56        103.23         6.50 o
  10   7  10          4.72          8.89         3.62 o
  11   7  10        151.18        154.96         6.16 o
  12   7  10          6.13          9.57         3.29 o
   0   8  10       3170.07       3035.35        62.37 o
   1   8  10       3289.46       3008.07        35.87 o
   2   8  10       1315.65       1218.05        24.00 o
   3   8  10        181.33        198.93         7.74 o
   4   8  10          1.66          9.52         4.24 o
   5   8  10         28.23         39.73         4.39 o
   6   8  10         20.24         34.02         4.17 o
   7   8  10         65.71         80.05         4.97 o
   8   8  10        712.22        724.20        14.90 o
   9   8  10        828.71        852.21        13.80 o
  10   8  10        110.26        125.56         5.09 o
  11   8  10       1741.62       1706.25        39.59 o
   1   9  10       4134.57       3926.04        54.15 o
   2   9  10       2799.79       2612.21        33.75 o
   3   9  10       3473.87       3373.58        45.89 o
   4   9  10        120.46         94.16         7.29 o
   5   9  10       2773.73       2788.00        39.09 o
   6   9  10       2162.39       2261.90        27.19 o
   7   9  10       1450.90       1471.40        24.16 o
   8   9  10        182.17        176.87         7.23 o
   9   9  10        115.12        144.17         5.77 o
  10   9  10        145.61        139.14         7.38 o
  11   9  10        102.94        103.17         6.77 o
   0  10  10         26.43         42.42         8.77 o
   1  10  10       3869.58       3847.47        62.02 o
   2  10  10        196.26        206.54         9.59 o
   3  10  10        312.58        299.28        13.03 o
   4  10  10        160.54        155.36         9.69 o
   5  10  10        282.90        272.04         9.50 o
   6  10  10         22.88         27.71         5.04 o
   7  10  10        166.97        183.35         6.30 o
   8  10  10        173.20        154.47         7.87 o
   9  10  10          0.84          7.20         3.66 o
  10  10  10         99.94        119.93         5.64 o
   1  11  10         36.46         58.24         7.23 o
   2  11  10          3.75         18.20         7.15 o
   3  11  10         19.11         16.32         7.12 o
   4  11  10       1285.72       1332.30        27.13 o
   5  11  10        487.37        516.02        11.00 o
   6  11  10          5.30          3.13         4.36 o
   7  11  10        491.30        491.51        17.54 o
   8  11  10          8.03         16.52         4.16 o
   9  11  10         16.17         20.82        10.50 o
   0  12  10        209.36        208.16        10.86 o
   1  12  10         37.60         36.54         5.66 o
   2  12  10        213.95        224.86        13.09 o
   3  12  10        690.09        774.63        19.29 o
   4  12  10        804.54        871.55        17.96 o
   5  12  10        663.18        749.61        16.23 o
   6  12  10        408.15        408.25        12.15 o
   7  12  10        316.07        256.44         9.42 o
   8  12  10         43.81         73.39        35.73 o
   1  13  10         80.45        103.02         7.13 o
   2  13  10        111.94        112.46         6.28 o
   3  13  10        137.26        175.35         6.06 o
   4  13  10        457.90        512.52        13.09 o
   5  13  10         41.23         31.74         4.19 o
   6  13  10          0.17         -1.28         3.73 o
   0  14  10        305.61        349.71        19.57 o
   1  14  10         93.49         79.71         4.81 o
   2  14  10        139.17        137.57         5.05 o
   3  14  10        158.72        149.17         5.95 o
   4  14  10          3.59          3.95         2.87 o
   1   1  11      19032.42      19139.93       280.37 o
   2   1  11       6471.25       6737.07       116.56 o
   3   1  11       3650.37       3238.87        62.84 o
   4   1  11         91.01         96.25        13.20 o
   5   1  11       5020.36       4843.18        96.22 o
   6   1  11         58.05         40.05        12.66 o
   7   1  11        487.33        441.31        10.31 o
   8   1  11       1723.30       1580.93        39.41 o
   9   1  11          4.50          9.20         8.35 o
  10   1  11          6.79          3.65         7.80 o
  11   1  11       1322.36       1351.65        34.48 o
  12   1  11         42.11         51.23         7.12 o
  13   1  11        563.35        601.92        16.31 o
   0   2  11       8718.17       8543.76       295.68 o
   1   2  11       2730.73       2989.32        82.73 o
   2   2  11          3.18         36.38         7.49 o
   3   2  11       7448.25       7507.89       133.95 o
   4   2  11        624.61        630.41        20.47 o
   5   2  11         43.12         30.32         9.17 o
   6   2  11        129.71        148.71        16.03 o
   7   2  11        433.59        449.59        14.54 o
   8   2  11         22.25          8.92         4.76 o
   9   2  11       2116.26       2034.98        30.88 o
  10   2  11          4.06         14.10         6.43 o
  11   2  11        378.37        470.22        17.11 o
  12   2  11        786.47        790.08        18.32 o
  13   2  11       1671.62       1683.79        62.03 o
   1   3  11       6319.58       6327.05       110.50 o
   2   3  11       2407.95       2576.55        47.81 o
   3   3  11       5599.91       6209.79       154.01 o
   4   3  11       1944.07       1914.11        48.78 o
   5   3  11        177.17        217.48        15.86 o
   6   3  11        467.57        456.37        23.26 o
   7   3  11         12.92         14.23         5.22 o
   8   3  11        847.30        899.71        16.31 o
   9   3  11       1726.60       1744.02        26.45 o
  10   3  11        160.94        161.69         7.18 o
  11   3  11        116.25        154.44         7.47 o
  12   3  11         27.09         34.13         4.95 o
  13   3  11         31.29         34.19         6.77 o
   0   4  11       4165.82       4281.28       115.95 o
   1   4  11       7610.86       7805.31       112.08 o
   2   4  11       3508.20       3810.70        61.77 o
   3   4  11        227.98        134.65        10.06 o
   4   4  11       1027.78       1202.95        29.92 o
   5   4  11         58.88         24.98         9.77 o
   6   4  11        871.33        914.01        16.65 o
   7   4  11         35.65         35.53         4.30 o
   8   4  11       2596.81       2499.98        30.91 o
   9   4  11         20.26         11.99         4.81 o
  10   4  11        278.45        252.65         7.32 o
  11   4  11        819.37        909.82        17.23 o
  12   4  11        135.13        141.09         5.78 o
  13   4  11        607.98        546.66        15.13 o
   1   5  11         13.45         22.34         7.85 o
   2   5  11       1101.34       1194.55        28.81 o
   3   5  11        488.00        409.90        15.34 o
   4   5  11         25.88         21.87         9.19 o
   5   5  11          4.35         11.54         7.76 o
   6   5  11          4.13         10.88         3.90 o
   7   5  11       3028.15       3052.50        33.62 o
   8   5  11        179.89        190.66         7.31 o
   9   5  11         91.45         96.19         6.29 o
  10   5  11        494.32        527.40        10.76 o
  11   5  11         12.17         26.18         5.14 o
  12   5  11          1.08         -0.10         3.17 o
  13   5  11         30.72         28.23         5.40 o
   0   6  11         29.01         19.11        12.54 o
   1   6  11        488.06        491.67        23.54 o
   2   6  11       1308.18       1311.82        33.15 o
   3   6  11         17.23         17.00        11.56 o
   4   6  11          8.68         10.29         4.33 o
   5   6  11        366.16        390.80         9.22 o
   6   6  11       1169.63       1230.91        17.69 o
   7   6  11        421.67        438.84         9.33 o
   8   6  11        200.71        235.85         7.33 o
   9   6  11        111.76        113.57         5.90 o
  10   6  11        102.72        102.84         4.98 o
  11   6  11         79.63         86.09         5.00 o
  12   6  11          0.80          4.84         3.19 o
   1   7  11        666.97        590.58        22.75 o
   2   7  11         39.28         42.12         5.52 o
   3   7  11       5289.04       4785.90        57.34 o
   4   7  11        559.60        497.47         9.28 o
   5   7  11       2179.68       2274.02        29.16 o
   6   7  11        767.40        734.11        12.28 o
   7   7  11       1385.28       1358.34        17.84 o
   8   7  11         57.64         81.46         5.65 o
   9   7  11        679.03        715.69        12.83 o
  10   7  11         10.26         19.12         3.65 o
  11   7  11        114.05        105.14         5.98 o
  12   7  11         70.93         68.61         4.11 o
   0   8  11       4895.63       4656.17        78.10 o
   1   8  11      10255.88      10006.15       110.16 o
   2   8  11        894.29        817.79        15.99 o
   3   8  11        408.04        393.42         9.44 o
   4   8  11        673.60        591.66        12.08 o
   5   8  11       1656.54       1718.58        22.68 o
   6   8  11       1354.29       1328.90        17.26 o
   7   8  11          1.44         13.12         4.11 o
   8   8  11        375.34        377.29        10.15 o
   9   8  11        274.78        274.15         7.49 o
  10   8  11         24.06         28.58         4.14 o
  11   8  11         34.45         41.85         4.19 o
   1   9  11       1360.38       1270.45        24.14 o
   2   9  11       4514.78       4257.57        55.96 o
   3   9  11         20.09         23.42         5.95 o
   4   9  11        509.21        483.97        13.62 o
   5   9  11       1063.27       1122.25        20.52 o
   6   9  11         28.81         35.61         5.14 o
   7   9  11        116.96        128.62         5.27 o
   8   9  11        989.23       1048.39        19.56 o
   9   9  11          0.30         -4.03         4.85 o
  10   9  11          2.70          4.66         4.34 o
  11   9  11         87.15         68.61         4.80 o
   0  10  11        994.74        976.71        26.52 o
   1  10  11        570.71        618.82        16.18 o
   2  10  11         64.47         79.37         7.47 o
   3  10  11        282.96        253.45        10.15 o
   4  10  11        866.43        872.38        17.31 o
   5  10  11         10.62         21.79         5.95 o
   6  10  11         55.09         62.72         5.95 o
   7  10  11        771.43        776.18        15.70 o
   8  10  11        263.76        294.41         9.28 o
   9  10  11        128.45         98.41         6.07 o
  10  10  11         26.44         27.89         4.02 o
   1  11  11        909.15        935.82        20.04 o
   2  11  11        221.49        215.14         8.12 o
   3  11  11          1.88          4.47         5.75 o
   4  11  11        416.96        453.31        12.75 o
   5  11  11        633.31        639.27        12.40 o
   6  11  11         17.38         25.44         4.70 o
   7  11  11        105.36        118.09         6.86 o
   8  11  11         18.94         25.76         6.70 o
   9  11  11        326.51        277.65        17.82 o
   0  12  11        795.46        849.96        28.47 o
   1  12  11         88.87        116.53         7.37 o
   2  12  11        269.77        289.38         9.32 o
   3  12  11        300.95        314.86        11.98 o
   4  12  11         16.74         40.08         6.64 o
   5  12  11         17.84         30.87         4.42 o
   6  12  11        121.83        125.53         6.42 o
   7  12  11         16.80         10.39         3.38 o
   8  12  11          3.49         45.94        28.47 o
   1  13  11         28.96         27.46         4.42 o
   2  13  11         30.97         47.81         6.89 o
   3  13  11        584.01        603.38        13.43 o
   4  13  11         50.66         42.28         5.21 o
   5  13  11         91.87         96.98         4.04 o
   6  13  11        158.70        153.66        10.29 o
   0  14  11         24.24         46.50        12.56 o
   1  14  11        162.05        166.33         8.00 o
   2  14  11          5.57         10.26         3.11 o
   3  14  11          0.59          1.37         2.56 o
   4  14  11        322.84        237.48         9.49 o
   0   0  12      44116.36      46524.57      1495.67 o
   1   0  12       7770.34       7527.32       149.75 o
   2   0  12        122.54         74.88        10.60 o
   3   0  12        852.90        793.40        32.42 o
   4   0  12       3368.12       3379.30        96.62 o
   5   0  12        996.27       1015.76        47.04 o
   6   0  12         62.78         53.61        16.61 o
   7   0  12       4232.99       4379.96        64.67 o
   8   0  12       1169.11       1354.85        28.19 o
   9   0  12       2099.10       1951.69        67.82 o
  10   0  12       3036.97       3135.57       109.70 o
  11   0  12        109.78        125.73        10.11 o
  12   0  12        138.05        200.70        19.55 o
  13   0  12         83.89        100.19         8.57 o
   1   1  12       5489.74       5252.77        83.82 o
   2   1  12        761.70        636.70        18.70 o
   3   1  12       2729.94       2783.92        56.02 o
   4   1  12         61.86         26.39         8.12 o
   5   1  12          2.64         11.53         7.82 o
   6   1  12       4971.48       4926.02       102.10 o
   7   1  12       1301.60       1333.79        18.47 o
   8   1  12        655.37        695.50        19.49 o
   9   1  12       1536.45       1601.42        40.48 o
  10   1  12       1428.53       1257.70        33.18 o
  11   1  12         30.35         34.16         7.08 o
  12   1  12          6.75          5.26         6.32 o
  13   1  12         15.90         12.90         5.41 o
   0   2  12       2003.90       2054.81        89.19 o
   1   2  12      21623.53      20879.28       344.09 o
   2   2  12       5764.15       6097.67       115.66 o
   3   2  12       2200.88       2482.28        53.93 o
   4   2  12        188.53        268.22        21.44 o
   5   2  12       2662.01       2672.89        55.16 o
   6   2  12          0.60          8.29        10.58 o
   7   2  12        794.82        729.07        14.04 o
   8   2  12       1210.22       1152.57        24.18 o
   9   2  12       1656.97       1789.55        30.28 o
  10   2  12        416.85        433.32        13.46 o
  11   2  12        190.05        189.54        11.49 o
  12   2  12        444.40        448.06        12.99 o
  13   2  12         33.49         38.98         6.52 o
   1   3  12       4931.04       5298.34       112.57 o
   2   3  12       3398.92       3104.00        56.27 o
   3   3  12       9504.55       9409.73       151.85 o
   4   3  12         50.38         21.34         7.54 o
   5   3  12       4423.99       4341.71        90.98 o
   6   3  12       2638.72       2501.66        62.92 o
   7   3  12        286.97        235.20         8.40 o
   8   3  12       4394.61       4449.57        60.16 o
   9   3  12        697.15        601.22        15.11 o
  10   3  12        340.53        328.25         9.69 o
  11   3  12       1435.16       1504.38        27.46 o
  12   3  12        140.55        159.50         6.38 o
  13   3  12        806.84        747.70        15.87 o
   0   4  12        910.47        735.01        28.42 o
   1   4  12        370.80        294.12        12.47 o
   2   4  12       3806.02       3945.85        70.94 o
   3   4  12       1690.35       1814.19        39.36 o
   4   4  12       1548.25       1534.94        35.89 o
   5   4  12         25.71          7.11         9.95 o
   6   4  12       1045.31       1074.80        17.35 o
   7   4  12         59.49         54.83         4.65 o
   8   4  12          8.51          7.04         4.39 o
   9   4  12       1958.01       2034.77        29.59 o
  10   4  12        528.30        571.35        10.85 o
  11   4  12        330.52        357.79         9.83 o
  12   4  12        119.91        105.17         4.40 o
  13   4  12        155.90        160.84         8.07 o
   1   5  12       2240.06       2208.22        51.23 o
   2   5  12        251.03        210.96        11.47 o
   3   5  12         44.93         34.87         7.01 o
   4   5  12       1426.17       1386.09        40.81 o
   5   5  12       2156.04       2032.96        29.00 o
   6   5  12          2.00          7.89         3.74 o
   7   5  12        276.21        282.66         7.60 o
   8   5  12       1163.80       1178.27        17.03 o
   9   5  12        537.01        633.05        13.07 o
  10   5  12         45.11         53.77         4.95 o
  11   5  12        825.15        883.40        17.42 o
  12   5  12         81.60         74.39         3.80 o
  13   5  12          5.01          2.48         4.21 o
   0   6  12       1582.10       1639.47        60.75 o
   1   6  12       3032.70       2866.08        57.88 o
   2   6  12        112.23        111.57        10.69 o
   3   6  12       2554.40       2243.90        67.60 o
   4   6  12       1013.36       1062.65        16.62 o
   5   6  12        128.23        129.04         5.55 o
   6   6  12       1503.82       1504.14        20.32 o
   7   6  12       1519.57       1502.64        21.57 o
   8   6  12        771.07        852.60        15.13 o
   9   6  12          5.95          9.77         4.48 o
  10   6  12         41.49         56.03         4.59 o
  11   6  12        371.84        395.37         9.19 o
  12   6  12       1217.27       1093.68        25.08 o
   1   7  12        228.06        240.21         8.43 o
   2   7  12         23.78         20.89         4.61 o
   3   7  12       2538.63       2608.65        33.84 o
   4   7  12        830.13        745.84        12.41 o
   5   7  12        868.32        949.92        16.40 o
   6   7  12        826.18        791.63        16.63 o
   7   7  12       1550.44       1504.61        21.32 o
   8   7  12         48.52         57.00         5.21 o
   9   7  12        399.77        458.25         9.77 o
  10   7  12        153.73        163.85         5.29 o
  11   7  12          4.97          6.96         3.40 o
  12   7  12        213.13        194.03         6.03 o
   0   8  12       7586.02       7235.00       115.77 o
   1   8  12       3991.54       3641.77        50.12 o
   2   8  12        104.10         84.54         6.29 o
   3   8  12          0.79          5.70         4.89 o
   4   8  12        453.95        400.77         9.86 o
   5   8  12        426.81        414.82         9.63 o
   6   8  12         95.46         76.50         5.88 o
   7   8  12        863.92        857.18        14.70 o
   8   8  12        365.67        428.72        11.84 o
   9   8  12        352.29        384.19        11.50 o
  10   8  12        559.44        592.64        11.24 o
  11   8  12        345.51        390.09         9.16 o
   1   9  12       3770.83       3628.50        47.44 o
   2   9  12       2015.66       2011.87        31.62 o
   3   9  12       2982.24       2775.49        42.65 o
   4   9  12       2573.79       2514.33        42.64 o
   5   9  12       2031.61       2037.49        32.44 o
   6   9  12        168.56        164.03         7.87 o
   7   9  12       1164.56       1224.35        19.73 o
   8   9  12          5.09         12.74         5.00 o
   9   9  12          1.86          6.05         3.88 o
  10   9  12         14.87         15.90         4.32 o
   0  10  12       6029.85       6211.43       123.08 o
   1  10  12        864.38        860.16        16.17 o
   2  10  12       1200.92       1197.46        23.90 o
   3  10  12         60.27         47.75         6.45 o
   4  10  12        528.45        532.75        11.56 o
   5  10  12         59.84         69.08         7.13 o
   6  10  12        336.46        335.14         9.85 o
   7  10  12         59.79         41.74         4.67 o
   8  10  12        238.96        214.32         7.73 o
   9  10  12          5.97          7.28         4.08 o
  10  10  12         83.24         85.09         7.11 o
   1  11  12        957.34        994.18        18.92 o
   2  11  12        121.73        114.77         6.73 o
   3  11  12        504.02        559.00        12.12 o
   4  11  12         56.53         78.17         6.16 o
   5  11  12        120.09        144.11         6.25 o
   6  11  12       1647.20       1663.33        46.29 o
   7  11  12         77.33         74.10         5.12 o
   8  11  12        151.16        122.94         5.92 o
   9  11  12        264.23        264.90         8.97 o
   0  12  12         69.47         97.72        11.23 o
   1  12  12        163.69        168.02         8.01 o
   2  12  12       1569.27       1710.83        26.77 o
   3  12  12         38.12         31.90         5.49 o
   4  12  12        779.18        890.81        17.84 o
   5  12  12         76.32        100.61         5.30 o
   6  12  12        292.93        326.90         8.04 o
   7  12  12         18.89         23.63         3.12 o
   8  12  12        220.05        168.14         8.64 o
   1  13  12         10.38         18.04         4.71 o
   2  13  12         41.28         53.76         5.96 o
   3  13  12          8.82         15.48         7.38 o
   4  13  12          3.03          5.55         3.25 o
   5  13  12         33.13         46.14         6.44 o
   6  13  12        272.26        198.71         8.90 o
   0  14  12        369.94        391.89        13.81 o
   1  14  12        269.64        264.70        10.62 o
   2  14  12        113.49        101.52         4.99 o
   3  14  12        144.61        109.03         4.37 o
   4  14  12         54.47         32.56         5.33 o
   1   1  13       2932.54       2830.28        49.97 o
   2   1  13        209.04        118.78         8.45 o
   3   1  13         49.45         63.90         7.70 o
   4   1  13      16732.36      16743.89       284.42 o
   5   1  13         13.30         26.93         8.90 o
   6   1  13       7556.82       7426.82       143.41 o
   7   1  13        820.08        877.75        16.16 o
   8   1  13       7679.94       7446.30       108.24 o
   9   1  13         42.42         37.19         7.99 o
  10   1  13        619.77        619.82        21.33 o
  11   1  13         31.17         38.03         7.23 o
  12   1  13        447.96        478.61        19.42 o
  13   1  13         26.15         26.06         5.25 o
   0   2  13       4720.12       4053.02       157.10 o
   1   2  13        394.86        409.75        16.48 o
   2   2  13       4387.70       4191.06        90.32 o
   3   2  13         64.52         22.39         9.47 o
   4   2  13        887.92       1001.79        27.58 o
   5   2  13        278.63        292.46        15.81 o
   6   2  13        970.32        979.87        30.64 o
   7   2  13         85.20         87.11         4.83 o
   8   2  13       2757.06       2625.96        39.02 o
   9   2  13        673.47        713.00        26.07 o
  10   2  13        704.33        796.96        22.75 o
  11   2  13         45.99         43.32         8.94 o
  12   2  13        733.15        762.52        18.43 o
  13   2  13         45.36         61.70         6.79 o
   1   3  13        959.99       1015.39        32.42 o
   2   3  13      22127.34      23854.93       351.16 o
   3   3  13        550.36        532.51        21.02 o
   4   3  13         58.51        111.99        17.46 o
   5   3  13        287.26        285.93        18.05 o
   6   3  13          3.43         18.97         5.25 o
   7   3  13         65.98         53.97         5.87 o
   8   3  13       8709.24       8563.86       126.64 o
   9   3  13         45.51         43.37         6.25 o
  10   3  13          6.99         10.53         5.32 o
  11   3  13         98.70        107.52         6.59 o
  12   3  13         20.50         29.74         5.02 o
  13   3  13         60.42         57.08         4.92 o
   0   4  13       8320.01       8358.12       173.81 o
   1   4  13          7.31          6.72         6.10 o
   2   4  13       1185.07       1133.66        29.04 o
   3   4  13       1738.52       1720.98        44.29 o
   4   4  13       3011.36       3073.73        66.26 o
   5   4  13         37.16         47.42        12.90 o
   6   4  13        378.04        358.59        10.08 o
   7   4  13         42.60         51.66         4.98 o
   8   4  13         33.61         56.42         5.44 o
   9   4  13        108.52        106.94         6.62 o
  10   4  13        608.49        629.03        13.21 o
  11   4  13        250.90        252.30         8.25 o
  12   4  13        165.78        160.55         5.98 o
  13   4  13        143.51        126.15         9.34 o
   1   5  13         18.05         15.47         8.54 o
   2   5  13       5608.89       5570.26        94.70 o
   3   5  13       1592.51       1592.81        37.42 o
   4   5  13          3.57          6.24         8.90 o
   5   5  13        214.79        207.27         8.77 o
   6   5  13       2912.17       2854.44        31.31 o
   7   5  13          2.21          5.50         4.00 o
   8   5  13       2441.56       2486.50        34.77 o
   9   5  13        208.94        242.92         9.33 o
  10   5  13         47.06         64.01         5.12 o
  11   5  13        162.82        165.63         8.00 o
  12   5  13        126.06        124.20         4.44 o
  13   5  13         30.94         29.38         3.05 o
   0   6  13         39.44         73.60        14.28 o
   1   6  13          2.19          4.34         7.41 o
   2   6  13        126.68         92.96        10.33 o
   3   6  13         86.30         92.51        12.28 o
   4   6  13        218.96        275.75         8.32 o
   5   6  13        221.10        262.36         7.29 o
   6   6  13        444.15        444.34         8.72 o
   7   6  13        171.26        169.72         7.19 o
   8   6  13         26.50         36.97         5.27 o
   9   6  13        358.72        356.43         9.29 o
  10   6  13        653.81        651.17        11.55 o
  11   6  13          2.53         -1.85         4.50 o
  12   6  13        261.50        235.09         6.68 o
   1   7  13        148.14        145.92         7.23 o
   2   7  13        331.02        301.04         8.43 o
   3   7  13       1436.36       1446.71        22.06 o
   4   7  13       7906.19       7636.37        80.87 o
   5   7  13        489.63        442.62         9.50 o
   6   7  13       1544.80       1563.27        22.18 o
   7   7  13         97.35        100.30         6.23 o
   8   7  13       2162.53       2216.74        28.64 o
   9   7  13         32.98         32.88         4.53 o
  10   7  13          0.33          3.76         4.06 o
  11   7  13         92.80        106.08         4.38 o
  12   7  13         34.21         31.82         3.52 o
   0   8  13        460.97        504.61        15.70 o
   1   8  13        686.31        685.73        16.82 o
   2   8  13       7362.34       7028.55        90.10 o
   3   8  13         29.31         15.63         5.31 o
   4   8  13        108.87         71.72         5.93 o
   5   8  13        122.28         89.71         5.18 o
   6   8  13       3154.70       3097.04        39.69 o
   7   8  13         20.89         22.09         5.17 o
   8   8  13          1.79         14.95         4.52 o
   9   8  13         44.00         47.41         4.69 o
  10   8  13        454.01        502.96        12.38 o
  11   8  13         11.82         16.42         3.92 o
   1   9  13         36.65         50.14         7.54 o
   2   9  13       2013.31       2038.83        31.96 o
   3   9  13         48.27         54.77         6.60 o
   4   9  13         35.96         50.69         6.29 o
   5   9  13        303.44        264.34         9.39 o
   6   9  13         79.33         86.76         7.30 o
   7   9  13        221.99        199.45         7.52 o
   8   9  13        792.44        828.57        16.80 o
   9   9  13          8.67         13.24         3.81 o
  10   9  13        402.49        406.27         9.97 o
   0  10  13       7346.55       7440.50       145.63 o
   1  10  13        195.31        222.95         9.06 o
   2  10  13       1496.99       1553.47        26.52 o
   3  10  13        145.53        174.47         8.33 o
   4  10  13        511.32        492.09        10.46 o
   5  10  13         46.31         60.44         8.96 o
   6  10  13        149.46        132.61         6.83 o
   7  10  13         31.63         39.62         5.43 o
   8  10  13       1527.98       1597.24        42.37 o
   9  10  13        255.00        254.52        23.57 o
  10  10  13        414.56        340.81        14.09 o
   1  11  13         32.84         32.72         7.18 o
   2  11  13          8.92          8.90         5.56 o
   3  11  13        460.81        515.94        11.49 o
   4  11  13        122.05        129.33         6.86 o
   5  11  13         51.02         48.15         5.07 o
   6  11  13        124.19        133.76         5.35 o
   7  11  13         37.25         27.52         3.98 o
   8  11  13        534.49        545.83        11.85 o
   9  11  13          4.97         28.51        12.40 o
   0  12  13         20.69         13.99        15.01 o
   1  12  13         88.91         97.46         8.00 o
   2  12  13        553.19        552.13        12.28 o
   3  12  13         49.83         71.50         8.48 o
   4  12  13        121.22        121.98         7.64 o
   5  12  13        416.88        447.37        11.37 o
   6  12  13         99.11        122.32        13.02 o
   7  12  13         21.45         30.87         6.53 o
   1  13  13         65.81         81.43         5.47 o
   2  13  13        322.19        382.73        10.61 o
   3  13  13         67.76        104.75         9.58 o
   4  13  13        717.08        774.46        19.31 o
   5  13  13          4.34          2.80         3.53 o
   6  13  13        339.90        222.59        10.91 o
   0  14  13       1235.79       1428.00        51.44 o
   1  14  13         49.44         61.55         3.77 o
   2  14  13        487.26        418.87        11.35 o
   3  14  13         24.69         19.90         3.05 o
   0   0  14      23777.14      23767.65       777.70 o
   1   0  14       5992.13       5590.14       142.44 o
   2   0  14       7706.85       7284.53       181.77 o
   3   0  14       3370.12       3141.22        89.46 o
   4   0  14        399.34        384.58        23.75 o
   5   0  14        382.35        308.25        34.28 o
   6   0  14       1268.44       1109.02        54.62 o
   7   0  14       1870.13       1944.63        34.72 o
   8   0  14        926.87        887.06        21.39 o
   9   0  14       4492.83       4708.36       138.87 o
  10   0  14         28.39         38.83         9.73 o
  11   0  14        273.13        241.73        12.30 o
  12   0  14         21.41         13.91        11.48 o
  13   0  14        292.91        295.39        17.69 o
   1   1  14       3385.49       3665.55        63.06 o
   2   1  14          1.73          5.00         5.50 o
   3   1  14       5664.58       6030.80       129.22 o
   4   1  14        232.95        326.73        16.87 o
   5   1  14       1120.00       1145.33        35.17 o
   6   1  14        893.55        944.04        38.95 o
   7   1  14       4313.89       4144.78        44.98 o
   8   1  14        787.64        783.36        17.02 o
   9   1  14       2825.51       2835.09        47.70 o
  10   1  14        498.12        466.40        15.43 o
  11   1  14        119.36        136.54         8.98 o
  12   1  14         38.99         49.32         5.57 o
  13   1  14        125.21        128.90         6.92 o
   0   2  14      13642.25      13419.52       322.63 o
   1   2  14      10077.96      10350.44       178.82 o
   2   2  14       2065.46       2024.45        54.17 o
   3   2  14         29.30         16.92         9.38 o
   4   2  14        254.28        261.93        18.18 o
   5   2  14        118.26        100.31        11.26 o
   6   2  14         59.39         63.18         5.15 o
   7   2  14       1315.89       1163.21        17.59 o
   8   2  14       5041.57       5035.06        68.64 o
   9   2  14       1602.47       1566.29        35.60 o
  10   2  14        104.75        102.12        12.84 o
  11   2  14       1185.10       1242.22        24.05 o
  12   2  14         45.19         56.87         6.28 o
  13   2  14         11.31         12.90         4.29 o
   1   3  14         60.02         44.45         9.90 o
   2   3  14         10.64         24.15         6.99 o
   3   3  14       1824.19       2117.17        44.41 o
   4   3  14       3216.89       3152.40        70.26 o
   5   3  14       1505.16       1534.25        44.55 o
   6   3  14       2920.26       2768.58        38.13 o
   7   3  14        171.96        149.92        10.04 o
   8   3  14       2141.77       2081.39        30.28 o
   9   3  14       1115.47       1148.38        21.94 o
  10   3  14         20.83         22.12         5.95 o
  11   3  14        624.70        649.67        15.39 o
  12   3  14        293.62        283.50         8.57 o
  13   3  14        602.69        553.61        20.01 o
   0   4  14       3395.07       3725.45       246.02 o
   1   4  14       1375.85       1523.35        31.28 o
   2   4  14       8383.77       8517.71       138.38 o
   3   4  14          0.85          1.89         8.30 o
   4   4  14        891.55        884.63        28.82 o
   5   4  14       1746.22       1766.63        47.76 o
   6   4  14          0.03          3.95         4.22 o
   7   4  14        150.01        164.27         7.70 o
   8   4  14          3.93          0.64         4.87 o
   9   4  14        182.91        201.42         9.27 o
  10   4  14        778.41        795.79        15.05 o
  11   4  14       1240.38       1307.51        21.93 o
  12   4  14         12.03         24.25         4.05 o
  13   4  14          5.57          8.84         5.26 o
   1   5  14       1533.26       1427.99        35.80 o
   2   5  14        637.68        655.76        25.85 o
   3   5  14       4597.09       4906.30        92.27 o
   4   5  14         62.27         74.41        12.02 o
   5   5  14        902.00        850.69        14.44 o
   6   5  14         46.22         38.56         4.74 o
   7   5  14       1479.86       1513.98        19.76 o
   8   5  14         65.15         70.63         6.05 o
   9   5  14        128.00        146.65         7.72 o
  10   5  14         52.95         77.47         5.20 o
  11   5  14        488.98        493.44        17.26 o
  12   5  14        152.31        126.14         7.00 o
   0   6  14        394.65        500.87        31.65 o
   1   6  14       6341.57       6197.38       113.58 o
   2   6  14        117.02         91.31        10.90 o
   3   6  14       1075.30       1067.93        19.44 o
   4   6  14          0.63         10.32         4.64 o
   5   6  14          3.58          8.72         4.51 o
   6   6  14          0.38         10.00         4.81 o
   7   6  14        661.20        692.13        12.37 o
   8   6  14        248.65        254.68         8.64 o
   9   6  14         45.47         60.15         5.11 o
  10   6  14        444.65        482.22         9.46 o
  11   6  14         47.48         52.02         4.91 o
  12   6  14        318.96        284.32         8.47 o
   1   7  14         46.31         45.15         5.13 o
   2   7  14          1.63         10.87         4.70 o
   3   7  14         83.42         88.36         5.59 o
   4   7  14         64.57         62.68         4.85 o
   5   7  14       1156.85       1179.49        18.63 o
   6   7  14        176.90        137.44         8.52 o
   7   7  14        473.66        487.80        12.74 o
   8   7  14        366.08        412.54         9.17 o
   9   7  14         74.78         92.86         5.03 o
  10   7  14        567.99        614.47        13.98 o
  11   7  14         64.02         69.49         4.22 o
  12   7  14         26.97         25.61         4.81 o
   0   8  14       7857.43       7382.33       119.21 o
   1   8  14       4025.92       3853.25        51.33 o
   2   8  14        669.75        622.89        14.19 o
   3   8  14        779.14        711.53        15.02 o
   4   8  14        833.55        784.22        14.69 o
   5   8  14        851.20        929.23        16.75 o
   6   8  14       2545.81       2515.78        38.31 o
   7   8  14          1.37          5.16         5.77 o
   8   8  14        149.17        158.71         6.25 o
   9   8  14         85.41         99.21         5.62 o
  10   8  14        137.70        154.91         7.22 o
  11   8  14          2.68          4.81         2.64 o
   1   9  14       1445.74       1378.16        22.19 o
   2   9  14        955.56        935.62        18.43 o
   3   9  14       2454.51       2613.15        42.00 o
   4   9  14       2495.80       2360.31        36.80 o
   5   9  14        588.18        579.38        12.41 o
   6   9  14        400.96        421.05        11.11 o
   7   9  14         24.85         24.47         4.87 o
   8   9  14         91.64         94.73         6.04 o
   9   9  14        411.33        393.08        11.34 o
  10   9  14         89.80         86.55         5.64 o
   0  10  14        601.40        656.81        21.24 o
   1  10  14        387.95        411.52        13.93 o
   2  10  14        415.09        394.86        11.95 o
   3  10  14        537.23        551.94        15.28 o
   4  10  14        165.81        172.87         7.13 o
   5  10  14        124.00        124.54         7.33 o
   6  10  14        192.36        152.20         6.54 o
   7  10  14       1188.72       1249.31        30.71 o
   8  10  14         58.79         68.78         5.11 o
   9  10  14          3.49          4.38         3.76 o
   1  11  14         51.35         75.90         7.80 o
   2  11  14         95.65         74.11         8.92 o
   3  11  14        273.87        265.45         8.35 o
   4  11  14          7.04         18.85         6.79 o
   5  11  14        866.83        908.92        20.98 o
   6  11  14        855.61        876.25        27.41 o
   7  11  14        134.50        124.85         5.31 o
   8  11  14          6.51          9.91         2.79 o
   0  12  14          7.41          9.04         8.60 o
   1  12  14          8.35         10.04         5.63 o
   2  12  14        916.38        937.52        17.02 o
   3  12  14        523.15        579.03        13.04 o
   4  12  14        142.78        158.48         8.06 o
   5  12  14          0.94          2.75         3.74 o
   6  12  14         42.04         40.69         4.77 o
   7  12  14        687.13        614.23        38.26 o
   1  13  14        398.77        419.14         9.31 o
   2  13  14        283.27        288.61        11.64 o
   3  13  14          9.76         20.09         6.89 o
   4  13  14          1.80          5.88         3.17 o
   5  13  14         70.89         73.35         4.90 o
   6  13  14         11.41          6.49         3.62 o
   0  14  14         27.12         35.32         7.48 o
   1  14  14         28.83         23.10         2.77 o
   2  14  14        578.19        499.06        15.41 o
   3  14  14          0.47         -0.38         1.98 o
   1   1  15        227.23        312.51        12.68 o
   2   1  15        392.48        382.15        19.43 o
   3   1  15       6060.52       5197.98       114.95 o
   4   1  15        396.50        411.86        22.44 o
   5   1  15      12149.73      11544.48       206.70 o
   6   1  15       1168.57       1209.01        23.77 o
   7   1  15        941.22        856.90        13.88 o
   8   1  15        360.77        352.47         9.38 o
   9   1  15        194.71        188.57         9.11 o
  10   1  15        100.62         93.86         7.52 o
  11   1  15       1167.03       1201.59        23.78 o
  12   1  15        130.85        139.26         6.91 o
  13   1  15       1111.82       1112.17        28.35 o
   0   2  15       2917.17       3109.08        91.26 o
   1   2  15         86.92         18.16         8.03 o
   2   2  15       1635.54       1575.62        39.95 o
   3   2  15       5987.53       6237.83       135.30 o
   4   2  15          6.09         15.42         7.97 o
   5   2  15         13.65         16.68         8.32 o
   6   2  15        838.14        867.49        13.68 o
   7   2  15       1384.46       1358.28        20.39 o
   8   2  15        838.95        847.74        15.52 o
   9   2  15       2095.20       2101.09        39.31 o
  10   2  15       1166.52       1284.08        32.92 o
  11   2  15       1130.34       1207.89        23.38 o
  12   2  15          0.10          1.62         5.85 o
  13   2  15        364.55        322.21        11.24 o
   1   3  15       6848.46       7030.80       147.38 o
   2   3  15        121.31        119.52        11.42 o
   3   3  15      18469.87      19628.82       332.37 o
   4   3  15         59.19         54.59        10.55 o
   5   3  15         27.15         20.02         9.48 o
   6   3  15       1863.40       1817.63        24.21 o
   7   3  15          1.95          9.27         5.61 o
   8   3  15       3530.92       3466.11        57.97 o
   9   3  15        407.75        370.29        12.67 o
  10   3  15       2995.87       2988.13        58.58 o
  11   3  15        130.78        168.85         7.42 o
  12   3  15        149.46        138.95         6.21 o
  13   3  15        452.98        453.38        32.32 o
   0   4  15       1712.48       1810.27        65.08 o
   1   4  15      11803.28      11864.15       167.34 o
   2   4  15       1756.54       1775.11        44.46 o
   3   4  15        405.30        309.61        19.58 o
   4   4  15       1119.27       1271.33        44.93 o
   5   4  15        370.33        336.49        15.90 o
   6   4  15         52.26         47.42         4.44 o
   7   4  15        137.54        163.77         6.50 o
   8   4  15       1498.87       1450.06        23.14 o
   9   4  15        782.09        762.03        16.84 o
  10   4  15         80.30         83.80         6.44 o
  11   4  15        836.19        863.86        17.61 o
  12   4  15        231.86        225.76         6.79 o
  13   4  15        794.44        636.81        27.73 o
   1   5  15         22.44         21.77         8.66 o
   2   5  15          0.01         -0.40         7.18 o
   3   5  15       2147.16       1786.58        41.53 o
   4   5  15         47.70         60.46         6.61 o
   5   5  15        439.43        381.24        10.19 o
   6   5  15         60.85         75.68         6.68 o
   7   5  15       4766.82       4755.50        55.78 o
   8   5  15       4610.55       4629.77        55.58 o
   9   5  15         20.22         30.81         6.01 o
  10   5  15       1746.90       1800.16        26.71 o
  11   5  15        428.18        434.36        13.61 o
  12   5  15        113.25        122.23         6.81 o
   0   6  15        714.94        554.10        30.80 o
   1   6  15         46.98         46.37         9.59 o
   2   6  15       1117.54       1165.73        56.79 o
   3   6  15          0.41          5.51         4.17 o
   4   6  15        251.25        238.41         7.49 o
   5   6  15          0.23          5.63         4.36 o
   6   6  15       4036.88       4113.05        56.74 o
   7   6  15        270.49        297.93         8.64 o
   8   6  15       1454.51       1513.93        24.24 o
   9   6  15          2.28          8.91         4.65 o
  10   6  15         48.50         46.67         4.36 o
  11   6  15         93.35        105.00         4.99 o
  12   6  15          7.00          8.18         2.70 o
   1   7  15       3792.56       3430.03        45.78 o
   2   7  15        570.05        558.77        12.91 o
   3   7  15       6736.23       6561.56        81.82 o
   4   7  15       2882.33       2843.37        38.45 o
   5   7  15       5843.51       5836.44        67.76 o
   6   7  15         48.92         72.27         5.45 o
   7   7  15        669.07        643.05        13.53 o
   8   7  15       1075.16       1110.83        19.23 o
   9   7  15        480.81        527.76        10.36 o
  10   7  15         36.16         43.33         4.48 o
  11   7  15        128.08        155.65         5.46 o
   0   8  15        404.48        385.96        13.79 o
   1   8  15       8989.59       8997.65       100.43 o
   2   8  15        432.74        460.03        13.14 o
   3   8  15        632.43        599.07        13.29 o
   4   8  15        199.68        200.34         8.10 o
   5   8  15        279.84        261.40         8.47 o
   6   8  15        223.83        262.62         7.90 o
   7   8  15        202.52        213.33         7.74 o
   8   8  15        299.43        313.72         8.53 o
   9   8  15        260.11        255.62         7.53 o
  10   8  15        151.79        151.54         5.82 o
  11   8  15        451.71        394.01        12.93 o
   1   9  15        426.01        409.58        11.56 o
   2   9  15       1540.38       1534.44        24.68 o
   3   9  15       1249.41       1229.49        25.24 o
   4   9  15         23.56         26.94         5.31 o
   5   9  15         83.97        152.66         6.82 o
   6   9  15        327.19        347.64        12.66 o
   7   9  15          9.79         25.71         5.19 o
   8   9  15         23.74         26.22         4.45 o
   9   9  15         42.14         64.55         3.99 o
  10   9  15        207.44        196.17         7.05 o
   0  10  15        494.05        480.24        21.75 o
   1  10  15       2206.93       2289.98        35.97 o
   2  10  15        594.89        610.28        14.00 o
   3  10  15        467.01        503.04        11.64 o
   4  10  15       1281.62       1237.44        18.66 o
   5  10  15         29.85         32.76         4.66 o
   6  10  15        241.76        238.93         7.78 o
   7  10  15        839.54        891.62        17.64 o
   8  10  15         82.87        105.97         5.78 o
   9  10  15       1256.28       1153.71        23.31 o
   1  11  15        381.58        405.89        13.71 o
   2  11  15       1000.14       1064.79        18.09 o
   3  11  15         61.74         62.53         7.73 o
   4  11  15        121.77        134.28         8.69 o
   5  11  15        421.00        454.96        12.34 o
   6  11  15        399.67        354.09         9.16 o
   7  11  15       1347.04       1381.94        29.48 o
   8  11  15        114.64        108.13         3.88 o
   0  12  15         90.74        104.85        11.72 o
   1  12  15         72.49         84.05         8.38 o
   2  12  15         85.26         68.26         6.71 o
   3  12  15        346.27        353.13         8.22 o
   4  12  15        303.39        299.47         8.06 o
   5  12  15         62.35         70.46         4.54 o
   6  12  15         30.25         30.15         3.36 o
   7  12  15        316.11        250.74        18.56 o
   1  13  15          0.41         10.15         4.14 o
   2  13  15          8.77          7.86         4.01 o
   3  13  15        486.75        524.82        11.18 o
   4  13  15         46.18         39.75         3.86 o
   5  13  15        731.34        665.41        16.91 o
   0  14  15        899.24        818.07        26.13 o
   1  14  15        295.21        271.64         7.87 o
   2  14  15        241.97        217.71         6.45 o
   3  14  15         69.97         49.80         5.56 o
   0   0  16       2114.89       2007.35        88.92 o
   1   0  16        198.94        164.70        16.16 o
   2   0  16       2169.08       2045.34        64.82 o
   3   0  16       1336.16       1326.73        63.25 o
   4   0  16       5094.34       5190.13       209.86 o
   5   0  16       3898.81       4262.61       126.89 o
   6   0  16         18.75         28.01         4.62 o
   7   0  16        132.69        151.42         8.37 o
   8   0  16       3195.24       3321.95        65.23 o
   9   0  16        929.83        917.19        32.91 o
  10   0  16       2799.38       2853.35        75.58 o
  11   0  16         80.46         99.60         9.12 o
  12   0  16        277.12        346.41        23.11 o
  13   0  16        899.99        907.71        29.61 o
   1   1  16       4322.41       4397.85        75.29 o
   2   1  16        114.45        194.77        14.97 o
   3   1  16        685.87        720.41        29.15 o
   4   1  16       2725.05       2427.74        66.05 o
   5   1  16        266.55        222.00        15.84 o
   6   1  16       7989.79       8211.94        89.66 o
   7   1  16          0.79          7.39         4.13 o
   8   1  16        464.01        500.19        12.95 o
   9   1  16        225.08        199.40        10.20 o
  10   1  16         12.53         42.56         6.76 o
  11   1  16         11.42          8.87         5.65 o
  12   1  16          0.01          4.67         4.54 o
  13   1  16        227.78        235.03         6.90 o
   0   2  16        499.03        495.16        28.72 o
   1   2  16       2954.40       2705.23        58.58 o
   2   2  16        541.76        605.95        22.91 o
   3   2  16        132.57        106.43        12.88 o
   4   2  16        281.12        288.74        20.13 o
   5   2  16        656.50        773.83        26.53 o
   6   2  16       2819.35       2777.11        32.78 o
   7   2  16        409.24        393.56         9.52 o
   8   2  16        305.76        318.42         9.22 o
   9   2  16        280.92        249.00         9.81 o
  10   2  16        163.00        162.58        11.68 o
  11   2  16         38.07         57.42         7.12 o
  12   2  16          0.54          3.45         5.55 o
  13   2  16        131.97         98.02         5.82 o
   1   3  16       2170.69       2322.34        53.19 o
   2   3  16       1202.03       1206.16        35.02 o
   3   3  16        604.45        625.51        24.66 o
   4   3  16        955.45        729.86        28.27 o
   5   3  16        353.99        376.29        21.43 o
   6   3  16          4.87          5.57         3.64 o
   7   3  16       2382.68       2222.41        34.01 o
   8   3  16       2291.64       2351.75        41.41 o
   9   3  16        142.90        140.29         8.78 o
  10   3  16        590.06        622.62        20.50 o
  11   3  16          2.50          4.77         5.00 o
  12   3  16        214.13        236.59         7.37 o
  13   3  16         52.22         35.64         5.32 o
   0   4  16       1328.32       1251.59        96.23 o
   1   4  16         45.22         39.33         7.83 o
   2   4  16       3754.13       3857.65        85.39 o
   3   4  16         37.68         19.59         9.89 o
   4   4  16       1146.11       1165.34        43.06 o
   5   4  16         76.30         93.71         5.23 o
   6   4  16        860.53        932.95        16.24 o
   7   4  16         15.44         14.08         4.66 o
   8   4  16        297.24        324.81        11.59 o
   9   4  16        221.50        203.21         9.00 o
  10   4  16        208.92        256.62        11.81 o
  11   4  16        291.73        295.07         9.23 o
  12   4  16        374.94        322.54         8.75 o
   1   5  16       2720.34       2579.63        55.49 o
   2   5  16        915.02       1010.16        28.13 o
   3   5  16        102.34        100.32        10.61 o
   4   5  16        313.41        342.84         8.82 o
   5   5  16         48.95         46.67         6.98 o
   6   5  16        652.12        659.01        12.91 o
   7   5  16         36.55         36.63         4.83 o
   8   5  16       2277.96       2434.97        31.94 o
   9   5  16       6349.69       6742.83        93.29 o
  10   5  16         10.82         12.94         4.98 o
  11   5  16         59.84         64.32         5.39 o
  12   5  16        169.05        150.77         7.74 o
   0   6  16       2505.04       2403.41        70.58 o
   1   6  16       1890.10       1676.62        49.11 o
   2   6  16       2115.86       2074.58        38.58 o
   3   6  16        355.72        325.40         8.96 o
   4   6  16        141.74        189.00         7.60 o
   5   6  16         15.54         15.88         6.00 o
   6   6  16       2392.17       2368.35        33.55 o
   7   6  16        175.24        178.48         7.20 o
   8   6  16       1164.93       1214.02        19.12 o
   9   6  16         73.27         73.84         6.00 o
  10   6  16         51.45         69.31         4.49 o
  11   6  16       1432.49       1461.46        24.57 o
  12   6  16          2.75          4.20         2.34 o
   1   7  16         25.69         14.59         4.95 o
   2   7  16         15.99         15.27         4.77 o
   3   7  16       2169.42       2037.06        29.90 o
   4   7  16         13.68         25.64         6.84 o
   5   7  16         40.88         45.00         5.93 o
   6   7  16       2349.04       2388.98        34.96 o
   7   7  16          2.65         11.37         5.15 o
   8   7  16         27.72         37.39         6.07 o
   9   7  16         12.03         11.10         5.14 o
  10   7  16          2.14          6.87         3.91 o
  11   7  16         17.58         15.77         3.24 o
   0   8  16        102.09        114.88        10.57 o
   1   8  16         20.37         21.41         5.61 o
   2   8  16       1048.45       1049.25        22.07 o
   3   8  16       1321.10       1288.05        22.11 o
   4   8  16         30.64         35.80         5.23 o
   5   8  16          0.40         13.27         5.87 o
   6   8  16        292.44        298.75         7.84 o
   7   8  16          0.26          1.00         4.81 o
   8   8  16        563.01        653.67        13.63 o
   9   8  16        409.52        417.84        10.09 o
  10   8  16         41.06         47.28         3.82 o
  11   8  16        346.98        295.60         9.68 o
   1   9  16        984.84        981.88        19.01 o
   2   9  16         73.29         80.26         7.06 o
   3   9  16        373.13        373.84        11.49 o
   4   9  16        471.01        521.30        11.62 o
   5   9  16        475.36        494.29        10.47 o
   6   9  16        148.48        155.27         8.74 o
   7   9  16       1266.23       1332.94        27.74 o
   8   9  16         36.48         40.68         4.59 o
   9   9  16          1.65          6.87         3.67 o
  10   9  16         35.14         39.75         3.78 o
   0  10  16         11.82         36.28        16.05 o
   1  10  16         41.43         41.30         7.43 o
   2  10  16          0.96          6.62         6.47 o
   3  10  16        168.00        171.75         7.39 o
   4  10  16       1250.87       1228.00        24.29 o
   5  10  16        305.81        319.14         7.35 o
   6  10  16        269.79        233.98         9.59 o
   7  10  16        111.88        105.39         7.34 o
   8  10  16          0.84          9.55         3.42 o
   9  10  16        191.42        190.44         6.01 o
   1  11  16        294.73        299.61        13.55 o
   2  11  16        930.59        963.21        19.01 o
   3  11  16         12.27         29.79         5.55 o
   4  11  16       2217.49       2302.93        30.32 o
   5  11  16         20.51         23.92         4.70 o
   6  11  16         17.98         20.29         4.12 o
   7  11  16        614.01        561.39        18.85 o
   8  11  16         57.56         43.59         4.00 o
   0  12  16        453.46        504.65        19.88 o
   1  12  16         30.83         34.01         7.41 o
   2  12  16        676.56        767.69        23.58 o
   3  12  16        139.60        173.36        12.05 o
   4  12  16        911.50       1045.73        17.16 o
   5  12  16        780.77        788.93        21.02 o
   6  12  16        138.51        163.66         9.25 o
   7  12  16         84.40        146.27        10.09 o
   1  13  16         10.46         14.81         4.08 o
   2  13  16          2.75         13.28         3.79 o
   3  13  16          1.58          8.54         4.47 o
   4  13  16        140.76        104.85        13.60 o
   5  13  16          0.05          2.60         5.14 o
   0  14  16       1082.85        907.05        23.41 o
   1  14  16         18.06         26.82         3.88 o
   2  14  16         25.61         27.47         2.80 o
   1   1  17        227.59        225.93        11.69 o
   2   1  17       6546.22       6468.40       138.94 o
   3   1  17        630.16        550.12        25.81 o
   4   1  17       1388.26       1367.34        88.33 o
   5   1  17        741.34        667.80        44.37 o
   6   1  17      12758.26      12334.12       119.77 o
   7   1  17          2.83          3.40         4.42 o
   8   1  17       1908.17       1809.37        25.97 o
   9   1  17        568.39        585.35        15.23 o
  10   1  17        158.60        147.26         9.56 o
  11   1  17         48.03         41.82         6.60 o
  12   1  17        921.23        900.92        18.91 o
  13   1  17         22.82         28.99         3.20 o
   0   2  17      20776.51      20361.01       393.65 o
   1   2  17         58.86         48.87         9.66 o
   2   2  17        454.54        534.15        22.19 o
   3   2  17         19.85         16.89        10.23 o
   4   2  17         30.01         12.24         8.50 o
   5   2  17         96.16        103.84        11.82 o
   6   2  17       1421.93       1524.89        20.08 o
   7   2  17          1.95          6.70         4.51 o
   8   2  17         19.36         30.23         5.64 o
   9   2  17          9.24          9.22         5.69 o
  10   2  17       2266.87       2397.04        52.87 o
  11   2  17          3.84          7.68         5.87 o
  12   2  17        679.26        647.63        21.53 o
  13   2  17        101.94         90.83         5.42 o
   1   3  17       7073.72       7686.99       141.18 o
   2   3  17       7189.83       7223.99       141.62 o
   3   3  17        224.22        228.10        15.84 o
   4   3  17       2615.09       2510.03        96.62 o
   5   3  17          0.10          2.72         3.91 o
   6   3  17       1171.96       1144.02        16.51 o
   7   3  17        985.46        960.17        31.97 o
   8   3  17          5.52          4.10         6.10 o
   9   3  17        306.33        293.87        11.88 o
  10   3  17        455.02        489.28        17.89 o
  11   3  17          3.30          6.34         4.85 o
  12   3  17         17.70         26.46         4.08 o
  13   3  17        189.52        131.27         8.19 o
   0   4  17         12.82         20.52        13.80 o
   1   4  17          0.51         -2.55         8.12 o
   2   4  17       2037.09       1952.99        44.65 o
   3   4  17         46.27         47.46        11.57 o
   4   4  17        407.81        397.22        24.59 o
   5   4  17         51.08         53.07         4.69 o
   6   4  17       1387.46       1305.37        21.16 o
   7   4  17        182.15        190.06         9.45 o
   8   4  17        315.89        361.01        13.25 o
   9   4  17         76.68         95.84         9.19 o
  10   4  17         21.61         30.96         8.77 o
  11   4  17        305.21        319.78         9.35 o
  12   4  17       2934.81       2738.83        88.04 o
   1   5  17       1528.00       1523.32        39.68 o
   2   5  17        298.11        358.46        16.92 o
   3   5  17       2282.78       2240.71        64.25 o
   4   5  17       3852.50       3802.76        45.83 o
   5   5  17         48.71         66.04         5.01 o
   6   5  17       1802.15       1748.28        25.36 o
   7   5  17          7.49          8.07         5.17 o
   8   5  17       1334.20       1393.32        21.79 o
   9   5  17         56.42         79.99         6.78 o
  10   5  17        133.35        139.56         7.44 o
  11   5  17        752.12        790.44        22.01 o
  12   5  17        239.22        206.18        11.55 o
   0   6  17        752.03        766.88        35.94 o
   1   6  17        565.80        554.74        12.47 o
   2   6  17       1364.31       1344.91        25.20 o
   3   6  17          5.19         20.06         5.00 o
   4   6  17        284.72        312.51        10.15 o
   5   6  17       2430.80       2443.07        34.02 o
   6   6  17        741.58        810.68        16.80 o
   7   6  17          1.86          4.21         5.33 o
   8   6  17         11.55         24.43         6.39 o
   9   6  17          7.36         16.00         5.89 o
  10   6  17         48.09         54.04         5.01 o
  11   6  17        323.95        344.13         8.92 o
  12   6  17         26.48         22.30         3.63 o
   1   7  17       3830.03       3510.69        43.04 o
   2   7  17        553.65        508.18        13.00 o
   3   7  17       2476.59       2570.00        36.31 o
   4   7  17        623.44        559.97        11.44 o
   5   7  17         19.84         33.01         6.67 o
   6   7  17       1906.50       1953.36        32.10 o
   7   7  17        807.38        898.48        16.69 o
   8   7  17        311.31        363.22         9.89 o
   9   7  17        203.23        238.75         8.14 o
  10   7  17         17.57         18.21         3.75 o
  11   7  17        202.55        196.58         8.06 o
   0   8  17      14111.99      13391.17       232.89 o
   1   8  17        635.78        595.45        16.20 o
   2   8  17         56.16         51.13         6.27 o
   3   8  17        539.55        502.44        12.10 o
   4   8  17          5.34         14.87         5.51 o
   5   8  17        134.46        164.67         8.03 o
   6   8  17       1687.36       1599.55        24.72 o
   7   8  17        307.31        282.30         7.89 o
   8   8  17        823.76        883.92        16.47 o
   9   8  17         52.26         60.61         4.46 o
  10   8  17         48.32         56.69         4.19 o
  11   8  17        130.24         98.97         7.32 o
   1   9  17       1697.76       1703.60        31.83 o
   2   9  17         64.13         65.32         7.31 o
   3   9  17        106.73        111.86         6.57 o
   4   9  17        717.98        763.61        15.86 o
   5   9  17        446.66        464.59        10.93 o
   6   9  17        402.48        425.58        11.70 o
   7   9  17          0.72          1.51         5.98 o
   8   9  17         70.81         72.60         5.75 o
   9   9  17          0.58          7.90         4.21 o
  10   9  17         38.25         46.82         3.42 o
   0  10  17        112.88        124.48        27.89 o
   1  10  17        367.38        369.46        10.88 o
   2  10  17       4486.21       4754.88        74.31 o
   3  10  17        988.21       1020.36        18.08 o
   4  10  17        680.01        712.14        13.76 o
   5  10  17         96.67        103.02         6.53 o
   6  10  17         68.26         72.98         7.36 o
   7  10  17         56.37         60.65         7.38 o
   8  10  17        502.47        479.67        12.75 o
   9  10  17        162.45        156.13         7.16 o
   1  11  17          0.01          2.12         7.30 o
   2  11  17         23.48         25.57         5.47 o
   3  11  17        748.61        822.64        14.49 o
   4  11  17       1078.75       1090.40        18.43 o
   5  11  17        229.83        265.99         8.68 o
   6  11  17        160.84        165.34         7.16 o
   7  11  17         53.52         50.65         3.27 o
   8  11  17          2.42          8.41         3.88 o
   0  12  17        172.88        196.14        12.42 o
   1  12  17         40.17         47.35         6.40 o
   2  12  17          0.75          4.88         4.83 o
   3  12  17         56.63         58.91         5.04 o
   4  12  17        225.60        228.40        13.02 o
   5  12  17         51.14         80.28         9.42 o
   6  12  17        470.09        493.46        15.75 o
   7  12  17         28.62         79.11         6.99 o
   1  13  17         29.44         23.01         3.94 o
   2  13  17        640.46        669.33        19.61 o
   3  13  17         27.01         32.47         3.48 o
   4  13  17         97.26         96.10         7.64 o
   5  13  17          0.46          4.88         2.73 o
   0  14  17        446.93        402.50        16.68 o
   1  14  17        112.95         73.88         3.52 o
   2  14  17        221.23        138.58         7.34 o
   0   0  18       9019.80       8927.28       223.71 o
   1   0  18       6764.65       6335.78       164.61 o
   2   0  18       5068.60       4701.49       129.09 o
   3   0  18       1291.96       1035.00        67.59 o
   4   0  18        155.29        198.36        32.84 o
   5   0  18         23.91         46.82        15.40 o
   6   0  18       1117.58       1106.51        22.48 o
   7   0  18       2256.78       2062.56        31.38 o
   8   0  18        993.79        934.24        27.22 o
   9   0  18       1003.49       1008.32        32.04 o
  10   0  18        394.71        396.33        19.21 o
  11   0  18       1707.45       1748.66        78.04 o
  12   0  18       2007.71       2121.68        84.01 o
  13   0  18         34.42         25.98         4.01 o
   1   1  18       6315.47       6351.64       118.89 o
   2   1  18         17.95         30.15        10.05 o
   3   1  18        352.96        388.77        22.34 o
   4   1  18       7320.63       6996.40       154.87 o
   5   1  18       2723.41       2596.81        75.63 o
   6   1  18       1455.87       1712.35        20.65 o
   7   1  18        172.21        185.97         9.54 o
   8   1  18       4256.82       4396.91        53.94 o
   9   1  18        250.13        244.79        10.21 o
  10   1  18         39.05         50.19         6.54 o
  11   1  18       1381.22       1436.44        29.39 o
  12   1  18         40.84         49.66         5.15 o
  13   1  18        154.42        117.75         5.71 o
   0   2  18       2954.11       3215.06        78.51 o
   1   2  18        960.93        913.82        29.57 o
   2   2  18        184.92        286.68        20.85 o
   3   2  18        169.47        174.43        16.36 o
   4   2  18        101.12        121.70        13.15 o
   5   2  18         33.92         34.10         4.43 o
   6   2  18         13.13          9.16         3.50 o
   7   2  18          1.17         -0.49         4.61 o
   8   2  18        554.31        514.53        12.50 o
   9   2  18          3.41          5.04         5.72 o
  10   2  18         13.61         19.69         7.65 o
  11   2  18         32.40         36.35         6.29 o
  12   2  18          2.96          8.06         4.90 o
  13   2  18        446.16        331.96        12.55 o
   1   3  18       2934.43       2905.01        82.02 o
   2   3  18         86.88         97.70        14.66 o
   3   3  18        976.14       1158.27        36.38 o
   4   3  18        206.05        324.64        19.79 o
   5   3  18          8.85          7.11         4.01 o
   6   3  18       2227.89       2269.19        27.78 o
   7   3  18       3163.05       2979.11        45.27 o
   8   3  18        176.56        186.83         8.12 o
   9   3  18         40.79         52.64         6.27 o
  10   3  18        673.51        670.99        20.70 o
  11   3  18          7.91          7.53         4.72 o
  12   3  18        346.60        326.38         7.97 o
   0   4  18        981.64       1064.16        49.80 o
   1   4  18        162.83        160.12        13.07 o
   2   4  18        327.98        272.22        16.67 o
   3   4  18        380.31        333.64        21.96 o
   4   4  18        438.90        523.34        14.28 o
   5   4  18        217.26        221.84         9.25 o
   6   4  18        238.96        215.82         7.86 o
   7   4  18        459.42        420.30        15.43 o
   8   4  18        975.74       1017.71        18.73 o
   9   4  18        166.07        183.76        10.25 o
  10   4  18         50.36         37.78         5.60 o
  11   4  18         67.73         74.60         6.29 o
  12   4  18        214.83        201.68         8.42 o
   1   5  18        196.02        196.24        14.65 o
   2   5  18        104.25         98.99        10.94 o
   3   5  18       2798.18       2819.95        56.92 o
   4   5  18        932.91        849.82        18.09 o
   5   5  18       1258.12       1201.60        20.46 o
   6   5  18         10.34          8.95         4.48 o
   7   5  18       1507.46       1569.40        23.90 o
   8   5  18       1237.36       1322.00        25.15 o
   9   5  18        320.79        331.41        10.72 o
  10   5  18        545.57        603.72        12.95 o
  11   5  18         37.95         40.73         5.04 o
  12   5  18          7.26          5.97         3.39 o
   0   6  18       1341.49       1302.43        29.73 o
   1   6  18       4959.34       4728.66        58.05 o
   2   6  18       3034.57       2971.49        51.72 o
   3   6  18       2838.50       3018.03        45.44 o
   4   6  18       2258.37       2258.63        30.51 o
   5   6  18        637.01        582.20        13.54 o
   6   6  18         59.25         84.35         7.67 o
   7   6  18          7.91          5.91         5.86 o
   8   6  18         12.35         13.39         6.66 o
   9   6  18        997.18       1055.45        24.21 o
  10   6  18       1002.07       1078.26        17.10 o
  11   6  18        236.30        250.76         7.31 o
  12   6  18        194.54        118.63         7.35 o
   1   7  18         98.80        105.37         6.54 o
   2   7  18       2044.70       1982.48        39.13 o
   3   7  18       2633.90       2615.94        43.26 o
   4   7  18        155.81        133.60         9.11 o
   5   7  18       1295.73       1142.44        20.49 o
   6   7  18         34.90         48.38         6.50 o
   7   7  18        136.10        127.33         7.51 o
   8   7  18        269.38        311.32         9.11 o
   9   7  18          1.87          6.51         4.77 o
  10   7  18         65.33         56.96         4.01 o
  11   7  18         42.70         35.03         2.90 o
   0   8  18       3182.34       3004.94        55.25 o
   1   8  18        227.18        258.97        11.20 o
   2   8  18        360.72        374.79        12.88 o
   3   8  18        228.25        216.36         7.46 o
   4   8  18       3339.88       3332.07        49.30 o
   5   8  18        235.29        211.73         9.46 o
   6   8  18          2.19         12.96         5.16 o
   7   8  18         39.40         48.81         4.90 o
   8   8  18        584.79        611.13        11.78 o
   9   8  18        295.52        321.62        12.83 o
  10   8  18        339.46        342.16        11.97 o
   1   9  18         87.62         83.35        10.01 o
   2   9  18        338.24        351.64        11.53 o
   3   9  18       1851.84       1932.98        28.61 o
   4   9  18        253.62        260.24         8.42 o
   5   9  18       1010.97       1142.44        23.24 o
   6   9  18       1404.92       1549.71        27.99 o
   7   9  18        254.03        235.92         8.66 o
   8   9  18        185.12        176.51         6.99 o
   9   9  18        508.35        564.51        17.50 o
  10   9  18          4.95         -6.25         6.25 o
   0  10  18       1436.70       1418.49        59.76 o
   1  10  18        201.38        214.25         8.64 o
   2  10  18        445.92        492.69        13.42 o
   3  10  18          0.63         -2.17         5.39 o
   4  10  18        232.09        257.04        10.52 o
   5  10  18          8.09          9.31         4.33 o
   6  10  18        104.39         93.43         5.53 o
   7  10  18        140.68        148.60         6.31 o
   8  10  18        211.86        164.02         6.16 o
   9  10  18          0.23          2.18         2.40 o
   1  11  18          0.61          5.19         6.60 o
   2  11  18        177.82        188.15         7.16 o
   3  11  18        687.14        765.94        13.77 o
   4  11  18        603.78        632.62        12.24 o
   5  11  18        158.16        157.14         5.50 o
   6  11  18        168.90        174.71         6.57 o
   7  11  18        217.75        224.60         7.01 o
   8  11  18        482.93        386.44        17.13 o
   0  12  18         76.15        113.69        10.36 o
   1  12  18        398.34        443.55        12.46 o
   2  12  18          7.10         15.48         4.76 o
   3  12  18        389.70        402.02        14.53 o
   4  12  18        691.39        769.73        16.40 o
   5  12  18        243.93        266.21         7.94 o
   6  12  18        286.85        262.21        36.98 o
   1  13  18        115.61        118.01         4.53 o
   2  13  18        106.20         78.92         6.15 o
   3  13  18        477.30        478.92        10.50 o
   4  13  18        172.08        149.65         6.99 o
   0  14  18        243.45        162.89         8.19 o
   1   1  19        722.25        724.09        25.63 o
   2   1  19        937.12        909.60        34.49 o
   3   1  19        655.53        466.63        24.85 o
   4   1  19        520.40        457.67        33.35 o
   5   1  19       1940.15       1668.58        19.12 o
   6   1  19        329.71        309.58         7.11 o
   7   1  19        311.27        322.39         9.33 o
   8   1  19        124.45        140.19         6.47 o
   9   1  19          3.35          9.78         5.81 o
  10   1  19        322.03        362.63        11.47 o
  11   1  19         24.01         30.38         6.07 o
  12   1  19        165.05        169.78         8.19 o
  13   1  19        256.78        188.33         7.28 o
   0   2  19        205.35        224.27        20.10 o
   1   2  19       1605.67       1496.06        60.08 o
   2   2  19       2874.16       2965.86       103.30 o
   3   2  19         75.53        129.69        20.73 o
   4   2  19          3.24         -2.18         8.59 o
   5   2  19         40.25         29.60         3.50 o
   6   2  19         32.85         43.14         4.02 o
   7   2  19       1242.92       1206.96        19.28 o
   8   2  19        107.92        108.53         6.88 o
   9   2  19        167.54        148.73         7.87 o
  10   2  19         41.75         56.78         8.19 o
  11   2  19        901.83        952.60        20.82 o
  12   2  19          4.91          6.21         3.98 o
   1   3  19       1361.85       1174.33        36.52 o
   2   3  19         14.54          1.29        10.63 o
   3   3  19        268.33        376.65        20.41 o
   4   3  19        462.38        516.04        25.05 o
   5   3  19        952.43        917.54        13.35 o
   6   3  19          3.91          4.01         4.09 o
   7   3  19        699.93        683.45        14.69 o
   8   3  19        203.84        192.01         9.29 o
   9   3  19        186.68        217.05         9.00 o
  10   3  19        117.58        132.22         9.28 o
  11   3  19          4.01          0.67         4.36 o
  12   3  19         19.13         28.73         4.09 o
   0   4  19       7177.06       7350.26       200.83 o
   1   4  19         91.52         78.81        11.02 o
   2   4  19        297.20        338.63        31.99 o
   3   4  19       3711.46       3817.82        96.24 o
   4   4  19        199.82        167.56         9.30 o
   5   4  19       2345.16       2402.39        33.29 o
   6   4  19        488.62        524.53        16.28 o
   7   4  19        261.80        236.56        10.79 o
   8   4  19        520.04        553.19        12.93 o
   9   4  19        563.82        589.05        15.16 o
  10   4  19         17.81         26.55         5.38 o
  11   4  19       1665.55       1749.47        32.33 o
  12   4  19         59.22         49.88         3.67 o
   1   5  19        707.52        589.14        18.83 o
   2   5  19          4.64         17.40         6.50 o
   3   5  19        780.89        957.88        28.02 o
   4   5  19          5.94         13.00         5.43 o
   5   5  19       5475.05       5266.21        76.24 o
   6   5  19        118.60        132.60         7.39 o
   7   5  19        262.08        239.91         9.86 o
   8   5  19         93.70         82.29         7.19 o
   9   5  19        328.45        393.22        16.34 o
  10   5  19        101.50        108.07         6.48 o
  11   5  19         33.50         31.70         5.13 o
  12   5  19          1.14          2.85         2.79 o
   0   6  19         21.07         32.73         5.97 o
   1   6  19         74.23         58.72         5.90 o
   2   6  19        694.87        714.97        15.15 o
   3   6  19        516.77        503.49        12.75 o
   4   6  19        409.24        440.82        10.46 o
   5   6  19       2208.29       2122.23        33.09 o
   6   6  19        237.26        195.24         8.23 o
   7   6  19       1360.88       1402.15        26.51 o
   8   6  19         22.15         29.08         7.67 o
   9   6  19        972.12       1097.90        28.60 o
  10   6  19        229.82        237.04         7.36 o
  11   6  19         73.26         78.72         4.59 o
   1   7  19        710.45        639.62        14.16 o
   2   7  19         12.06          5.17         6.90 o
   3   7  19       3657.95       3751.08        66.00 o
   4   7  19        387.17        321.07         8.73 o
   5   7  19         25.38         29.61         5.77 o
   6   7  19         24.25         34.01         5.64 o
   7   7  19       3505.80       3686.34        54.12 o
   8   7  19        678.80        755.00        14.51 o
   9   7  19       1190.30       1229.71        24.13 o
  10   7  19         81.02         85.21         5.21 o
  11   7  19          2.16          5.76         3.48 o
   0   8  19        215.88        197.97        10.83 o
   1   8  19       5982.17       5952.68        89.30 o
   2   8  19        814.41        824.31        19.08 o
   3   8  19        272.55        262.05         8.86 o
   4   8  19        365.32        320.83         9.83 o
   5   8  19        325.44        314.39        10.96 o
   6   8  19       1553.56       1433.19        24.68 o
   7   8  19         37.67         30.37         5.40 o
   8   8  19        446.75        449.14        10.39 o
   9   8  19        348.22        350.08        11.55 o
  10   8  19        111.33        111.28         6.17 o
   1   9  19        135.50        145.89        10.33 o
   2   9  19        773.23        750.28        17.24 o
   3   9  19        359.39        329.68         9.90 o
   4   9  19         54.08         55.93         6.60 o
   5   9  19        253.16        332.82        10.97 o
   6   9  19        750.87        792.62        17.36 o
   7   9  19         75.97         80.07         6.20 o
   8   9  19         92.01        106.55         5.69 o
   9   9  19          1.11          6.34         3.26 o
  10   9  19         41.13         24.12         5.03 o
   0  10  19         51.73         68.30        15.66 o
   1  10  19        374.35        401.00        13.53 o
   2  10  19          1.64          4.16         5.64 o
   3  10  19       1046.12       1077.18        19.36 o
   4  10  19         26.93         34.71         5.04 o
   5  10  19          3.97          3.89         4.15 o
   6  10  19         90.23         85.63         4.91 o
   7  10  19        326.83        339.78         8.01 o
   8  10  19         14.78         11.41         4.12 o
   9  10  19        225.97        180.77        10.44 o
   1  11  19        110.77        117.67         8.20 o
   2  11  19         18.62         22.21         5.48 o
   3  11  19        122.93        130.08         5.84 o
   4  11  19          0.62          6.20         3.86 o
   5  11  19         54.21         54.00         4.69 o
   6  11  19         49.91         36.46         4.25 o
   7  11  19        523.62        497.35        14.76 o
   8  11  19        260.28        167.97         9.18 o
   0  12  19        687.02        804.85        31.03 o
   1  12  19        225.94        285.61         9.57 o
   2  12  19        460.33        508.72        11.41 o
   3  12  19        263.04        270.00         8.30 o
   4  12  19          2.56          1.71         4.03 o
   5  12  19        220.81        300.90        13.37 o
   6  12  19        105.18        108.17        25.78 o
   1  13  19          0.67          1.14         2.84 o
   2  13  19         44.45         30.61         6.26 o
   3  13  19         56.19         52.78         3.42 o
   4  13  19         55.60         58.77         3.93 o
   0   0  20       7790.82       7423.40       229.79 o
   1   0  20      13385.34      13003.77       508.23 o
   2   0  20       4958.35       5097.63       207.08 o
   3   0  20        158.03        272.59        36.43 o
   4   0  20        561.98        428.51        49.36 o
   5   0  20        104.50         84.57         5.44 o
   6   0  20        685.44        601.92        13.63 o
   7   0  20      10302.94       9898.45       128.77 o
   8   0  20        785.85        866.50        22.54 o
   9   0  20        918.46        874.58        29.16 o
  10   0  20       2102.88       2293.57        61.91 o
  11   0  20        613.35        615.64        24.57 o
  12   0  20        331.73        312.23        12.72 o
  13   0  20         41.96         28.64         4.50 o
   1   1  20       1730.28       1552.36        49.91 o
   2   1  20       1858.97       1958.17        57.32 o
   3   1  20        812.41        883.31        36.14 o
   4   1  20        414.27        280.38        27.89 o
   5   1  20        890.54        956.32        11.44 o
   6   1  20       2147.33       2143.64        24.93 o
   7   1  20       2166.85       2078.86        28.16 o
   8   1  20        102.98        112.07         6.44 o
   9   1  20         99.49        109.93         7.17 o
  10   1  20       4172.64       4293.32        67.32 o
  11   1  20       1115.86       1115.34        20.78 o
  12   1  20        490.30        496.55        17.62 o
   0   2  20       6101.88       6332.17       233.69 o
   1   2  20       2171.53       2056.90        51.81 o
   2   2  20       2548.84       2287.10        64.94 o
   3   2  20       1166.51       1175.99        43.18 o
   4   2  20         19.00         19.44         9.11 o
   5   2  20       2361.10       2258.28        25.63 o
   6   2  20        256.89        264.44         6.57 o
   7   2  20         46.09         62.89         5.59 o
   8   2  20         27.74         24.78         5.64 o
   9   2  20         47.32         44.30         6.50 o
  10   2  20        332.05        346.01        12.41 o
  11   2  20          9.46         14.85         5.38 o
  12   2  20         56.15         55.18         4.21 o
   1   3  20       3365.53       3720.39        95.52 o
   2   3  20       1027.11        866.14        37.90 o
   3   3  20         36.48         17.13         9.69 o
   4   3  20       1301.36       1277.84        19.68 o
   5   3  20       2879.96       2781.78        34.41 o
   6   3  20        400.89        404.39         9.36 o
   7   3  20        862.38        850.01        18.50 o
   8   3  20       2412.57       2579.67        40.99 o
   9   3  20        553.45        568.80        13.70 o
  10   3  20          0.81          7.76         6.53 o
  11   3  20         78.30         87.26         5.26 o
  12   3  20        125.25        103.98         6.32 o
   0   4  20          5.42         -3.81        12.86 o
   1   4  20        537.18        513.96        25.03 o
   2   4  20       2484.63       2430.53        82.13 o
   3   4  20         48.11         49.54         5.85 o
   4   4  20       1024.84       1148.73        20.24 o
   5   4  20         50.77         64.80         5.84 o
   6   4  20          2.94          1.46         5.11 o
   7   4  20        315.44        272.35        11.53 o
   8   4  20         42.99         40.26         6.71 o
   9   4  20          4.99          8.20         6.17 o
  10   4  20         14.84         20.03         5.00 o
  11   4  20         10.01         13.36         6.06 o
  12   4  20         28.54         12.98         2.34 o
   1   5  20        850.73        854.98        20.35 o
   2   5  20        369.67        333.43        11.85 o
   3   5  20       1361.85       1362.44        26.42 o
   4   5  20        634.02        613.25        17.15 o
   5   5  20         73.56         74.08         7.16 o
   6   5  20         21.01         24.42         5.89 o
   7   5  20        865.68        881.52        19.73 o
   8   5  20        263.89        277.64        11.60 o
   9   5  20        877.91        956.67        23.33 o
  10   5  20        407.12        393.33        12.02 o
  11   5  20        133.46        149.69         6.61 o
  12   5  20        172.33        132.99         8.48 o
   0   6  20       4553.23       4631.07        73.03 o
   1   6  20       6507.67       6223.51        66.52 o
   2   6  20        468.54        500.93        11.20 o
   3   6  20        757.73        755.13        16.36 o
   4   6  20        623.36        709.10        13.71 o
   5   6  20         74.07         62.22         6.29 o
   6   6  20         31.45         31.97         5.88 o
   7   6  20         27.91         29.04         6.50 o
   8   6  20       1726.83       1761.17        35.64 o
   9   6  20        427.69        442.88        12.77 o
  10   6  20        326.67        371.64         8.41 o
  11   6  20       2120.88       2067.82        34.82 o
   1   7  20       2972.89       2905.19        38.66 o
   2   7  20        387.95        398.37        15.79 o
   3   7  20       1531.21       1459.45        25.48 o
   4   7  20        556.43        569.41        19.62 o
   5   7  20        683.11        631.64        14.30 o
   6   7  20          2.62          3.09         4.78 o
   7   7  20        670.48        750.20        14.72 o
   8   7  20        392.35        423.48         9.96 o
   9   7  20        189.66        204.53         6.10 o
  10   7  20        185.81        167.50         5.79 o
  11   7  20        128.25        135.88         6.03 o
   0   8  20        650.97        633.22        29.96 o
   1   8  20        129.51        126.42         7.52 o
   2   8  20       2200.38       2189.92        38.33 o
   3   8  20       1045.51       1064.99        19.66 o
   4   8  20        121.17        152.68         7.32 o
   5   8  20        195.28        180.69         8.86 o
   6   8  20          0.60          1.67         4.98 o
   7   8  20        127.66        164.68         6.92 o
   8   8  20        137.96        154.95         5.75 o
   9   8  20        306.39        339.66         8.82 o
  10   8  20        307.93        317.17        10.74 o
   1   9  20         81.00         84.23         7.97 o
   2   9  20        150.56        158.69         8.49 o
   3   9  20        101.90         93.37         6.50 o
   4   9  20       1277.50       1370.81        25.67 o
   5   9  20        893.62       1052.95        19.21 o
   6   9  20        245.25        285.53         9.55 o
   7   9  20       1401.88       1420.47        25.18 o
   8   9  20          2.32         10.88         3.80 o
   9   9  20        490.17        470.89        13.36 o
   0  10  20          8.15         20.71         9.69 o
   1  10  20        433.99        477.86        16.82 o
   2  10  20          1.88          2.39         4.96 o
   3  10  20        190.79        204.93         7.19 o
   4  10  20         44.84         36.32         6.19 o
   5  10  20        608.84        622.45        12.08 o
   6  10  20         14.26         16.00         3.81 o
   7  10  20         88.73         88.22         4.65 o
   8  10  20         22.73         27.64         3.79 o
   1  11  20        458.18        475.48        13.76 o
   2  11  20        282.74        276.76        10.63 o
   3  11  20        346.67        363.78        13.42 o
   4  11  20        169.06        185.74         5.98 o
   5  11  20         38.27         49.65         5.18 o
   6  11  20         37.32         43.45         4.23 o
   7  11  20        790.39        680.72        97.98 o
   0  12  20        105.22        118.25         9.81 o
   1  12  20        580.63        620.41        14.46 o
   2  12  20       1608.37       1803.58        30.74 o
   3  12  20         10.22         14.06         4.38 o
   4  12  20          0.44          8.98         4.66 o
   5  12  20        376.76        401.60        10.93 o
   6  12  20         11.01         57.75         6.51 o
   1  13  20          0.52          6.84         2.74 o
   2  13  20         32.65         22.92         2.99 o
   3  13  20         45.41         60.84         5.01 o
   4  13  20          4.56          5.78         2.60 o
   1   1  21       2007.69       1941.81        57.50 o
   2   1  21       1899.65       1807.81        55.28 o
   3   1  21       1753.42       1721.52        70.24 o
   4   1  21       1705.94       1545.20        22.77 o
   5   1  21       1156.97       1236.37        13.47 o
   6   1  21       2722.15       2675.03        30.10 o
   7   1  21         15.73         18.05         5.02 o
   8   1  21       1601.96       1700.23        25.66 o
   9   1  21        267.58        286.30        10.01 o
  10   1  21         38.44         51.40         6.27 o
  11   1  21         55.63         53.02         5.29 o
  12   1  21        144.57        152.19         5.72 o
   0   2  21      23675.00      23453.97       455.49 o
   1   2  21        213.37        225.66        23.51 o
   2   2  21        157.07        144.07        16.20 o
   3   2  21        425.32        392.81        31.17 o
   4   2  21        110.95         71.91         3.89 o
   5   2  21        184.01        228.21         6.04 o
   6   2  21         13.24         26.66         4.41 o
   7   2  21        432.99        453.61        10.27 o
   8   2  21        533.80        556.20        12.98 o
   9   2  21         10.77         15.53         6.69 o
  10   2  21        209.93        228.89         9.54 o
  11   2  21          4.92          5.34         4.58 o
  12   2  21        410.62        404.62        19.92 o
   1   3  21         50.07         36.31        12.68 o
   2   3  21        112.11        111.59        19.31 o
   3   3  21        748.21        656.53        22.69 o
   4   3  21         39.55         54.12         4.33 o
   5   3  21        108.38         96.31         5.58 o
   6   3  21         48.15         68.29         5.73 o
   7   3  21        960.49        943.38        19.86 o
   8   3  21        921.16        909.12        21.12 o
   9   3  21         23.57         32.87         6.00 o
  10   3  21        170.58        173.56         8.82 o
  11   3  21        214.78        234.69         7.98 o
  12   3  21         59.37         47.81         4.43 o
   0   4  21        135.63        246.51        26.94 o
   1   4  21         56.27         66.02        14.74 o
   2   4  21        439.13        467.57        26.27 o
   3   4  21         19.33         33.17         4.43 o
   4   4  21        368.40        402.51        10.80 o
   5   4  21        239.02        232.07         8.14 o
   6   4  21         75.65         63.36         5.94 o
   7   4  21       1352.99       1407.70        29.13 o
   8   4  21          5.16          8.16         6.12 o
   9   4  21       1421.52       1479.20        25.81 o
  10   4  21        273.67        339.76        17.68 o
  11   4  21         27.74         41.70         6.14 o
  12   4  21       1439.18       1047.03        31.52 o
   1   5  21          1.27          6.03         4.68 o
   2   5  21          2.27          5.54         4.07 o
   3   5  21         73.27         78.73         5.53 o
   4   5  21         44.53         28.27         5.76 o
   5   5  21        194.08        177.54        11.27 o
   6   5  21       1670.01       1596.75        27.26 o
   7   5  21       1071.15       1067.52        22.40 o
   8   5  21        482.23        549.72        12.77 o
   9   5  21          2.79         12.92         6.83 o
  10   5  21        238.23        251.68         8.86 o
  11   5  21        143.87        134.83         5.21 o
   0   6  21       5295.93       4896.97        78.69 o
   1   6  21         25.80         26.76         4.18 o
   2   6  21       1038.41       1083.86        21.98 o
   3   6  21        376.21        340.89        11.86 o
   4   6  21        164.05        177.97         6.77 o
   5   6  21         45.43         50.08         5.92 o
   6   6  21         64.49         55.22         6.37 o
   7   6  21         71.46         66.39         7.50 o
   8   6  21          0.03          6.02         5.41 o
   9   6  21       1040.56       1110.22        21.98 o
  10   6  21        105.52        121.35         5.12 o
  11   6  21        326.03        308.73        18.01 o
   1   7  21        126.44        109.59         6.96 o
   2   7  21        361.72        340.63        18.99 o
   3   7  21        463.54        416.40        13.17 o
   4   7  21       1152.61       1154.80        21.11 o
   5   7  21         15.87         18.27         5.17 o
   6   7  21       1114.55       1151.81        18.25 o
   7   7  21         22.81         27.94         4.48 o
   8   7  21        123.91        130.71         6.02 o
   9   7  21          9.79         13.00         3.97 o
  10   7  21         16.71         11.83         3.00 o
  11   7  21         53.25         30.23         3.15 o
   0   8  21        782.63        832.27        33.76 o
   1   8  21          2.60          3.68         5.70 o
   2   8  21       1031.21       1021.81        27.14 o
   3   8  21        295.78        301.08        12.86 o
   4   8  21          3.63          0.26         5.05 o
   5   8  21         37.41         39.47         6.45 o
   6   8  21          7.42         13.47         4.63 o
   7   8  21        136.73        144.76         7.68 o
   8   8  21        238.76        274.70         6.94 o
   9   8  21        333.20        337.18         8.57 o
  10   8  21        321.47        306.44         8.67 o
   1   9  21         24.19         25.90         6.25 o
   2   9  21        817.36        853.15        18.52 o
   3   9  21        542.24        538.70        12.70 o
   4   9  21        190.26        224.11         9.23 o
   5   9  21         52.99         58.00         4.89 o
   6   9  21         36.30         49.23         5.24 o
   7   9  21          4.12         11.53         4.78 o
   8   9  21        289.65        313.94        15.24 o
   9   9  21          0.00          0.58         3.27 o
   0  10  21       2055.26       2130.09        86.69 o
   1  10  21        699.46        761.08        21.83 o
   2  10  21        198.24        231.12         7.60 o
   3  10  21         15.56         11.31         4.56 o
   4  10  21        431.69        451.64        10.97 o
   5  10  21         92.22         90.40         4.87 o
   6  10  21        109.79        121.02         7.01 o
   7  10  21        115.87        129.50         9.15 o
   8  10  21        584.26        491.81        13.50 o
   1  11  21        523.85        565.44        13.27 o
   2  11  21         27.73         38.56         5.88 o
   3  11  21        135.63        141.96         6.01 o
   4  11  21        172.83        204.42         7.22 o
   5  11  21        667.22        694.95        26.36 o
   6  11  21        531.47        589.09        12.72 o
   7  11  21        241.96        229.77        10.54 o
   0  12  21        359.10        365.98        15.15 o
   1  12  21         30.13         32.45         4.44 o
   2  12  21         24.30         28.39         3.36 o
   3  12  21        211.70        246.04        14.96 o
   4  12  21         50.64         53.09         5.72 o
   5  12  21         15.99         15.84         3.18 o
   1  13  21        135.02         98.77         5.24 o
   2  13  21         10.32          8.40         2.59 o
   3  13  21        531.24        456.73        12.16 o
   0   0  22       9287.01       8087.18       301.82 o
   1   0  22       1325.56       1264.51        77.79 o
   2   0  22      19587.12      19373.51       668.58 o
   3   0  22        909.96        959.78        71.90 o
   4   0  22        764.76        777.97        15.62 o
   5   0  22        433.84        483.73        11.69 o
   6   0  22       1405.15       1409.91        26.92 o
   7   0  22        662.46        682.90        14.96 o
   8   0  22        975.74        977.31        24.43 o
   9   0  22         46.56         39.65        13.67 o
  10   0  22       3095.23       3157.58        80.48 o
  11   0  22         34.48         36.35         9.82 o
  12   0  22        388.77        316.38        39.03 o
   1   1  22        352.64        409.18        24.01 o
   2   1  22       2356.29       2187.53        64.37 o
   3   1  22        325.97        246.02        27.34 o
   4   1  22         59.36        106.36         4.81 o
   5   1  22        401.42        480.74         7.73 o
   6   1  22       6755.93       6649.25        66.25 o
   7   1  22        169.99        190.32         7.16 o
   8   1  22         29.49         21.77         5.49 o
   9   1  22        791.10        827.37        18.77 o
  10   1  22        565.83        585.29        22.14 o
  11   1  22        457.63        414.77        10.11 o
  12   1  22        964.55        955.79        25.51 o
   0   2  22       7819.49       7523.84       164.67 o
   1   2  22         60.35         49.98         9.42 o
   2   2  22        491.72        534.22        28.55 o
   3   2  22       2195.53       2205.69        46.57 o
   4   2  22        399.10        410.88         7.18 o
   5   2  22         20.14         20.09         3.43 o
   6   2  22          0.08          0.67         4.61 o
   7   2  22        663.77        677.52        13.42 o
   8   2  22       1680.14       1737.98        25.76 o
   9   2  22         15.50         16.20         6.40 o
  10   2  22         44.75         36.91         6.77 o
  11   2  22        113.16        118.83         5.80 o
  12   2  22        139.62        149.41        11.26 o
   1   3  22         76.22         53.46        10.23 o
   2   3  22          6.34          9.32         7.90 o
   3   3  22         12.28         28.10         4.25 o
   4   3  22        796.20        664.24        10.93 o
   5   3  22        542.11        544.38        10.97 o
   6   3  22       1893.28       1847.20        26.36 o
   7   3  22        454.62        457.51        12.45 o
   8   3  22        770.52        814.22        17.10 o
   9   3  22          1.97         -0.38         6.59 o
  10   3  22        179.61        163.13        13.54 o
  11   3  22         62.94         56.33         5.47 o
  12   3  22        187.44        149.73         7.18 o
   0   4  22       3384.06       3091.06        76.27 o
   1   4  22          0.44          3.44         4.72 o
   2   4  22        118.15        106.92         9.56 o
   3   4  22        164.39        193.06         7.79 o
   4   4  22        147.27        145.64         6.41 o
   5   4  22         57.01         60.85         5.82 o
   6   4  22        135.04        130.33         6.84 o
   7   4  22         89.24        103.23         8.23 o
   8   4  22         30.74         35.43         6.66 o
   9   4  22          2.27          5.36         6.05 o
  10   4  22         22.60         22.52         6.80 o
  11   4  22         51.18         60.57         5.28 o
  12   4  22         44.42         32.66         5.35 o
   1   5  22        160.16        181.17         7.91 o
   2   5  22        308.48        269.33         7.26 o
   3   5  22         54.50         88.28         5.27 o
   4   5  22       1042.55       1064.55        20.13 o
   5   5  22          0.45         19.09         5.25 o
   6   5  22         14.29         23.19         5.81 o
   7   5  22       1987.56       2092.21        37.27 o
   8   5  22        747.45        791.60        15.67 o
   9   5  22        253.05        287.22        10.63 o
  10   5  22          4.55         11.26         5.16 o
  11   5  22         60.36         48.53         4.32 o
   0   6  22       5861.96       5884.37        90.44 o
   1   6  22        468.01        421.65        10.12 o
   2   6  22        305.67        343.09         8.90 o
   3   6  22        119.66        136.57         7.84 o
   4   6  22        946.31        914.70        17.77 o
   5   6  22        675.79        727.39        14.62 o
   6   6  22        611.33        539.08        12.38 o
   7   6  22          3.00          5.26         5.67 o
   8   6  22        881.01        960.02        16.03 o
   9   6  22        246.39        281.00         9.80 o
  10   6  22       1546.09       1644.79        37.80 o
  11   6  22         50.20         34.42         3.33 o
   1   7  22       1028.36        965.88        19.00 o
   2   7  22        233.33        218.39         9.40 o
   3   7  22        521.39        495.30        16.12 o
   4   7  22        820.95        741.56        14.29 o
   5   7  22         12.20         23.89         4.80 o
   6   7  22        446.93        477.69        10.36 o
   7   7  22        142.63        151.56         8.36 o
   8   7  22        208.60        209.07         7.61 o
   9   7  22        859.70        916.30        17.33 o
  10   7  22        500.07        424.78        10.54 o
   0   8  22        396.55        390.44        18.70 o
   1   8  22        235.26        237.85         9.49 o
   2   8  22       1081.61       1172.59        29.88 o
   3   8  22         12.97         22.70         6.14 o
   4   8  22        191.81        198.93         7.66 o
   5   8  22         32.98         22.12         4.54 o
   6   8  22         36.13         37.87         4.82 o
   7   8  22         37.91         45.77         5.00 o
   8   8  22       1244.96       1315.39        19.66 o
   9   8  22        134.45        135.13         5.36 o
  10   8  22        148.46        129.34         9.34 o
   1   9  22       1036.95       1111.17        24.81 o
   2   9  22         51.22         35.46         6.74 o
   3   9  22        609.49        645.31        13.95 o
   4   9  22        625.37        669.89        15.56 o
   5   9  22        697.04        705.07        13.29 o
   6   9  22       2171.09       2243.94        35.28 o
   7   9  22         53.57         74.80         6.41 o
   8   9  22        550.34        573.16        11.43 o
   9   9  22        611.39        504.39        25.04 o
   0  10  22         98.10         79.38        11.07 o
   1  10  22         19.36         30.11         7.48 o
   2  10  22        231.82        238.21        11.06 o
   3  10  22        346.07        379.38        11.10 o
   4  10  22         69.77         92.60         5.97 o
   5  10  22         87.59         97.72         5.51 o
   6  10  22         41.02         27.39         3.93 o
   7  10  22         66.50         56.78         6.38 o
   8  10  22         21.65          9.08         2.67 o
   1  11  22        184.30        197.30         8.44 o
   2  11  22       1221.00       1238.02        27.29 o
   3  11  22        250.31        236.14         7.84 o
   4  11  22       1574.86       1660.73        31.73 o
   5  11  22         91.18         95.02         5.84 o
   6  11  22        272.92        291.79        11.30 o
   7  11  22          0.25         16.69        14.48 o
   0  12  22        284.48        362.86        19.86 o
   1  12  22          5.72          3.21         3.74 o
   2  12  22       1434.44       1506.73        60.83 o
   3  12  22          8.91         11.32         4.28 o
   4  12  22          0.91          4.67         3.78 o
   5  12  22          1.66          3.29         2.60 o
   1  13  22        471.98        375.66         9.09 o
   2  13  22         46.59         47.74         4.12 o
   3  13  22         68.87         49.19         4.55 o
   1   1  23        360.67        345.12        19.63 o
   2   1  23         27.35         40.66        15.70 o
   3   1  23       1065.54        858.61        12.66 o
   4   1  23        178.66        158.39         5.60 o
   5   1  23       3888.43       3659.74        34.78 o
   6   1  23        193.52        194.86         6.46 o
   7   1  23        974.62        964.75        16.12 o
   8   1  23        193.82        201.35         8.36 o
   9   1  23         77.32         75.11         7.34 o
  10   1  23        252.63        236.78         9.76 o
  11   1  23         54.73         64.33         5.17 o
  12   1  23        225.54        233.95         9.91 o
   0   2  23       1612.81       1648.03        53.68 o
   1   2  23        118.12        138.72        11.42 o
   2   2  23         27.87         12.21         8.31 o
   3   2  23        618.29        585.59         9.29 o
   4   2  23        282.80        285.37         6.80 o
   5   2  23         63.86         47.23         3.88 o
   6   2  23         14.34         14.23         4.83 o
   7   2  23        749.19        706.89        14.02 o
   8   2  23         96.87         95.93         6.43 o
   9   2  23        173.63        175.87        11.16 o
  10   2  23         11.93         14.56         7.95 o
  11   2  23        738.43        758.29        16.77 o
  12   2  23         76.22         68.41         6.92 o
   1   3  23       1654.83       1829.64        36.81 o
   2   3  23          5.24          8.10         4.55 o
   3   3  23        285.12        320.56         8.41 o
   4   3  23          8.66         11.78         3.77 o
   5   3  23        699.16        698.63        13.40 o
   6   3  23        545.57        544.48        12.90 o
   7   3  23       1932.53       2036.48        32.42 o
   8   3  23         10.95         23.33         6.47 o
   9   3  23        182.30        168.76         9.07 o
  10   3  23         53.35         49.41        13.99 o
  11   3  23         36.28         47.56         6.45 o
  12   3  23          0.92          0.06         3.96 o
   0   4  23        558.59        689.82        21.45 o
   1   4  23       2623.42       2564.28        40.47 o
   2   4  23         31.58         36.92         5.58 o
   3   4  23        324.12        299.83         9.44 o
   4   4  23         20.15         26.01         4.78 o
   5   4  23        606.89        620.46        13.71 o
   6   4  23       1077.68       1168.48        20.45 o
   7   4  23         27.52         43.77         7.22 o
   8   4  23        142.19        152.56         8.29 o
   9   4  23        889.43        911.22        21.83 o
  10   4  23          1.97          8.08         7.11 o
  11   4  23        640.63        674.27        14.68 o
   1   5  23         48.92         56.33         4.87 o
   2   5  23         84.47         98.82         7.21 o
   3   5  23        398.33        305.55         8.42 o
   4   5  23          5.64         10.68         5.19 o
   5   5  23        597.78        559.50        14.38 o
   6   5  23        252.68        247.68         8.71 o
   7   5  23       1894.54       2129.44        37.75 o
   8   5  23         39.33         35.80         5.87 o
   9   5  23        741.24        844.14        18.30 o
  10   5  23         15.33         10.59         4.22 o
  11   5  23         97.07         86.48         4.46 o
   0   6  23       2246.35       1993.82        43.13 o
   1   6  23        129.32        110.05         6.31 o
   2   6  23         86.13         92.61         5.79 o
   3   6  23        242.72        244.31         8.68 o
   4   6  23        283.79        253.32         8.27 o
   5   6  23        272.68        234.43         8.27 o
   6   6  23        234.80        209.84         7.60 o
   7   6  23        772.82        756.02        15.97 o
   8   6  23          0.09          3.41         4.76 o
   9   6  23        296.95        347.50         9.44 o
  10   6  23         89.39         76.66         4.79 o
  11   6  23         23.21         18.86         2.50 o
   1   7  23          4.94         10.81         5.33 o
   2   7  23        380.71        411.58        12.43 o
   3   7  23        633.02        677.39        14.96 o
   4   7  23         48.98         58.97         4.81 o
   5   7  23       1114.04       1280.01        18.92 o
   6   7  23         47.71         69.62         5.26 o
   7   7  23       2452.08       2426.32        41.45 o
   8   7  23        591.50        604.74        12.52 o
   9   7  23       1005.09       1077.88        19.78 o
  10   7  23         61.34         58.36         5.07 o
   0   8  23       1785.11       1790.48        50.55 o
   1   8  23       1956.65       2027.60        44.44 o
   2   8  23       3555.55       3637.67        65.09 o
   3   8  23       1124.31       1153.74        25.40 o
   4   8  23        810.20        786.28        14.56 o
   5   8  23          1.49          5.91         4.18 o
   6   8  23        109.53        108.29         5.96 o
   7   8  23          3.64          8.15         4.11 o
   8   8  23         17.18         16.04         5.36 o
   9   8  23       1376.48       1363.22        32.09 o
   1   9  23        580.99        579.83        19.99 o
   2   9  23          0.51          3.99        10.04 o
   3   9  23        922.47        995.50        18.39 o
   4   9  23         79.75         92.02         6.95 o
   5   9  23          3.69          8.21         4.56 o
   6   9  23        369.66        388.36         8.10 o
   7   9  23        572.37        568.07        11.14 o
   8   9  23         11.78          9.40         3.92 o
   9   9  23          2.43         -2.99         5.35 o
   0  10  23         76.83         72.86        10.33 o
   1  10  23        603.14        644.77        16.48 o
   2  10  23         62.68         80.36         6.62 o
   3  10  23        242.65        269.99        11.02 o
   4  10  23         15.62         17.74         4.83 o
   5  10  23        262.68        258.60         6.84 o
   6  10  23        321.39        340.29         8.51 o
   7  10  23          4.04          5.20         4.32 o
   8  10  23         28.41         26.11         3.50 o
   1  11  23         15.22         17.17         5.09 o
   2  11  23          0.47          4.20         4.89 o
   3  11  23         13.82         26.91         5.06 o
   4  11  23        109.40        120.84         5.41 o
   5  11  23        142.80        166.97        11.28 o
   6  11  23         26.08         25.08         3.36 o
   0  12  23          4.38         10.43         5.19 o
   1  12  23          7.42          5.16         3.00 o
   2  12  23         22.41         21.38         3.07 o
   3  12  23         30.91         26.32         3.68 o
   4  12  23          0.13         10.96         4.40 o
   5  12  23         14.04          6.44         3.92 o
   1  13  23          1.96          6.53         2.73 o
   2  13  23         17.57         17.81         3.99 o
   0   0  24        885.46       1016.62        70.20 o
   1   0  24       4660.04       4554.45       235.08 o
   2   0  24         19.46          7.24         6.15 o
   3   0  24        117.04         90.88         6.36 o
   4   0  24        233.77        228.36         9.46 o
   5   0  24        827.61        722.54        17.05 o
   6   0  24        586.23        548.24        15.70 o
   7   0  24       3272.52       3178.71        50.76 o
   8   0  24       4482.63       4628.97        77.03 o
   9   0  24          3.40         14.08         9.71 o
  10   0  24          1.50          6.30         7.82 o
  11   0  24       1749.71       1604.22        41.06 o
  12   0  24        749.83        772.88        30.44 o
   1   1  24       2719.67       2606.50        64.26 o
   2   1  24        518.74        620.74        17.57 o
   3   1  24         74.98         60.13         4.43 o
   4   1  24       1148.31       1134.35        15.93 o
   5   1  24       1318.86       1284.96        15.87 o
   6   1  24       1062.30       1023.42        15.13 o
   7   1  24         14.68         26.83         5.05 o
   8   1  24         69.73         68.34         7.32 o
   9   1  24          0.94          4.96         6.64 o
  10   1  24        654.55        621.46        13.62 o
  11   1  24          9.41         10.99         4.52 o
  12   1  24        656.83        627.98        27.49 o
   0   2  24       2502.33       2738.40        61.00 o
   1   2  24       2082.75       1906.14        34.93 o
   2   2  24       1044.55       1190.62        20.63 o
   3   2  24        518.70        486.10         9.31 o
   4   2  24         36.71         48.03         4.19 o
   5   2  24          2.18         -2.03         3.63 o
   6   2  24         34.25         26.06         5.09 o
   7   2  24        268.34        275.06        10.32 o
   8   2  24        174.85        163.95         7.54 o
   9   2  24        829.19        863.32        25.02 o
  10   2  24        375.64        395.43        14.84 o
  11   2  24          5.62         13.21         4.42 o
  12   2  24         22.51         22.27         5.56 o
   1   3  24         83.96         89.35         7.21 o
   2   3  24          7.09          7.45         4.66 o
   3   3  24        131.51        131.85         9.28 o
   4   3  24          0.64          5.35         3.85 o
   5   3  24       3758.74       3747.24        46.29 o
   6   3  24        532.09        538.90        13.04 o
   7   3  24       3275.28       3436.13        49.54 o
   8   3  24       1558.81       1665.27        31.12 o
   9   3  24        198.90        225.34         9.58 o
  10   3  24         15.27         15.97        12.42 o
  11   3  24          0.35          1.46         3.85 o
  12   3  24        166.76         98.05         6.58 o
   0   4  24       3838.34       3638.07        73.82 o
   1   4  24          7.38          7.59         4.71 o
   2   4  24        123.14        129.34         7.51 o
   3   4  24        410.50        410.65        11.29 o
   4   4  24        128.26        120.82         5.58 o
   5   4  24         11.96          7.42         5.64 o
   6   4  24        188.50        210.75         8.32 o
   7   4  24        457.30        469.67        13.89 o
   8   4  24        718.60        795.80        16.90 o
   9   4  24          1.65          5.58         6.36 o
  10   4  24         91.53         99.05         8.79 o
  11   4  24         40.56         42.34         4.85 o
   1   5  24        185.50        194.84         6.97 o
   2   5  24        658.01        570.56        13.25 o
   3   5  24        258.77        214.34         8.40 o
   4   5  24       1912.22       1860.90        29.13 o
   5   5  24        278.70        328.01        11.46 o
   6   5  24        516.21        523.97        12.29 o
   7   5  24       1427.63       1507.96        28.69 o
   8   5  24        175.71        199.30         7.96 o
   9   5  24       1979.60       2289.65        38.49 o
  10   5  24         94.46         81.81         6.74 o
  11   5  24          0.02         -0.75         3.62 o
   0   6  24       3569.55       3478.62        66.99 o
   1   6  24       4442.34       4243.04        52.15 o
   2   6  24          1.91          2.28         4.57 o
   3   6  24       1496.57       1528.44        27.38 o
   4   6  24          4.89         18.08         8.05 o
   5   6  24          9.81         19.21         5.29 o
   6   6  24       1044.92        963.42        16.45 o
   7   6  24        620.30        698.12        15.05 o
   8   6  24          6.19          5.11         4.56 o
   9   6  24        217.82        232.73         6.71 o
  10   6  24        134.86        144.20         6.34 o
   1   7  24        147.44        122.43         6.14 o
   2   7  24          7.76          9.38         5.23 o
   3   7  24          2.64          9.37         4.43 o
   4   7  24       1735.19       1764.27        33.33 o
   5   7  24       3066.36       3236.50        44.36 o
   6   7  24        546.14        556.55        10.47 o
   7   7  24        145.43        125.84         5.68 o
   8   7  24          0.38          0.19         4.34 o
   9   7  24        120.55        153.07         7.11 o
  10   7  24          3.92          3.07         2.68 o
   0   8  24       2120.80       2065.78        56.40 o
   1   8  24       1488.74       1632.51        38.48 o
   2   8  24        198.50        184.52         9.71 o
   3   8  24        158.77        183.05         9.39 o
   4   8  24        284.16        296.16         9.22 o
   5   8  24         57.65         71.56         5.23 o
   6   8  24         89.29         79.47         5.71 o
   7   8  24          2.70          3.94         4.13 o
   8   8  24         21.60         33.89         5.21 o
   9   8  24        523.55        543.89        11.49 o
   1   9  24        364.91        379.62        12.52 o
   2   9  24        260.33        258.34        12.10 o
   3   9  24       1430.96       1505.81        27.11 o
   4   9  24        217.60        204.58         9.74 o
   5   9  24        290.08        301.70        10.09 o
   6   9  24         70.27         68.40         4.67 o
   7   9  24       1442.62       1390.94        37.82 o
   8   9  24          3.81          5.32         3.41 o
   0  10  24         45.36         41.75         9.26 o
   1  10  24         99.23         78.47         6.10 o
   2  10  24        164.62        156.21         9.11 o
   3  10  24          2.83         10.93         6.81 o
   4  10  24        142.35        160.77         6.38 o
   5  10  24        139.18        152.40         7.25 o
   6  10  24         31.46         30.95         6.77 o
   7  10  24          0.10         -2.99         3.54 o
   1  11  24        104.46         97.10         5.92 o
   2  11  24        159.46        185.70         9.63 o
   3  11  24       1232.93       1297.36        29.44 o
   4  11  24          8.08         14.88         3.66 o
   5  11  24        453.10        448.67        11.20 o
   6  11  24        278.74        243.49        10.73 o
   0  12  24        163.17        167.73        15.63 o
   1  12  24        567.73        518.32        20.94 o
   2  12  24         68.58         67.11         7.48 o
   3  12  24        130.19        134.27         4.97 o
   4  12  24         64.14         58.44         4.55 o
   1   1  25        625.37        575.14        14.46 o
   2   1  25       1562.15       1402.25        21.16 o
   3   1  25       3376.23       3325.06        36.70 o
   4   1  25       1866.97       1820.91        23.95 o
   5   1  25       2131.86       2031.62        27.62 o
   6   1  25       2739.84       2703.39        31.33 o
   7   1  25         17.33         27.10         5.31 o
   8   1  25       1505.68       1559.19        27.22 o
   9   1  25         16.64         30.62         7.32 o
  10   1  25         12.54         14.70         5.17 o
  11   1  25        149.06        137.59         5.16 o
  12   1  25        285.94        193.31         7.26 o
   0   2  25       7630.06       7336.21       108.12 o
   1   2  25         36.53         32.84         4.45 o
   2   2  25       7765.42       7754.04        97.83 o
   3   2  25          6.02          4.37         3.82 o
   4   2  25        153.46        193.50         6.40 o
   5   2  25         80.42        106.61         5.15 o
   6   2  25        165.56        159.12         6.89 o
   7   2  25        572.36        563.64        18.41 o
   8   2  25        128.20        119.06         8.25 o
   9   2  25         59.97         67.46         9.30 o
  10   2  25        770.68        779.18        33.31 o
  11   2  25        256.72        264.36         9.19 o
   1   3  25        267.50        277.55        10.60 o
   2   3  25        245.65        250.22         8.32 o
   3   3  25        363.13        368.54        10.03 o
   4   3  25        144.60        121.77         5.49 o
   5   3  25         25.37         45.41         5.71 o
   6   3  25         22.75          7.12         6.21 o
   7   3  25        134.42        116.15         8.32 o
   8   3  25         10.20          9.52         6.49 o
   9   3  25          3.57          3.70         7.09 o
  10   3  25        105.75        124.55        15.65 o
  11   3  25         75.29         78.63         5.16 o
   0   4  25         14.42         31.66         8.86 o
   1   4  25       1224.83       1117.32        21.66 o
   2   4  25       1092.97       1126.08        20.65 o
   3   4  25         40.37         28.20         5.61 o
   4   4  25        561.91        643.53        12.21 o
   5   4  25        267.04        230.58         8.13 o
   6   4  25        307.62        309.55        10.52 o
   7   4  25         21.56         24.57         6.73 o
   8   4  25          4.50         14.11         5.95 o
   9   4  25        258.03        268.01         9.84 o
  10   4  25       1865.21       2002.44        43.07 o
  11   4  25          1.20          8.31         2.96 o
   1   5  25        265.79        196.24         8.34 o
   2   5  25        218.53        192.63         7.27 o
   3   5  25         44.30         34.00         5.07 o
   4   5  25       1800.16       1720.50        25.65 o
   5   5  25       1045.34       1051.26        22.53 o
   6   5  25        556.88        565.16        13.76 o
   7   5  25        112.68        145.30         8.59 o
   8   5  25        828.27        942.47        16.89 o
   9   5  25         54.48         52.33         5.66 o
  10   5  25         75.31         83.11         4.98 o
  11   5  25        373.58        331.38        10.46 o
   0   6  25       2605.17       2329.56        49.15 o
   1   6  25        374.53        332.62         9.66 o
   2   6  25        336.09        363.15         9.89 o
   3   6  25        530.31        584.93        12.86 o
   4   6  25       1107.66       1076.06        24.77 o
   5   6  25        253.94        225.76         8.83 o
   6   6  25          3.42         10.85         4.99 o
   7   6  25         41.86         46.86         5.56 o
   8   6  25         12.08         23.62         4.82 o
   9   6  25        136.95        149.05         4.90 o
  10   6  25        134.62        131.16         5.72 o
   1   7  25        187.66        174.34         7.45 o
   2   7  25        318.85        293.35        11.11 o
   3   7  25        991.39        940.81        16.61 o
   4   7  25       2716.36       2753.80        41.38 o
   5   7  25          2.81          3.58         4.67 o
   6   7  25       1610.63       1718.08        22.72 o
   7   7  25        249.69        251.27         8.39 o
   8   7  25        497.54        529.01        11.33 o
   9   7  25         20.70         24.81         4.48 o
  10   7  25         14.93         19.11         3.81 o
   0   8  25       1780.86       1905.60        75.80 o
   1   8  25       1378.32       1363.34        33.30 o
   2   8  25         38.38         43.82         9.08 o
   3   8  25        125.76        133.71        10.73 o
   4   8  25        499.54        545.78        12.13 o
   5   8  25        620.74        625.92        12.32 o
   6   8  25        378.67        389.64         9.96 o
   7   8  25        327.44        361.18         8.94 o
   8   8  25       1393.52       1474.00        24.58 o
   9   8  25         17.97         12.85         2.95 o
   1   9  25          2.21          6.51         7.44 o
   2   9  25        528.77        562.89        15.40 o
   3   9  25        509.82        598.37        17.86 o
   4   9  25        162.74        203.47         7.73 o
   5   9  25        161.27        182.57         6.31 o
   6   9  25          1.69          9.89         4.05 o
   7   9  25         45.08         41.22         3.73 o
   8   9  25        127.84         92.45        11.02 o
   0  10  25        899.42        997.38        35.85 o
   1  10  25        203.00        222.68         7.15 o
   2  10  25       1280.50       1256.13        35.93 o
   3  10  25        350.95        388.78        13.42 o
   4  10  25         17.65         24.21         4.84 o
   5  10  25         47.28         48.87         4.15 o
   6  10  25          7.32          7.20         3.66 o
   7  10  25         28.66         22.78         3.96 o
   1  11  25        132.60        147.67         9.47 o
   2  11  25        127.85        156.69        10.10 o
   3  11  25          0.47          5.92         3.72 o
   4  11  25        534.60        562.09        12.09 o
   5  11  25         11.96         16.14         9.53 o
   6  11  25        312.14        254.18         8.23 o
   0  12  25       1626.15       1432.60        50.41 o
   1  12  25          0.10          1.25         2.41 o
   2  12  25          5.81          6.62         2.69 o
   3  12  25         13.93          9.31         2.60 o
   4  12  25         29.81         30.79         4.34 o
   0   0  26      56238.01      54147.96      1240.16 o
   1   0  26        446.37        517.40        20.34 o
   2   0  26       1624.90       1576.41        30.96 o
   3   0  26         43.01         51.54         5.94 o
   4   0  26         14.47         21.32         6.50 o
   5   0  26        695.08        739.52        17.60 o
   6   0  26       1018.08        991.82        22.40 o
   7   0  26       1227.39       1369.74        33.12 o
   8   0  26          4.21          7.93         8.59 o
   9   0  26        707.50        723.92        25.71 o
  10   0  26         38.97         39.55         7.51 o
  11   0  26        104.83        108.53        11.91 o
   1   1  26        677.04        835.33        14.02 o
   2   1  26       2335.46       2228.58        32.82 o
   3   1  26          6.72         15.29         4.14 o
   4   1  26        412.04        375.62         9.05 o
   5   1  26        572.50        583.57        11.64 o
   6   1  26       2106.64       2273.88        27.78 o
   7   1  26          1.57         10.01         4.93 o
   8   1  26       2541.94       2691.59        45.78 o
   9   1  26         14.33         24.55         8.03 o
  10   1  26         28.17         32.01         5.53 o
  11   1  26         98.64        105.34         5.06 o
   0   2  26        378.01        354.65        12.42 o
   1   2  26         34.75         41.31         4.21 o
   2   2  26       3791.01       3855.08        51.63 o
   3   2  26         69.62         69.30         5.13 o
   4   2  26        227.40        275.70         7.28 o
   5   2  26       2617.16       2647.62        28.87 o
   6   2  26       1310.26       1276.74        19.98 o
   7   2  26       1306.95       1395.33        25.48 o
   8   2  26        339.56        354.68        11.79 o
   9   2  26         67.59         73.70         9.01 o
  10   2  26        596.96        623.85        18.04 o
  11   2  26        487.10        472.87        12.44 o
   1   3  26       1591.17       1641.62        32.54 o
   2   3  26        158.76        127.81         6.44 o
   3   3  26        212.41        222.21         7.26 o
   4   3  26       1340.89       1166.17        25.32 o
   5   3  26        424.32        396.34         9.16 o
   6   3  26       2789.45       2917.01        49.07 o
   7   3  26        767.09        809.05        18.88 o
   8   3  26        107.20        103.62         7.70 o
   9   3  26        157.05        150.33         9.22 o
  10   3  26        576.02        573.69        19.84 o
  11   3  26          1.90          2.62         3.09 o
   0   4  26       7437.09       7089.73       147.80 o
   1   4  26        703.31        715.85        15.27 o
   2   4  26        510.12        449.16        13.86 o
   3   4  26        151.40        160.84         7.41 o
   4   4  26         58.82         39.40         5.19 o
   5   4  26         37.34         58.28         6.08 o
   6   4  26        864.88        830.18        17.51 o
   7   4  26       2154.33       2376.98        41.05 o
   8   4  26        579.27        646.82        14.43 o
   9   4  26          2.22         -2.21         5.55 o
  10   4  26         17.50         18.50         5.14 o
  11   4  26        124.02         97.74         5.66 o
   1   5  26         64.81         55.43         5.25 o
   2   5  26          0.84          2.53         4.59 o
   3   5  26         12.15          9.53         4.91 o
   4   5  26         11.33          7.00         4.95 o
   5   5  26         12.46         12.37         6.24 o
   6   5  26        645.31        674.67        15.18 o
   7   5  26         38.41         33.72         6.61 o
   8   5  26        345.85        405.39         9.38 o
   9   5  26        198.80        175.38         6.79 o
  10   5  26         36.13         39.63         2.90 o
   0   6  26         13.34         17.93         6.85 o
   1   6  26        184.30        160.31         7.32 o
   2   6  26       1253.70       1324.23        23.95 o
   3   6  26        224.99        257.89         8.33 o
   4   6  26          8.02         10.00         5.96 o
   5   6  26        222.94        217.25         7.89 o
   6   6  26        318.21        303.40         8.35 o
   7   6  26        392.60        389.62         9.22 o
   8   6  26       1272.64       1336.37        19.10 o
   9   6  26          0.16          0.65         3.48 o
  10   6  26        518.14        557.15        16.50 o
   1   7  26        914.02       1005.17        20.65 o
   2   7  26          7.54          5.24         5.56 o
   3   7  26        203.96        208.27         7.89 o
   4   7  26          7.49         20.09         5.20 o
   5   7  26         13.81         12.40         4.45 o
   6   7  26        520.86        480.77         9.31 o
   7   7  26        229.17        232.28         6.74 o
   8   7  26          6.05          8.84         3.96 o
   9   7  26        226.99        194.03         5.91 o
   0   8  26        855.26       1035.73        48.30 o
   1   8  26        119.71        130.96         8.19 o
   2   8  26        225.67        280.96        12.76 o
   3   8  26         70.11         67.89         7.25 o
   4   8  26        675.53        619.47        18.33 o
   5   8  26        891.14        928.35        15.51 o
   6   8  26        904.79        854.19        15.87 o
   7   8  26         72.43         72.93         5.35 o
   8   8  26        465.38        528.65        12.09 o
   9   8  26        214.21        151.49         8.10 o
   1   9  26          3.27         -2.18         7.16 o
   2   9  26        573.71        561.88        15.13 o
   3   9  26         79.16         75.57         7.72 o
   4   9  26       1363.94       1291.81        23.26 o
   5   9  26       1232.54       1272.25        23.51 o
   6   9  26        960.97       1078.63        27.72 o
   7   9  26         21.50         22.50         2.92 o
   8   9  26        233.88        244.79        12.03 o
   0  10  26         35.74         50.14         8.58 o
   1  10  26         83.24         89.23         6.58 o
   2  10  26         17.93         18.75         5.81 o
   3  10  26        129.47        149.65        10.76 o
   4  10  26          0.14          6.91         4.27 o
   5  10  26         26.75         26.64         3.78 o
   6  10  26         18.00         11.45         3.74 o
   7  10  26         32.50         20.07         4.63 o
   1  11  26         50.89         58.29         5.00 o
   2  11  26        156.38        164.78         7.77 o
   3  11  26         26.62         37.22         3.90 o
   4  11  26       1313.32       1313.84        50.06 o
   5  11  26        291.91        270.23        10.15 o
   0  12  26        472.78        530.68        22.85 o
   1  12  26        158.90        179.70        15.75 o
   2  12  26         47.96         33.38         3.03 o
   3  12  26         78.87         86.53         3.80 o
   1   1  27       1292.21       1297.39        19.24 o
   2   1  27       1668.97       1492.77        21.49 o
   3   1  27       2456.64       2236.66        26.79 o
   4   1  27       1073.46       1025.98        15.42 o
   5   1  27       2270.30       2220.95        28.24 o
   6   1  27       1964.39       2101.88        27.39 o
   7   1  27       1023.68       1110.30        18.81 o
   8   1  27          0.87          2.20         5.89 o
   9   1  27        297.60        277.27        11.94 o
  10   1  27          9.79         14.97         5.38 o
  11   1  27          9.66          6.73         3.66 o
   0   2  27       3332.61       3057.50        55.69 o
   1   2  27       1952.86       1820.61        23.94 o
   2   2  27       2019.28       1973.50        31.09 o
   3   2  27        205.60        183.84         6.79 o
   4   2  27         69.25         69.24         5.06 o
   5   2  27       5080.61       5154.90        52.79 o
   6   2  27        430.81        454.42        10.70 o
   7   2  27        762.23        747.14        16.50 o
   8   2  27         68.30         62.91         9.80 o
   9   2  27          4.35         -5.59        12.77 o
  10   2  27         43.00         58.59         8.16 o
  11   2  27          5.61          6.18         3.08 o
   1   3  27        488.79        513.23        15.51 o
   2   3  27        302.25        296.75         9.31 o
   3   3  27          4.68          9.66         4.56 o
   4   3  27       1359.39       1422.96        24.36 o
   5   3  27         68.75         59.29         5.56 o
   6   3  27         10.26         12.03         6.32 o
   7   3  27       2093.30       2186.85        42.68 o
   8   3  27        189.07        209.95         9.26 o
   9   3  27         31.96         34.49         7.86 o
  10   3  27        218.74        198.37         7.84 o
  11   3  27        257.12        214.51         5.86 o
   0   4  27       9037.89       8799.13       179.93 o
   1   4  27       2592.04       2448.32        39.23 o
   2   4  27        126.44        128.56         6.97 o
   3   4  27        313.82        371.55         9.96 o
   4   4  27          2.95          0.45         4.50 o
   5   4  27        623.71        674.87        15.18 o
   6   4  27        156.19        158.64         8.18 o
   7   4  27        114.51        142.71         8.36 o
   8   4  27         29.17         40.43         5.87 o
   9   4  27       1116.02       1251.21        26.16 o
  10   4  27         51.65         45.82         5.14 o
   1   5  27        298.53        339.19         9.26 o
   2   5  27        472.91        480.78        11.28 o
   3   5  27       3338.74       3100.10        51.49 o
   4   5  27        232.07        197.28         7.37 o
   5   5  27        690.82        797.51        16.72 o
   6   5  27       1142.53       1197.32        21.78 o
   7   5  27       1117.26       1275.38        22.43 o
   8   5  27        262.49        269.37         7.47 o
   9   5  27         21.02         26.31         5.12 o
  10   5  27        134.42        143.38         5.90 o
   0   6  27       1089.65       1216.05        31.10 o
   1   6  27         44.03         83.20         7.28 o
   2   6  27         66.15         94.22         7.24 o
   3   6  27         76.48         84.24         5.84 o
   4   6  27         21.76         25.38         5.77 o
   5   6  27        692.52        696.00        14.94 o
   6   6  27         25.86         18.18         4.43 o
   7   6  27         53.91         59.73         4.73 o
   8   6  27        250.41        291.15         7.44 o
   9   6  27         18.14         18.89         3.49 o
  10   6  27        130.55        120.80         9.56 o
   1   7  27        416.30        421.81        11.03 o
   2   7  27        427.30        425.75        12.13 o
   3   7  27        590.46        647.87        12.81 o
   4   7  27       1795.63       1825.99        26.90 o
   5   7  27       2090.34       2146.15        30.84 o
   6   7  27        295.77        304.31         7.14 o
   7   7  27        745.22        798.72        13.39 o
   8   7  27       1166.64       1194.36        19.11 o
   9   7  27        686.48        640.42        15.18 o
   0   8  27        601.22        585.90        33.26 o
   1   8  27       1602.81       1654.87        45.96 o
   2   8  27        193.67        192.58        10.67 o
   3   8  27        229.46        247.64        10.19 o
   4   8  27        169.79        181.78         7.45 o
   5   8  27        318.73        341.15         9.02 o
   6   8  27        372.23        363.21         9.83 o
   7   8  27         51.07         53.67         4.65 o
   8   8  27        168.48        153.31         5.75 o
   1   9  27         78.80         94.10        11.06 o
   2   9  27         24.05         26.78         6.04 o
   3   9  27         58.09         63.04         7.07 o
   4   9  27         46.73         73.39         5.53 o
   5   9  27         11.32         25.63         4.59 o
   6   9  27        639.11        648.54        20.44 o
   7   9  27         13.53         13.60         4.73 o
   0  10  27        233.42        240.02        19.23 o
   1  10  27       1058.93       1140.62        35.88 o
   2  10  27        814.48        824.36        25.59 o
   3  10  27        686.47        749.79        16.62 o
   4  10  27         36.91         41.69         4.31 o
   5  10  27         23.53         26.07         3.88 o
   6  10  27         53.40         39.43         3.68 o
   1  11  27          0.27         -1.93         3.14 o
   2  11  27         47.55         50.12         4.46 o
   3  11  27         13.43         12.18         3.13 o
   4  11  27         30.88         35.12         2.75 o
   5  11  27        144.55        109.94         5.17 o
   0  12  27          1.41          6.94         5.68 o
   1  12  27        146.47        147.92         6.74 o
   2  12  27        215.93        189.12        13.54 o
   0   0  28       2056.09       1755.85        46.02 o
   1   0  28       5398.62       4985.60        76.53 o
   2   0  28       1587.41       1545.50        27.07 o
   3   0  28         35.72         25.00         7.14 o
   4   0  28       2192.04       2099.14        40.75 o
   5   0  28       3690.11       3685.61        67.98 o
   6   0  28        745.14        731.06        20.12 o
   7   0  28       1405.75       1380.66        54.90 o
   8   0  28          2.62          4.27         9.63 o
   9   0  28         33.37         23.61        10.30 o
  10   0  28        178.04        172.56         8.93 o
  11   0  28        320.50        323.57        16.98 o
   1   1  28        131.74        125.52         6.22 o
   2   1  28       2362.89       2240.19        26.60 o
   3   1  28        309.29        281.56         8.04 o
   4   1  28         21.88         28.14         4.97 o
   5   1  28        163.08        203.17         7.27 o
   6   1  28        333.99        322.69         8.37 o
   7   1  28        477.56        496.53        11.89 o
   8   1  28        132.48        150.54         8.01 o
   9   1  28         50.17         33.38         6.76 o
  10   1  28          9.76         12.52         4.83 o
  11   1  28         92.27         94.70         6.26 o
   0   2  28        552.73        547.34        17.99 o
   1   2  28       3592.97       3588.75        41.86 o
   2   2  28       1497.37       1512.72        21.29 o
   3   2  28       1650.69       1612.85        21.96 o
   4   2  28        295.47        283.37         7.58 o
   5   2  28        606.63        601.32        12.47 o
   6   2  28       3983.27       4069.42        50.04 o
   7   2  28        457.23        468.70        12.35 o
   8   2  28        442.79        449.90        16.76 o
   9   2  28        441.88        466.67        27.17 o
  10   2  28          3.35         10.93         6.32 o
  11   2  28        599.62        466.00        11.92 o
   1   3  28          0.37          1.14         6.38 o
   2   3  28         91.70         77.55         6.97 o
   3   3  28       1852.23       1665.49        25.50 o
   4   3  28       2953.32       2839.55        36.12 o
   5   3  28       4108.02       4243.28        53.61 o
   6   3  28         96.27        112.67         7.88 o
   7   3  28        656.17        752.69        19.40 o
   8   3  28         84.14         85.66         7.05 o
   9   3  28        111.13        141.12         9.45 o
  10   3  28        166.70        178.09         7.80 o
   0   4  28        319.96        310.95        15.32 o
   1   4  28        259.67        189.04         8.48 o
   2   4  28       3076.27       2888.20        39.77 o
   3   4  28         33.19         23.74         4.58 o
   4   4  28          0.55          2.86         5.20 o
   5   4  28       1956.12       1924.49        31.63 o
   6   4  28        377.48        401.34        11.44 o
   7   4  28         56.45         53.13         6.70 o
   8   4  28         23.99         28.91         5.17 o
   9   4  28         30.57         32.70         5.33 o
  10   4  28        155.42        130.52         5.63 o
   1   5  28        336.55        326.80         9.21 o
   2   5  28         56.62         52.14         5.96 o
   3   5  28          3.52          8.91         6.10 o
   4   5  28        244.40        225.41         7.57 o
   5   5  28         21.67         35.99         5.68 o
   6   5  28          8.82         10.67         5.46 o
   7   5  28        917.05        996.24        18.42 o
   8   5  28        384.42        400.67         9.04 o
   9   5  28         75.58         69.28         4.68 o
  10   5  28         17.61         11.41         2.93 o
   0   6  28       9314.89       8953.33       173.24 o
   1   6  28       2076.74       1994.02        35.28 o
   2   6  28       1642.04       1655.52        30.36 o
   3   6  28        150.97        185.38         7.21 o
   4   6  28          4.32          5.72         5.44 o
   5   6  28        632.58        678.68        12.65 o
   6   6  28         37.45         41.94         4.62 o
   7   6  28         88.33        110.12         5.06 o
   8   6  28        202.82        226.85         5.97 o
   9   6  28        432.41        452.44        15.73 o
  10   6  28          0.24          0.03         2.59 o
   1   7  28        355.63        426.48        10.97 o
   2   7  28        580.63        538.34        15.58 o
   3   7  28        101.26         99.81         6.32 o
   4   7  28         29.80         30.76         4.70 o
   5   7  28        446.00        436.74        10.71 o
   6   7  28        659.87        709.17        12.70 o
   7   7  28        227.91        225.96         8.98 o
   8   7  28        101.90        116.12         5.17 o
   9   7  28         98.25         93.70         6.63 o
   0   8  28        548.89        573.18        32.49 o
   1   8  28       1969.79       2082.68        62.06 o
   2   8  28        107.26        118.54         6.96 o
   3   8  28       1023.12       1108.38        23.82 o
   4   8  28        212.58        197.36         8.64 o
   5   8  28        211.35        217.78         7.06 o
   6   8  28         15.60         21.28         4.53 o
   7   8  28        109.11        136.87         7.21 o
   8   8  28        263.55        272.50         9.19 o
   1   9  28        185.42        192.72        13.35 o
   2   9  28        169.21        153.45         8.30 o
   3   9  28       1226.82       1195.95        27.67 o
   4   9  28         11.17         12.94         4.27 o
   5   9  28       1119.17       1179.93        23.74 o
   6   9  28       1315.01       1355.76        28.82 o
   7   9  28        679.70        694.50        19.22 o
   0  10  28         33.57         42.36         9.15 o
   1  10  28         29.42         28.03         5.01 o
   2  10  28         72.18         81.03         8.57 o
   3  10  28        384.26        423.82        11.08 o
   4  10  28        201.82        214.36         6.47 o
   5  10  28         69.16         60.12         4.83 o
   6  10  28         32.69         39.81         5.55 o
   1  11  28         15.50         18.23         3.92 o
   2  11  28        117.67        114.73         6.18 o
   3  11  28        225.98        208.17         6.44 o
   4  11  28        167.37        139.77         7.27 o
   0  12  28          5.58          7.35         2.88 o
   1  12  28        240.11        168.18        16.72 o
   1   1  29       1278.41       1241.50        23.31 o
   2   1  29       4021.41       4028.37        43.26 o
   3   1  29         12.22         15.25         4.72 o
   4   1  29       3408.09       3345.35        39.69 o
   5   1  29       2085.45       2076.07        29.10 o
   6   1  29          2.53          6.70         4.71 o
   7   1  29       1039.40       1085.54        18.92 o
   8   1  29         63.32         64.88         7.75 o
   9   1  29        109.36         99.95        12.68 o
  10   1  29         95.90         87.32         5.76 o
  11   1  29         85.95         73.05         4.11 o
   0   2  29      12141.26      11247.71       194.25 o
   1   2  29         91.81        112.51         6.15 o
   2   2  29       1596.84       1656.47        21.24 o
   3   2  29         75.49         83.31         5.66 o
   4   2  29        102.68        119.15         7.19 o
   5   2  29        310.10        342.74         9.58 o
   6   2  29         25.03         22.20         5.10 o
   7   2  29         73.06         74.38         6.37 o
   8   2  29        344.13        371.78        16.42 o
   9   2  29        127.87        135.77        14.69 o
  10   2  29         39.75         39.74         6.51 o
  11   2  29        296.35        205.27        10.90 o
   1   3  29       1550.29       1616.16        40.39 o
   2   3  29        421.34        451.61        12.61 o
   3   3  29       2994.54       3117.28        44.44 o
   4   3  29        208.94        158.86         7.14 o
   5   3  29          9.27         13.38         5.41 o
   6   3  29       1497.85       1586.12        29.53 o
   7   3  29        255.79        279.14        11.20 o
   8   3  29        267.45        281.81        13.08 o
   9   3  29          3.19          7.67         6.75 o
  10   3  29          0.01          3.93         4.30 o
   0   4  29        241.96        273.96        12.60 o
   1   4  29        250.76        274.62        11.96 o
   2   4  29       2038.49       2117.39        33.13 o
   3   4  29        400.57        439.27         9.87 o
   4   4  29         51.79         75.06         5.56 o
   5   4  29        285.48        269.48         9.55 o
   6   4  29        427.83        445.58        11.85 o
   7   4  29         19.28         25.10         5.99 o
   8   4  29        535.33        584.99        10.92 o
   9   4  29        157.68        166.64         7.23 o
  10   4  29        172.29        174.38         6.47 o
   1   5  29       1760.54       1829.33        30.23 o
   2   5  29          5.42         -0.02         5.35 o
   3   5  29        727.12        778.44        16.40 o
   4   5  29         91.93         78.46         5.87 o
   5   5  29        716.64        797.95        14.32 o
   6   5  29        618.71        609.99        13.66 o
   7   5  29        303.69        309.21         8.02 o
   8   5  29         59.25         68.85         4.26 o
   9   5  29        204.04        245.25         9.28 o
  10   5  29         19.60         17.72         3.69 o
   0   6  29       1234.05       1253.46        31.91 o
   1   6  29         96.72        107.22         7.56 o
   2   6  29          0.07          4.89         6.05 o
   3   6  29         19.96         16.56         5.45 o
   4   6  29        267.72        282.47         9.19 o
   5   6  29        280.28        327.23         7.99 o
   6   6  29        472.23        495.70        10.75 o
   7   6  29         22.66         23.46         3.80 o
   8   6  29         65.41         58.63         4.33 o
   9   6  29          0.16          5.03         3.50 o
   1   7  29       2781.27       2811.96        42.14 o
   2   7  29          3.62         -1.26         5.29 o
   3   7  29         22.83         21.22         5.07 o
   4   7  29        772.90        780.28        20.46 o
   5   7  29        849.19        885.05        19.23 o
   6   7  29        851.19        892.21        16.18 o
   7   7  29        494.83        511.02        12.61 o
   8   7  29          4.04         -0.41         3.09 o
   9   7  29         10.14         12.54         4.16 o
   0   8  29        430.42        442.53        27.89 o
   1   8  29        910.97        933.75        41.34 o
   2   8  29        132.08        135.38         8.09 o
   3   8  29        130.20        145.76         6.49 o
   4   8  29         13.15         12.49         5.19 o
   5   8  29        258.82        243.66         7.04 o
   6   8  29         80.40         76.05         4.96 o
   7   8  29       1421.47       1465.47        30.96 o
   8   8  29        330.55        296.50        13.25 o
   1   9  29         39.91         65.38         7.74 o
   2   9  29        816.74        928.04        24.00 o
   3   9  29        963.64        994.67        18.51 o
   4   9  29        807.43        799.27        19.55 o
   5   9  29         33.77         28.64         4.64 o
   6   9  29          1.56          4.64         5.94 o
   7   9  29         60.86         33.09         3.59 o
   0  10  29       1812.95       1853.07        52.91 o
   1  10  29        780.64        928.55        37.24 o
   2  10  29         89.63         87.17         6.24 o
   3  10  29        163.08        160.12         6.43 o
   4  10  29        555.23        540.09        10.62 o
   5  10  29        226.71        171.44         7.21 o
   6  10  29          5.67          4.44         3.35 o
   1  11  29          0.07          4.55         4.99 o
   2  11  29          2.94          7.58         3.56 o
   3  11  29         39.09         41.80         3.16 o
   4  11  29         26.38         48.61         5.16 o
   0   0  30       1390.41       1408.34        40.15 o
   1   0  30       1851.53       1843.19        39.47 o
   2   0  30      18859.21      19032.40       242.49 o
   3   0  30       3408.63       3428.53        51.88 o
   4   0  30         25.59         25.90         8.41 o
   5   0  30         85.52        100.18        14.47 o
   6   0  30        159.40        163.78        15.36 o
   7   0  30        555.02        576.42        23.55 o
   8   0  30          4.69          5.83         7.81 o
   9   0  30        851.32        704.56        29.77 o
  10   0  30       1238.73       1127.11        42.60 o
  11   0  30        131.70        103.60         6.81 o
   1   1  30       1270.46       1290.07        19.90 o
   2   1  30        238.12        256.82         6.85 o
   3   1  30        556.34        551.37        10.11 o
   4   1  30        778.77        805.29        16.65 o
   5   1  30          0.25          3.76         6.32 o
   6   1  30        252.25        221.61         8.12 o
   7   1  30          0.62          1.84         5.42 o
   8   1  30        360.21        374.38        18.03 o
   9   1  30          5.77         -0.61         8.42 o
  10   1  30          4.81          5.38         3.39 o
   0   2  30      11066.26      11117.15       170.64 o
   1   2  30        212.99        207.36         7.44 o
   2   2  30        114.28        114.60         6.38 o
   3   2  30       2405.11       2519.14        30.43 o
   4   2  30         77.57         72.17         6.32 o
   5   2  30       1299.04       1375.72        21.60 o
   6   2  30        193.16        209.48         8.87 o
   7   2  30         61.84         67.70         6.56 o
   8   2  30        450.74        455.36        18.93 o
   9   2  30        252.00        203.02        11.78 o
  10   2  30       1185.43       1068.97        39.74 o
   1   3  30        226.50        209.31        15.08 o
   2   3  30       1348.40       1300.97        27.29 o
   3   3  30       1842.75       1879.50        34.83 o
   4   3  30        625.74        628.46        13.82 o
   5   3  30        302.76        337.50        12.22 o
   6   3  30       1710.48       1767.42        29.30 o
   7   3  30        123.50        114.17         8.02 o
   8   3  30       2570.71       2734.18        50.02 o
   9   3  30        800.93        850.94        26.70 o
  10   3  30         14.07          9.67         3.49 o
   0   4  30       6966.40       7040.94       126.28 o
   1   4  30        108.80        127.02         6.96 o
   2   4  30        401.48        396.22        12.96 o
   3   4  30        408.79        410.81        10.14 o
   4   4  30        458.38        428.59         9.75 o
   5   4  30       1253.18       1332.36        23.54 o
   6   4  30       1659.85       1708.83        32.74 o
   7   4  30        102.39         93.63         6.80 o
   8   4  30        246.17        236.48         7.75 o
   9   4  30         12.17          1.11         4.86 o
  10   4  30        596.55        497.30        46.24 o
   1   5  30        990.97        944.49        18.67 o
   2   5  30       1654.29       1605.63        27.29 o
   3   5  30        565.25        589.77        13.81 o
   4   5  30        468.54        459.89        13.28 o
   5   5  30         29.44         41.10         5.04 o
   6   5  30        135.35        156.28         7.27 o
   7   5  30         23.51         22.69         4.38 o
   8   5  30        243.17        256.66         6.64 o
   9   5  30          0.70         -0.96         3.45 o
   0   6  30        468.93        520.89        17.97 o
   1   6  30       1062.43        974.49        18.77 o
   2   6  30        855.29        901.58        19.37 o
   3   6  30         41.40         46.93         5.81 o
   4   6  30        325.26        306.91         8.62 o
   5   6  30         57.64         68.02         5.48 o
   6   6  30        870.02        884.66        15.15 o
   7   6  30         35.45         36.46         4.15 o
   8   6  30        455.93        522.31        12.16 o
   9   6  30         32.89         37.96         6.92 o
   1   7  30         29.02         49.49         5.43 o
   2   7  30        342.34        331.50         9.55 o
   3   7  30        452.75        415.57        10.56 o
   4   7  30        424.22        445.50        12.09 o
   5   7  30         17.33         24.49         4.40 o
   6   7  30          2.57          4.94         3.81 o
   7   7  30         55.34         46.23         3.75 o
   8   7  30        145.95        154.42         8.00 o
   0   8  30        873.15        918.11        42.19 o
   1   8  30         20.33         23.07         6.58 o
   2   8  30        371.89        408.92        14.49 o
   3   8  30         37.16         30.66         4.62 o
   4   8  30        374.07        380.29        11.26 o
   5   8  30        760.49        755.64        15.00 o
   6   8  30         83.79         90.46         5.61 o
   7   8  30        112.35        107.90         4.67 o
   8   8  30        729.71        483.24        18.45 o
   1   9  30        237.84        263.41        11.12 o
   2   9  30        429.61        455.94        16.98 o
   3   9  30         73.57         94.52         5.28 o
   4   9  30       2242.02       2349.11        53.13 o
   5   9  30        345.88        352.59        10.63 o
   6   9  30       1406.05       1144.43        50.54 o
   0  10  30         46.76         37.30         6.82 o
   1  10  30          2.55          1.70         4.85 o
   2  10  30         18.66         19.87         3.76 o
   3  10  30          7.52          0.50         3.56 o
   4  10  30         25.54         35.83         4.12 o
   5  10  30         33.24         26.83         3.57 o
   1  11  30         36.36         29.11         2.74 o
   2  11  30        661.88        592.39        16.98 o
   3  11  30         95.23         73.08         6.14 o
   1   1  31         50.13         45.31         5.35 o
   2   1  31          7.87         14.39         4.15 o
   3   1  31        101.66         82.39         5.72 o
   4   1  31        391.88        393.43        10.46 o
   5   1  31        244.51        260.36        10.27 o
   6   1  31        574.36        600.38        20.86 o
   7   1  31       1756.77       1918.04        37.96 o
   8   1  31       1520.79       1540.98        50.19 o
   9   1  31        165.35        119.11        11.28 o
  10   1  31          0.84          2.14         3.93 o
   0   2  31        195.98        200.77        12.13 o
   1   2  31        117.07        108.85         6.76 o
   2   2  31         19.52         15.47         4.52 o
   3   2  31         35.69         41.39         5.08 o
   4   2  31        689.58        737.83        14.29 o
   5   2  31        167.29        149.35         7.76 o
   6   2  31        261.71        300.21        10.80 o
   7   2  31        503.74        505.91        13.36 o
   8   2  31        175.78        180.54        16.02 o
   9   2  31          8.16         11.05         5.61 o
  10   2  31        289.37        242.21        12.60 o
   1   3  31       2111.71       2223.25        64.89 o
   2   3  31         16.52         11.91         5.51 o
   3   3  31       1020.11        900.31        18.82 o
   4   3  31        133.24        135.92         7.27 o
   5   3  31        303.54        308.33         9.35 o
   6   3  31        800.43        779.95        16.39 o
   7   3  31        193.04        228.67        10.26 o
   8   3  31        360.11        364.68        42.59 o
   9   3  31         36.46         26.64         4.62 o
  10   3  31         24.42         25.18         3.68 o
   0   4  31        126.15         94.12        10.10 o
   1   4  31        621.40        640.00        13.61 o
   2   4  31        159.95        186.84         8.23 o
   3   4  31        397.24        410.95        11.00 o
   4   4  31         49.65         63.08         5.68 o
   5   4  31         90.77         91.28         6.89 o
   6   4  31        482.63        465.33        11.60 o
   7   4  31          0.74         -3.18         4.53 o
   8   4  31         24.76         20.40         5.44 o
   9   4  31         62.42         61.17         7.10 o
  10   4  31        726.82        563.67        21.50 o
   1   5  31         38.70         42.75         5.53 o
   2   5  31       1084.82       1043.40        20.19 o
   3   5  31        134.31        125.00         6.74 o
   4   5  31          1.61         -5.35         6.80 o
   5   5  31       2202.47       2253.18        32.40 o
   6   5  31       1304.28       1374.57        25.15 o
   7   5  31         63.30         71.58         4.93 o
   8   5  31        509.78        512.43        12.66 o
   9   5  31        395.69        392.98        12.56 o
   0   6  31        193.38        236.63        13.53 o
   1   6  31        481.39        528.88        12.70 o
   2   6  31          0.27          4.04         5.67 o
   3   6  31         77.62         69.53         5.72 o
   4   6  31        161.34        147.86         8.75 o
   5   6  31        325.71        340.32         8.86 o
   6   6  31          9.47         11.34         4.34 o
   7   6  31         61.82         55.88         4.11 o
   8   6  31         35.35         26.04         3.82 o
   9   6  31          0.64          2.80         4.28 o
   1   7  31        176.09        196.86         7.49 o
   2   7  31        244.43        268.73         7.75 o
   3   7  31        222.25        273.52         8.33 o
   4   7  31          3.05          4.75         3.96 o
   5   7  31         53.16         69.17         4.85 o
   6   7  31        967.08        931.41        25.43 o
   7   7  31        677.42        722.83        18.18 o
   8   7  31        211.34        201.65         8.16 o
   0   8  31         91.85        122.56        16.08 o
   1   8  31       1048.41       1011.13        29.86 o
   2   8  31        694.60        684.90        17.63 o
   3   8  31          1.75         10.70         5.12 o
   4   8  31          0.31          2.04         3.83 o
   5   8  31        102.34        110.32         5.18 o
   6   8  31        199.44        196.52         5.92 o
   7   8  31          7.69          2.02         2.71 o
   1   9  31          2.39          9.62         6.00 o
   2   9  31        245.65        268.18         8.98 o
   3   9  31         10.45         19.69         4.54 o
   4   9  31       1045.97       1049.71        28.42 o
   5   9  31         27.13         17.85         3.81 o
   6   9  31        236.29        202.07        10.99 o
   0  10  31       2337.86       2355.01       164.74 o
   1  10  31        622.67        671.72        17.19 o
   2  10  31          1.46          2.38         4.23 o
   3  10  31          5.18          1.66         4.21 o
   4  10  31         85.17         74.71         5.28 o
   5  10  31        128.26         68.65         5.30 o
   1  11  31         58.14         56.76         3.03 o
   2  11  31         46.43         43.94         3.39 o
   0   0  32        110.41        130.24        10.73 o
   1   0  32        239.54        256.55        13.16 o
   2   0  32        581.66        615.86        16.97 o
   3   0  32       6531.29       6504.72       100.99 o
   4   0  32        227.60        186.47        10.05 o
   5   0  32          1.67          7.29         9.58 o
   6   0  32        990.53       1029.17        27.82 o
   7   0  32       2485.30       2468.53       121.77 o
   8   0  32        520.84        487.91        57.02 o
   9   0  32        181.32        213.87        17.07 o
  10   0  32          3.29         10.87         6.66 o
   1   1  32        507.78        488.97        10.36 o
   2   1  32        531.26        554.39        10.04 o
   3   1  32       1607.64       1755.25        23.54 o
   4   1  32        938.20        980.90        16.50 o
   5   1  32       2640.12       2755.04        43.33 o
   6   1  32         15.59         20.45         7.79 o
   7   1  32        208.44        235.43        12.25 o
   8   1  32        189.15        195.21        12.03 o
   9   1  32         22.42         24.72         5.56 o
  10   1  32         99.40         87.39         4.54 o
   0   2  32        902.22        890.74        22.89 o
   1   2  32       3604.17       3568.23        46.43 o
   2   2  32          4.14         10.93         4.70 o
   3   2  32        140.76        125.88         6.43 o
   4   2  32        197.67        172.98         7.35 o
   5   2  32         32.03         25.95         5.98 o
   6   2  32        643.24        644.72        16.11 o
   7   2  32        470.21        464.08        13.82 o
   8   2  32         67.05         65.24         8.82 o
   9   2  32       2612.66       2568.63        45.96 o
  10   2  32         25.36         28.18         3.44 o
   1   3  32        107.61        121.89         7.63 o
   2   3  32          1.01          8.68         5.58 o
   3   3  32       1261.16       1383.41        23.38 o
   4   3  32         94.30        102.88         6.48 o
   5   3  32         52.48         63.26         5.86 o
   6   3  32        522.33        574.28        14.56 o
   7   3  32       5671.01       5982.14       101.33 o
   8   3  32        167.46        185.69        16.37 o
   9   3  32        514.90        489.98        17.01 o
  10   3  32        434.90        298.15        13.03 o
   0   4  32        363.68        332.20        15.05 o
   1   4  32        433.94        452.42        12.34 o
   2   4  32          0.11         -0.81         5.30 o
   3   4  32        138.65        100.15         6.71 o
   4   4  32          0.92          7.97         6.16 o
   5   4  32         17.93         24.89         6.29 o
   6   4  32        102.34         95.56         8.81 o
   7   4  32        218.44        196.51         8.90 o
   8   4  32         38.23         53.22         5.55 o
   9   4  32       1391.51       1335.98        34.61 o
   1   5  32        907.91       1076.00        18.75 o
   2   5  32        128.44        138.76         7.56 o
   3   5  32         23.88         29.01         5.09 o
   4   5  32         75.41         53.67         8.54 o
   5   5  32        542.76        557.76        14.00 o
   6   5  32        190.09        202.55         8.17 o
   7   5  32        428.10        462.91         9.40 o
   8   5  32         95.90        103.82         6.53 o
   9   5  32         56.11         45.45         6.53 o
   0   6  32        120.46        106.80         9.38 o
   1   6  32       1621.34       1842.45        29.80 o
   2   6  32         32.39         32.46         4.86 o
   3   6  32       1507.86       1479.50        29.05 o
   4   6  32        102.92         89.56         7.45 o
   5   6  32         84.48         91.58         5.88 o
   6   6  32         18.23         24.59         4.17 o
   7   6  32        139.65        140.92         5.09 o
   8   6  32          3.00          2.30         3.59 o
   1   7  32        511.40        459.00        10.96 o
   2   7  32        351.40        343.34         8.92 o
   3   7  32        159.60        176.86         6.88 o
   4   7  32         10.87          7.22         4.98 o
   5   7  32       1035.39        976.45        18.57 o
   6   7  32         46.18         47.25         3.84 o
   7   7  32        410.77        455.90        12.41 o
   8   7  32         56.62         50.22         5.26 o
   0   8  32        216.82        220.26        18.46 o
   1   8  32       1343.23       1525.55        33.12 o
   2   8  32        109.33        128.47         6.31 o
   3   8  32         14.94         34.97         4.54 o
   4   8  32        128.46        110.15         5.63 o
   5   8  32        305.64        289.85        10.48 o
   6   8  32         25.36         15.88         2.66 o
   7   8  32        234.52        189.83         9.68 o
   1   9  32        101.36        100.81         6.05 o
   2   9  32         97.69         87.32         7.58 o
   3   9  32       1480.90       1556.76        43.95 o
   4   9  32         89.36        100.51         6.12 o
   5   9  32       1202.79       1210.16        29.63 o
   0  10  32        130.70        126.08         6.85 o
   1  10  32        393.50        416.64        14.44 o
   2  10  32          0.98          3.39         3.15 o
   3  10  32         27.63         26.65         5.71 o
   4  10  32        122.40        107.62         5.03 o
   1   1  33         23.10         28.73         5.36 o
   2   1  33         41.72         33.63         4.91 o
   3   1  33        567.03        549.86        10.49 o
   4   1  33         35.63         34.55         5.52 o
   5   1  33         31.07         31.23         6.45 o
   6   1  33       1549.53       1697.12        35.12 o
   7   1  33       1168.59       1257.38        26.79 o
   8   1  33        655.10        684.55        16.30 o
   9   1  33          1.02          6.65         3.34 o
  10   1  33         67.21         59.04         4.43 o
   0   2  33        161.36        172.36        10.88 o
   1   2  33        286.25        287.52         7.95 o
   2   2  33       2160.95       2223.46        28.03 o
   3   2  33        117.40        140.61         7.05 o
   4   2  33        204.01        222.54         8.64 o
   5   2  33          9.50         16.14         5.29 o
   6   2  33        443.64        450.25        10.62 o
   7   2  33         50.97         54.84         5.89 o
   8   2  33        129.68        141.21         7.48 o
   9   2  33          1.08          2.77         4.10 o
   1   3  33        879.96        927.95        17.64 o
   2   3  33         12.08         17.54         5.66 o
   3   3  33        128.83        110.62         7.12 o
   4   3  33       1028.29       1056.59        17.70 o
   5   3  33       1474.12       1497.55        25.60 o
   6   3  33        788.73        890.51        18.71 o
   7   3  33         15.19         21.77         5.19 o
   8   3  33         82.54         96.32         7.56 o
   9   3  33         22.16         25.23         4.34 o
   0   4  33         82.89        109.61         7.99 o
   1   4  33         49.47         70.14         6.79 o
   2   4  33         26.32         15.58         5.45 o
   3   4  33        369.93        399.79        10.67 o
   4   4  33        971.08        879.32        19.15 o
   5   4  33        249.83        274.19        10.86 o
   6   4  33        188.15        202.31        12.27 o
   7   4  33        327.05        325.40        10.44 o
   8   4  33          6.54         13.54         5.30 o
   9   4  33        479.99        404.86        15.37 o
   1   5  33        322.70        309.49         8.40 o
   2   5  33         12.94          9.14         5.46 o
   3   5  33        398.18        388.62        10.71 o
   4   5  33        716.60        769.68        17.10 o
   5   5  33       1118.78       1173.78        31.75 o
   6   5  33         57.82         59.99         5.58 o
   7   5  33        449.03        472.68         9.99 o
   8   5  33        204.91        201.20         8.42 o
   0   6  33       1323.91       1393.73        33.66 o
   1   6  33          0.13          7.16         5.11 o
   2   6  33         24.25         18.47         4.81 o
   3   6  33          3.11         -0.59         5.90 o
   4   6  33          1.37          2.44         4.24 o
   5   6  33          0.09          1.98         4.47 o
   6   6  33         22.47         21.96         4.24 o
   7   6  33         80.17         73.73         3.86 o
   8   6  33          9.69          7.48         3.47 o
   1   7  33        114.23        103.34         5.71 o
   2   7  33        145.80        132.79         5.70 o
   3   7  33        692.34        728.56        13.86 o
   4   7  33        559.16        543.70        15.15 o
   5   7  33        308.88        307.22        18.97 o
   6   7  33        198.88        248.15        14.84 o
   7   7  33        114.82        108.38         5.12 o
   0   8  33        922.91       1042.95        43.97 o
   1   8  33        112.62        109.69         6.66 o
   2   8  33         53.66         44.52         4.59 o
   3   8  33        805.63        877.02        19.18 o
   4   8  33         32.08         41.85         4.18 o
   5   8  33          6.97         10.33         3.28 o
   6   8  33         14.93         23.47         3.48 o
   1   9  33        314.96        332.76         8.39 o
   2   9  33         54.32         60.04         4.64 o
   3   9  33        403.14        356.97        10.58 o
   4   9  33          2.36          2.33         3.52 o
   5   9  33          0.55          0.50         4.19 o
   0  10  33        953.60        869.60       135.35 o
   1  10  33        776.13        664.00        43.41 o
   2  10  33         30.87         21.92         2.42 o
   0   0  34       2883.35       2831.67        76.97 o
   1   0  34       3344.33       3472.32        57.49 o
   2   0  34       3692.82       3980.48        59.25 o
   3   0  34        389.51        442.86        14.04 o
   4   0  34        103.08        108.80         9.47 o
   5   0  34         15.91         30.77         8.99 o
   6   0  34         66.68         73.98         7.41 o
   7   0  34        295.22        414.55        18.19 o
   8   0  34        207.46        228.24        18.22 o
   9   0  34         62.62         58.49         6.55 o
   1   1  34       1132.64       1161.15        18.33 o
   2   1  34          2.99          2.44         4.38 o
   3   1  34        374.48        406.05         9.59 o
   4   1  34         33.52         37.82         5.38 o
   5   1  34        163.47        179.76         8.43 o
   6   1  34        959.04       1012.38        25.13 o
   7   1  34          5.87         14.26         5.41 o
   8   1  34       2156.88       2343.77        56.34 o
   9   1  34        353.96        343.01        10.30 o
   0   2  34        328.27        369.74        14.34 o
   1   2  34        275.42        294.28         7.68 o
   2   2  34        620.61        663.62        12.43 o
   3   2  34       1095.56       1116.94        19.88 o
   4   2  34         18.66         22.22         5.62 o
   5   2  34       1248.52       1319.99        23.53 o
   6   2  34        392.59        421.13        11.52 o
   7   2  34         64.84         71.95         6.98 o
   8   2  34        163.76        166.21         7.09 o
   9   2  34        128.04        131.65         9.39 o
   1   3  34        246.71        243.86         8.26 o
   2   3  34        105.53         98.11         7.48 o
   3   3  34        673.41        698.61        14.62 o
   4   3  34        484.37        548.34        13.40 o
   5   3  34        700.66        752.97        17.17 o
   6   3  34        600.11        655.80        16.46 o
   7   3  34          1.93          8.46         5.26 o
   8   3  34       1921.95       1934.16        40.40 o
   9   3  34        127.71        108.50         6.33 o
   0   4  34       2047.56       1958.60        37.49 o
   1   4  34        301.40        325.59         9.76 o
   2   4  34          9.29          8.63         5.70 o
   3   4  34       1144.89       1091.89        20.58 o
   4   4  34          0.77          8.07         7.05 o
   5   4  34        745.03        730.72        22.31 o
   6   4  34        702.65        681.88        22.64 o
   7   4  34         34.90         47.36         7.30 o
   8   4  34          0.25          8.22         5.82 o
   9   4  34          1.16          8.48         2.81 o
   1   5  34        201.14        197.27         6.59 o
   2   5  34         69.13         87.34         6.07 o
   3   5  34         53.18         53.99         6.64 o
   4   5  34        200.28        162.53         7.22 o
   5   5  34         10.94         14.31         5.24 o
   6   5  34        960.23       1006.82        18.84 o
   7   5  34         32.88         28.31         4.01 o
   8   5  34        187.62        150.24        10.98 o
   0   6  34        515.96        571.04        18.02 o
   1   6  34        265.43        264.50         7.99 o
   2   6  34        297.06        330.73         9.49 o
   3   6  34        578.81        550.85        16.62 o
   4   6  34        186.58        203.69         6.61 o
   5   6  34        214.17        231.19        11.97 o
   6   6  34         34.48         34.50         3.70 o
   7   6  34         59.57         59.11         4.76 o
   8   6  34        582.07        504.76        19.80 o
   1   7  34         51.82         43.46         4.60 o
   2   7  34          5.28          5.68         4.03 o
   3   7  34         55.31         53.06         4.60 o
   4   7  34        166.40        158.46         5.93 o
   5   7  34        122.50        103.60         5.58 o
   6   7  34        414.19        407.38        12.60 o
   7   7  34          0.11          2.23         5.18 o
   0   8  34        582.63        600.79        28.86 o
   1   8  34         13.52         11.70         5.83 o
   2   8  34        487.52        502.98        12.08 o
   3   8  34        238.13        204.29         9.84 o
   4   8  34         20.57         21.14         3.46 o
   5   8  34          5.20          4.50         3.54 o
   6   8  34        143.81        118.50         5.17 o
   1   9  34        430.36        439.99        10.76 o
   2   9  34        430.82        444.47        15.51 o
   3   9  34         26.32         26.62         3.97 o
   4   9  34        232.62        212.26         9.81 o
   0  10  34        296.35        280.55        13.83 o
   1  10  34         12.15          7.34         2.84 o
   2  10  34          6.75          9.56         3.12 o
   1   1  35        117.53        102.13         5.40 o
   2   1  35        996.15       1037.14        14.58 o
   3   1  35        173.86        186.61         6.54 o
   4   1  35       1637.86       1736.85        23.94 o
   5   1  35       1165.99       1208.65        20.27 o
   6   1  35        580.33        664.83        18.97 o
   7   1  35       1270.13       1330.47        39.63 o
   8   1  35        484.01        537.91        14.10 o
   9   1  35          2.36          2.64         2.63 o
   0   2  35         29.99         43.94         7.19 o
   1   2  35        185.10        206.11         6.75 o
   2   2  35       4135.86       4249.14        48.25 o
   3   2  35        319.76        348.67         9.48 o
   4   2  35        841.85        831.10        15.89 o
   5   2  35        261.80        295.70         9.61 o
   6   2  35         65.81         78.09         7.48 o
   7   2  35        237.57        255.88         9.42 o
   8   2  35        152.32        152.88         8.77 o
   9   2  35        412.31        380.34        12.19 o
   1   3  35        157.72        185.87         7.45 o
   2   3  35         67.47         75.14         6.46 o
   3   3  35       1112.95       1170.31        20.08 o
   4   3  35        220.55        240.59        10.87 o
   5   3  35        717.62        748.95        24.80 o
   6   3  35         16.53         22.36         6.59 o
   7   3  35         26.47         32.79         6.43 o
   8   3  35        243.12        240.68         8.68 o
   9   3  35          9.80          6.54         3.83 o
   0   4  35       1596.43       1607.41        38.08 o
   1   4  35       2706.89       2807.88        46.95 o
   2   4  35         19.88         14.63         6.05 o
   3   4  35         23.48         22.94         5.96 o
   4   4  35        243.59        212.63        14.07 o
   5   4  35        179.16        228.55        11.26 o
   6   4  35         48.99         56.32         7.30 o
   7   4  35         18.54         21.20         5.21 o
   8   4  35        267.61        283.68        10.70 o
   1   5  35        275.76        282.06         7.93 o
   2   5  35          3.99          7.12         4.45 o
   3   5  35        709.13        797.47        19.65 o
   4   5  35        638.21        707.17        17.59 o
   5   5  35        152.09        146.63         7.14 o
   6   5  35        504.80        534.64        10.64 o
   7   5  35        401.73        399.48         8.71 o
   8   5  35        461.05        342.63        15.62 o
   0   6  35       1195.18       1227.51        29.75 o
   1   6  35        277.28        316.28        11.31 o
   2   6  35        258.16        256.01         8.18 o
   3   6  35          2.58          2.25         5.83 o
   4   6  35        438.64        474.03        10.40 o
   5   6  35          0.31          1.86         3.43 o
   6   6  35         99.68        104.14         4.13 o
   7   6  35          1.42          4.42         6.16 o
   1   7  35        160.86        164.98         5.90 o
   2   7  35        189.18        186.43         7.63 o
   3   7  35        183.68        201.66         6.31 o
   4   7  35       1410.96       1487.87        26.63 o
   5   7  35        351.30        366.32         9.24 o
   6   7  35         13.81         17.30         2.74 o
   0   8  35        410.40        449.40        23.44 o
   1   8  35        896.49        921.44        29.33 o
   2   8  35        390.21        398.65        16.54 o
   3   8  35         79.77         71.62         4.91 o
   4   8  35         13.68         11.28         3.53 o
   5   8  35          5.02          4.94         2.63 o
   1   9  35          1.60          0.15         3.72 o
   2   9  35        131.93        132.76         7.44 o
   3   9  35          5.79          5.48         3.52 o
   4   9  35          9.72          6.44         4.16 o
   0  10  35       1412.87       1008.56        35.59 o
   0   0  36        522.55        526.50        23.90 o
   1   0  36       1024.02       1019.79        20.34 o
   2   0  36        150.11        201.43         9.11 o
   3   0  36         51.26         77.13         7.19 o
   4   0  36        777.19        813.32        18.65 o
   5   0  36        339.23        392.75        13.18 o
   6   0  36        205.91        241.76        11.44 o
   7   0  36       1356.15       1371.92        43.47 o
   8   0  36          1.85          7.89         9.18 o
   9   0  36         37.73         32.25         4.74 o
   1   1  36         26.38         38.18         4.64 o
   2   1  36        116.97        126.12         5.88 o
   3   1  36        256.45        259.74         7.16 o
   4   1  36          1.19          5.99         4.50 o
   5   1  36         28.39         38.32         5.35 o
   6   1  36        205.13        239.74         8.68 o
   7   1  36        466.96        511.28        13.18 o
   8   1  36        448.05        432.59        12.11 o
   9   1  36         40.15         22.06         4.40 o
   0   2  36        334.25        382.67        12.54 o
   1   2  36        308.87        346.20         8.49 o
   2   2  36         73.62         78.92         5.50 o
   3   2  36        498.89        500.28        10.49 o
   4   2  36        102.49        114.79         6.52 o
   5   2  36        125.70        135.11         7.73 o
   6   2  36         59.83         62.53         6.76 o
   7   2  36         29.40         22.25         5.00 o
   8   2  36        198.87        168.57        11.14 o
   1   3  36          8.56         17.28         4.99 o
   2   3  36          0.87          6.82         5.46 o
   3   3  36         89.02         92.66         6.50 o
   4   3  36        299.59        331.13        11.84 o
   5   3  36        630.80        677.09        26.42 o
   6   3  36        198.59        224.37         8.81 o
   7   3  36        366.14        388.96        12.47 o
   8   3  36         25.22         33.70         3.45 o
   0   4  36        292.41        333.17        12.04 o
   1   4  36        190.20        177.33         7.21 o
   2   4  36          0.00         -1.37         5.80 o
   3   4  36         88.72         81.82         6.04 o
   4   4  36        281.33        294.38        15.17 o
   5   4  36          5.02          4.79         6.23 o
   6   4  36         10.84         13.42         5.55 o
   7   4  36         85.87         85.78         6.02 o
   8   4  36         78.91         68.18         3.31 o
   1   5  36       1863.28       1761.87        26.31 o
   2   5  36         54.63         61.89         5.09 o
   3   5  36        137.83        163.64         7.97 o
   4   5  36         76.29         66.83         5.50 o
   5   5  36         99.49        124.17         6.64 o
   6   5  36         51.67         53.21         3.57 o
   7   5  36        702.15        579.30        14.02 o
   0   6  36         39.56         25.37         5.94 o
   1   6  36       2887.57       3032.89        40.76 o
   2   6  36         41.72         55.93         5.10 o
   3   6  36         37.02         41.44         5.17 o
   4   6  36         75.11         78.44         7.06 o
   5   6  36        230.43        241.42         6.90 o
   6   6  36         79.55         80.77         5.30 o
   7   6  36        229.18        208.08        10.86 o
   1   7  36         44.26         51.89         4.33 o
   2   7  36         30.25         23.38         4.56 o
   3   7  36         47.33         51.39         4.46 o
   4   7  36        480.69        537.94        19.71 o
   5   7  36       1029.80        901.39        37.06 o
   6   7  36         73.29         77.69         7.18 o
   0   8  36         72.63         92.90        11.09 o
   1   8  36        175.95        187.28         6.96 o
   2   8  36        176.02        187.69         9.24 o
   3   8  36          9.18         10.07         4.82 o
   4   8  36        185.04        155.51        14.11 o
   5   8  36         26.33         12.53         2.66 o
   1   9  36        152.56        151.80         5.02 o
   2   9  36        207.91        224.41        12.10 o
   3   9  36        646.23        454.58        18.31 o
   1   1  37        382.17        385.18         8.09 o
   2   1  37          0.59          5.97         4.43 o
   3   1  37        410.28        420.52         8.59 o
   4   1  37        254.93        298.81         7.42 o
   5   1  37       1111.56       1127.20        17.33 o
   6   1  37         35.48         48.93         4.87 o
   7   1  37       1769.14       1882.01        34.53 o
   8   1  37        653.28        589.38        23.22 o
   0   2  37        561.99        622.02        16.31 o
   1   2  37        704.92        717.41        11.62 o
   2   2  37         22.96         27.89         4.90 o
   3   2  37        453.25        513.04        11.09 o
   4   2  37        818.65        839.77        16.65 o
   5   2  37         32.92         46.59         5.56 o
   6   2  37        106.14        107.29         7.43 o
   7   2  37         81.51         80.08         5.39 o
   8   2  37         41.87         41.17         4.85 o
   1   3  37         10.47         17.36         4.91 o
   2   3  37        333.24        358.01        10.67 o
   3   3  37        176.85        166.29         7.35 o
   4   3  37          5.16          6.16         6.56 o
   5   3  37          9.09         10.01         6.15 o
   6   3  37          0.47          0.54         5.09 o
   7   3  37        102.07         97.61         6.23 o
   8   3  37        547.19        403.93        19.75 o
   0   4  37          2.52          9.64         8.55 o
   1   4  37       2251.24       2371.54        33.80 o
   2   4  37       1070.30       1017.48        18.86 o
   3   4  37        233.17        242.36        12.78 o
   4   4  37        357.35        382.01        13.71 o
   5   4  37        259.23        253.90        10.59 o
   6   4  37        247.50        228.50        10.72 o
   7   4  37         33.15         23.36         3.72 o
   1   5  37        548.81        525.47        10.20 o
   2   5  37        146.30        160.67         6.33 o
   3   5  37       1275.72       1315.28        28.23 o
   4   5  37          6.23          5.31         3.60 o
   5   5  37        637.35        550.27        17.79 o
   6   5  37        102.30        106.21         5.04 o
   7   5  37        213.66        169.51        10.38 o
   0   6  37        250.52        263.15         9.56 o
   1   6  37        199.50        189.99         6.80 o
   2   6  37         50.82         54.03         5.88 o
   3   6  37          0.02          4.82         4.31 o
   4   6  37          0.63          0.04         4.92 o
   5   6  37        474.14        418.03        12.58 o
   6   6  37         42.80         28.86         3.46 o
   1   7  37        438.40        447.87        16.03 o
   2   7  37         47.57         36.39         4.37 o
   3   7  37        443.44        460.83        13.47 o
   4   7  37        272.54        204.48        12.75 o
   5   7  37        902.17        884.67        23.64 o
   0   8  37        191.17        172.86        11.90 o
   1   8  37       1944.43       2000.99        39.21 o
   2   8  37         33.01         31.82         3.97 o
   3   8  37        184.18        176.32         7.87 o
   4   8  37        185.18        158.91         6.99 o
   1   9  37          2.33          1.90         3.78 o
   0   0  38       2383.56       2424.72        57.27 o
   1   0  38        436.05        429.94        11.88 o
   2   0  38       2485.29       2564.15        39.79 o
   3   0  38        535.36        575.94        14.74 o
   4   0  38         23.39         47.01         6.36 o
   5   0  38        314.59        301.32        12.12 o
   6   0  38        198.83        183.72         9.19 o
   7   0  38         40.28         28.28         9.81 o
   8   0  38          5.25         -1.00         3.51 o
   1   1  38          4.13          4.44         4.33 o
   2   1  38        344.25        335.07         7.73 o
   3   1  38        694.08        686.72        11.45 o
   4   1  38        325.94        349.67         8.51 o
   5   1  38         74.47         72.43         5.11 o
   6   1  38         95.72        106.63         5.52 o
   7   1  38          0.08         10.24         4.79 o
   8   1  38       2000.61       1653.39        40.43 o
   0   2  38        123.62        124.01         7.40 o
   1   2  38         53.33         58.81         4.68 o
   2   2  38         53.56         56.28         4.71 o
   3   2  38          4.87          7.88         5.12 o
   4   2  38         19.33         17.45         5.21 o
   5   2  38          9.46         13.29         5.24 o
   6   2  38        153.68        151.77         7.13 o
   7   2  38          0.21          2.18         3.10 o
   8   2  38         56.33         47.78         4.00 o
   1   3  38        343.29        341.06         8.34 o
   2   3  38         44.73         55.18         5.58 o
   3   3  38          1.41          3.82         5.18 o
   4   3  38         99.51        127.74         8.87 o
   5   3  38         18.68         18.44         6.07 o
   6   3  38       2688.14       2780.27        50.40 o
   7   3  38         56.25         62.02         3.56 o
   0   4  38       2072.26       2107.89        46.28 o
   1   4  38         45.65         50.84         4.70 o
   2   4  38        351.48        324.57         8.46 o
   3   4  38          0.05          8.07         6.26 o
   4   4  38          9.65         10.89         5.67 o
   5   4  38          8.46         14.77         4.39 o
   6   4  38        187.74        193.03         6.77 o
   7   4  38         38.86         26.52         2.60 o
   1   5  38        317.09        353.13         7.44 o
   2   5  38        174.80        199.31         6.73 o
   3   5  38        352.23        315.38         9.00 o
   4   5  38       1523.73       1606.42        29.12 o
   5   5  38          2.67          0.91         3.16 o
   6   5  38         26.25         25.05         3.89 o
   0   6  38       1101.48       1071.84        21.83 o
   1   6  38        131.37        145.60         5.33 o
   2   6  38        881.71        941.16        14.84 o
   3   6  38         62.11         75.51         4.73 o
   4   6  38         10.49          6.17         4.24 o
   5   6  38        144.14        127.68         4.87 o
   6   6  38        349.27        288.04        13.13 o
   1   7  38          0.03          5.95         3.81 o
   2   7  38          4.13          7.20         3.98 o
   3   7  38         55.94         61.19         6.16 o
   4   7  38        953.41        891.66        20.92 o
   5   7  38         41.32         29.86         4.79 o
   1   8  38         12.75         25.45         4.12 o
   2   8  38          2.24          4.49         2.92 o
   3   8  38          7.93         12.34         2.48 o
   1   1  39         26.00         26.84         4.34 o
   2   1  39        316.21        337.61         8.25 o
   3   1  39        303.40        332.85         7.99 o
   4   1  39       1589.94       1716.64        23.59 o
   5   1  39          2.61          9.95         3.80 o
   6   1  39       1389.48       1484.85        28.05 o
   7   1  39        212.64        171.39         9.32 o
   0   2  39        361.76        376.46        10.54 o
   1   2  39         16.26         21.65         4.07 o
   2   2  39        482.15        526.84         9.50 o
   3   2  39          3.34          7.70         4.69 o
   4   2  39        547.36        574.99        14.66 o
   5   2  39          9.76         11.58         4.21 o
   6   2  39        119.12        104.35         9.96 o
   7   2  39         36.55         29.58         4.84 o
   1   3  39         12.06         13.76         4.05 o
   2   3  39        756.32        844.37        13.27 o
   3   3  39        273.57        289.79        10.09 o
   4   3  39          3.90          9.39         7.11 o
   5   3  39          7.04          4.00         5.99 o
   6   3  39          0.78          7.34         3.42 o
   7   3  39          0.02          3.19         2.69 o
   0   4  39       1482.91       1531.08        35.02 o
   1   4  39         55.02         57.72         4.86 o
   2   4  39        562.51        571.83        10.39 o
   3   4  39         64.60         62.86         5.39 o
   4   4  39        103.82         85.78         4.53 o
   5   4  39         21.26         22.19         3.81 o
   6   4  39          7.40          9.69         2.70 o
   1   5  39         90.15         95.02         5.14 o
   2   5  39        401.41        399.21         9.16 o
   3   5  39         85.29         88.77         4.53 o
   4   5  39        408.34        374.91        11.22 o
   5   5  39         61.66         57.06         6.06 o
   6   5  39        779.79        645.64        14.30 o
   0   6  39       2072.57       1914.88        44.07 o
   1   6  39         22.70         23.17         4.27 o
   2   6  39        344.00        355.01         7.87 o
   3   6  39          2.60          5.01         3.26 o
   4   6  39        575.18        444.76        14.52 o
   5   6  39          0.10         -0.30         2.89 o
   1   7  39         36.78         43.91         4.80 o
   2   7  39        456.04        481.63        32.63 o
   3   7  39        290.00        250.86        11.93 o
   4   7  39        748.23        657.73        25.31 o
   0   8  39       1088.72        770.86        28.07 o
   1   8  39        271.42        213.96         6.17 o
   2   8  39        413.82        271.06        12.20 o
   0   0  40        511.16        556.58        19.07 o
   1   0  40        596.20        625.71        14.02 o
   2   0  40       2621.97       2811.32        45.88 o
   3   0  40       2533.43       2709.64        44.11 o
   4   0  40        939.27        980.53        21.11 o
   5   0  40         27.76         27.66         6.42 o
   6   0  40        972.90       1052.37        41.26 o
   7   0  40       1899.40       1574.78        54.34 o
   1   1  40        221.49        207.17         5.57 o
   2   1  40        586.70        602.07        10.24 o
   3   1  40        667.00        733.82        11.90 o
   4   1  40         28.67         34.31         4.01 o
   5   1  40        859.27        896.66        16.92 o
   6   1  40         17.40         19.71         4.02 o
   7   1  40        628.87        539.29        15.45 o
   0   2  40         52.44         60.27         6.35 o
   1   2  40        908.30        959.52        13.06 o
   2   2  40         53.12         59.56         4.59 o
   3   2  40          6.57          7.55         4.37 o
   4   2  40         24.95         27.49         5.10 o
   5   2  40         26.89         20.13         4.45 o
   6   2  40         60.83         61.88         5.37 o
   7   2  40          1.02          6.79         4.90 o
   1   3  40         21.28         21.40         3.80 o
   2   3  40        341.68        353.12         7.60 o
   3   3  40        214.54        224.72         7.47 o
   4   3  40        100.06        118.45         7.00 o
   5   3  40       1117.38       1093.29        25.18 o
   6   3  40        203.52        174.01         7.54 o
   0   4  40         39.29         57.51         8.45 o
   1   4  40         38.40         37.08         5.05 o
   2   4  40         54.15         47.54         5.06 o
   3   4  40         78.92         79.81         5.52 o
   4   4  40          0.01          0.68         4.65 o
   5   4  40         12.13         19.17         4.46 o
   6   4  40         50.58         46.23         3.51 o
   1   5  40       1263.12       1233.73        21.04 o
   2   5  40         29.91         31.33         3.65 o
   3   5  40       1712.31       1720.12        32.74 o
   4   5  40        104.59         97.95         8.86 o
   0   6  40        199.46        182.38         8.10 o
   1   6  40       2882.33       2781.19        58.50 o
   2   6  40        361.80        336.75         7.52 o
   3   6  40         73.44         79.40         4.09 o
   4   6  40         12.26          7.94         2.71 o
   1   7  40          0.18          1.07         2.87 o
   2   7  40          0.49         10.25         5.61 o
   1   1  41        717.32        738.43        10.43 o
   2   1  41          3.11          6.39         3.55 o
   3   1  41          7.83          3.78         4.02 o
   4   1  41          0.17          4.85         4.49 o
   5   1  41       1229.07       1226.77        23.44 o
   6   1  41        110.78        111.55        18.17 o
   0   2  41         17.74         27.06         5.39 o
   1   2  41        572.64        614.56         9.34 o
   2   2  41        155.59        153.90         5.60 o
   3   2  41        248.65        293.58         9.93 o
   4   2  41         40.60         57.46         5.83 o
   5   2  41         22.74         34.37         5.22 o
   6   2  41          5.71         13.32         3.12 o
   1   3  41        121.34        122.39         4.67 o
   2   3  41         17.99         20.74         3.49 o
   3   3  41       1474.01       1504.36        23.49 o
   4   3  41          8.57         19.59         3.70 o
   5   3  41          2.81          4.63         2.18 o
   6   3  41         88.63         63.53         6.45 o
   0   4  41        415.02        474.64        17.01 o
   1   4  41       1550.78       1548.16        31.12 o
   2   4  41         23.29         29.19         5.72 o
   3   4  41          2.74          4.14         3.84 o
   4   4  41         12.46         18.37         3.79 o
   5   4  41          8.52          8.78         2.71 o
   1   5  41        330.04        315.91         8.23 o
   2   5  41         34.63         55.38         4.32 o
   3   5  41        186.38        162.26         7.14 o
   4   5  41         60.89         51.29         4.86 o
   0   6  41         59.60         53.49         9.49 o
   1   6  41          2.99          5.96         4.80 o
   2   6  41        309.72        264.58        11.77 o
   3   6  41         94.15         69.21         7.06 o
   1   7  41        640.62        508.45        14.18 o
   0   0  42        999.65       1027.76        25.77 o
   1   0  42       1834.65       1905.95        32.35 o
   2   0  42       1081.65       1136.41        21.12 o
   3   0  42        661.92        722.71        16.45 o
   4   0  42        359.57        410.81        14.36 o
   5   0  42        991.57        975.69        37.65 o
   6   0  42         84.70         79.17         7.19 o
   1   1  42        104.44         97.61         4.31 o
   2   1  42        151.06        151.56         4.59 o
   3   1  42        112.18        151.18         4.72 o
   4   1  42          2.87          8.35         3.78 o
   5   1  42        101.89         92.27         4.58 o
   6   1  42        812.96        658.26        25.23 o
   0   2  42        816.64        891.60        17.27 o
   1   2  42         33.11         33.81         4.03 o
   2   2  42        706.28        747.30        13.91 o
   3   2  42          8.54          0.11         3.95 o
   4   2  42         96.50        104.28         5.13 o
   5   2  42         99.78        100.29         4.70 o
   1   3  42          0.18          1.40         2.91 o
   2   3  42         70.58         81.80         4.77 o
   3   3  42          8.71          9.78         3.39 o
   4   3  42       2060.61       1977.11        82.05 o
   5   3  42        183.67        155.40         7.96 o
   0   4  42       1071.43        920.60        72.13 o
   1   4  42         14.46         19.88         4.69 o
   2   4  42         96.22         85.36        12.52 o
   3   4  42          8.58          8.81         3.41 o
   4   4  42        141.37        145.63         5.03 o
   1   5  42        109.14        114.58         4.65 o
   2   5  42        511.96        529.20        14.54 o
   3   5  42        393.73        293.34        10.11 o
   0   6  42        877.76        851.51        32.08 o
   1   6  42        647.90        577.88        31.55 o
   2   6  42       1156.85        867.76        31.76 o
   1   1  43          3.87          2.15         3.09 o
   2   1  43        754.33        794.57        11.14 o
   3   1  43        111.63        123.68         4.51 o
   4   1  43        438.87        402.56         7.89 o
   5   1  43         80.35         78.80         5.42 o
   0   2  43        762.98        845.85        21.18 o
   1   2  43         10.72          7.21         3.51 o
   2   2  43        249.90        258.64         6.91 o
   3   2  43        108.13        113.66         5.02 o
   4   2  43         39.83         33.43         3.22 o
   5   2  43         23.12         18.24         5.13 o
   1   3  43        128.28        145.55         5.04 o
   2   3  43         96.83        116.87         4.72 o
   3   3  43          3.45          9.53         2.72 o
   4   3  43         66.52         71.44         4.44 o
   0   4  43        252.96        238.58        13.97 o
   1   4  43        615.31        613.09        18.16 o
   2   4  43        161.65        184.36         8.63 o
   3   4  43          2.10          3.77         3.22 o
   1   5  43        182.26        138.89         5.14 o
   2   5  43         89.42         74.24         5.34 o
   0   0  44       1672.07       1711.92        44.59 o
   1   0  44         72.77         87.20         5.02 o
   2   0  44        167.96        164.47         6.42 o
   3   0  44        333.92        297.68        10.72 o
   4   0  44        267.15        212.16         8.37 o
   1   1  44          2.99          2.77         2.75 o
   2   1  44          0.23          6.13         2.91 o
   3   1  44        189.87        153.39         4.64 o
   4   1  44        446.21        402.33        17.93 o
   0   2  44          6.61         12.12         4.11 o
   1   2  44        697.88        708.91        11.43 o
   2   2  44        478.61        433.92         8.38 o
   3   2  44        102.46         85.68         3.48 o
   4   2  44         22.09         18.31         3.42 o
   1   3  44        155.39        126.45         4.11 o
   2   3  44          0.54          0.32         2.24 o
   3   3  44        452.08        353.91         9.24 o
   0   4  44        730.07        579.68        22.62 o
   1   4  44         14.71         11.38         3.19 o
   2   4  44         74.48         45.88         4.04 o
   1   1  45        332.16        310.46        10.87 o
   2   1  45          4.20          8.62         2.73 o
   3   1  45         82.73         74.12         5.03 o
   0   2  45        395.43        364.05        11.26 o
   1   2  45        707.03        639.53        28.88 o
   2   2  45         34.42         23.99         2.55 o
   3   2  45         13.40          4.47         4.23 o
   1   3  45          2.17          1.55         3.75 o
   2   3  45          1.83          4.74         4.27 o
   1   0  46        314.57        254.21        12.94 o
   2   0  46       1208.27        876.59        31.94 o
   1   1  46        341.19        276.34         7.53 o
   0   2  46        121.03         89.12         6.95 o
                                                
