# Supplementary material for: Two tris­(3,5-disubstituted phen­yl)phosphines and their isostructural PV oxides
Source: Acta Crystallogr E Crystallogr Commun. 2018 Jun 5;74(Pt 7):889–94. doi: 10.1107/S2056989018007831 (PMC6038625; doi:10.1107/S2056989018007831)
Supplement: Supplementary file 9 [file e-74-00889-IVsup9.mol]

IV
  --CCDC--051218    3D                              

 65 67  0  0  0  0  0  0  0  0999 V2000
    8.9812    6.8886   23.0308 P      0
    9.2789    5.4341   23.1254 O      0
    3.0858    7.7938   22.9467 O      0
   10.5118    9.1626   17.7298 O      0
   11.6761    9.9961   27.3338 O      0
    7.2059    7.2231   23.0577 C      0
    6.6739    8.4326   22.5971 C      0
    7.2582    9.1212   22.3023 H      0
    5.2971    8.6373   22.5666 C      0
    4.4606    7.5977   22.9879 C      0
    4.9618    6.3931   23.4895 C      0
    6.3509    6.2248   23.5117 C      0
    6.7167    5.4132   23.8433 H      0
    4.7363    9.9513   22.1060 C      0
    5.4531   10.6188   22.0731 H      0
    4.0426   10.2476   22.7319 H      0
    4.3470    9.8455   21.2131 H      0
    2.5102    7.4464   21.6847 C      0
    2.9454    7.9620   20.9741 H      0
    1.5516    7.6498   21.6958 H      0
    2.6390    6.4890   21.5194 H      0
    4.0543    5.3060   24.0072 C      0
    4.2401    5.1500   24.9567 H      0
    4.2130    4.4806   23.5034 H      0
    3.1200    5.5809   23.8981 H      0
    9.5407    7.6051   21.4632 C      0
   10.0462    8.8995   21.3533 C      0
   10.1535    9.4272   22.1359 H      0
   10.3979    9.4339   20.1102 C      0
   10.2209    8.6343   18.9799 C      0
    9.6963    7.3378   19.0530 C      0
    9.3715    6.8366   20.3110 C      0
    9.0279    5.9540   20.3862 H      0
   10.9350   10.8416   20.0014 C      0
   11.9135   10.8150   19.9534 H      0
   10.6606   11.3575   20.7882 H      0
   10.5796   11.2653   19.1925 H      0
   11.8922    9.0439   17.3722 C      0
   12.0713    9.5870   16.5764 H      0
   12.1006    8.1056   17.1812 H      0
   12.4500    9.3580   18.1143 H      0
    9.4570    6.5300   17.8022 C      0
    8.9136    7.0519   17.1753 H      0
    8.9854    5.7026   18.0328 H      0
   10.3165    6.3110   17.3854 H      0
    9.7505    7.8562   24.3416 C      0
    9.1224    8.9490   24.9324 C      0
    8.2547    9.2030   24.6405 H      0
    9.7447    9.6763   25.9445 C      0
   11.0172    9.2709   26.3556 C      0
   11.7016    8.2137   25.7458 C      0
   11.0452    7.5040   24.7436 C      0
   11.4817    6.7706   24.3262 H      0
    9.1013   10.9081   26.5211 C      0
    8.6442   10.6773   27.3566 H      0
    8.4512   11.2669   25.8814 H      0
    9.7893   11.5824   26.7006 H      0
   11.2707    9.6611   28.6650 C      0
   10.3087    9.8199   28.7633 H      0
   11.7609   10.2177   29.3056 H      0
   11.4651    8.7162   28.8377 H      0
   13.1314    7.9165   26.1162 C      0
   13.7184    8.5965   25.7246 H      0
   13.3807    7.0329   25.7735 H      0
   13.2251    7.9268   27.0918 H      0
  1  2  1
  1  6  1
  1 26  1
  1 46  1
  3 10  1
  3 18  1
  4 30  1
  4 38  1
  5 50  1
  5 58  1
  6  7  1
  6 12  1
  7  8  1
  7  9  1
  9 10  1
  9 14  1
 10 11  1
 11 12  1
 11 22  1
 12 13  1
 14 15  1
 14 16  1
 14 17  1
 18 19  1
 18 20  1
 18 21  1
 22 23  1
 22 24  1
 22 25  1
 26 27  1
 26 32  1
 27 28  1
 27 29  1
 29 30  1
 29 34  1
 30 31  1
 31 32  1
 31 42  1
 32 33  1
 34 35  1
 34 36  1
 34 37  1
 38 39  1
 38 40  1
 38 41  1
 42 43  1
 42 44  1
 42 45  1
 46 47  1
 46 52  1
 47 48  1
 47 49  1
 49 50  1
 49 54  1
 50 51  1
 51 52  1
 51 62  1
 52 53  1
 54 55  1
 54 56  1
 54 57  1
 58 59  1
 58 60  1
 58 61  1
 62 63  1
 62 64  1
 62 65  1
M  END
$$$$
